# Supplementary material for: In silico identification of promising PD-L1 inhibitors from selected indian medicinal plants for treatment of triple negative breast cancer
Source: PLoS One. 2025 Jul 10;20(7):e0327475. doi: 10.1371/journal.pone.0327475 (PMC12244773; doi:10.1371/journal.pone.0327475)
Supplement: S1 Table — (XLSX) [file pone.0327475.s001.xlsx]

## Sheet: Sheet1
S1 Table. List of natural compounds and their plant sources showing binding affinity in Kcal/mol with receptor.
Plant	Ligand	Binding Affinity (Kcal/mol)	RMSD (Å)/ub	RMSD (Å)/lb
Glycyrrhiza glabra	5j89_EC_10881804_uff_E=351.99	-10.4	0	0
	5j89_EC_5317764_uff_E=427.30	-9.9	0	0
	5j89_EC_5282361_uff_E=169.32	-9.9	0	0
	5j89_EC_16398538_uff_E=513.99	-9.6	0	0
	5j89_EC_637247_uff_E=270.88	-9.5	0	0
	5j89_EC_72304_uff_E=313.22	-9.4	0	0
	5j89_EC_5889042_uff_E=265.27	-9.3	0	0
	5j89_EC_11597485_uff_E=421.82	-9.1	0	0
	5j89_EC_11349817_uff_E=320.33	-9.1	0	0
	5j89_EC_5320092_uff_E=439.57	-9.1	0	0
	5j89_EC_785868_uff_E=378.48	-9	0	0
	5j89_EC_439246_uff_E=195.81	-9	0	0
	5j89_EC_480865_uff_E=459.92	-8.9	0	0
	5j89_EC_442774_uff_E=346.05	-8.8	0	0
	5j89_EC_197678_uff_E=339.20	-8.8	0	0
	5j89_EC_68071_uff_E=214.20	-8.8	0	0
	5j89_EC_14769500_uff_E=269.94	-8.7	0	0
	5j89_EC_177149_uff_E=204.39	-8.7	0	0
	5j89_EC_11596309_uff_E=304.01	-8.6	0	0
	5j89_EC_480799_uff_E=221.71	-8.6	0	0
	5j89_EC_101999902_uff_E=495.58	-8.5	0	0
	5j89_EC_14218028_uff_E=259.15	-8.5	0	0
	5j89_EC_5280746_uff_E=670.93	-8.4	0	0
	5j89_EC_392443_uff_E=293.49	-8.4	0	0
	5j89_EC_10001604_uff_E=326.21	-8.3	0	0
	5j89_EC_5318585_uff_E=432.37	-8.3	0	0
	5j89_EC_5280343_uff_E=380.43	-8.3	0	0
	5j89_EC_162350_uff_E=453.84	-8.3	0	0
	5j89_EC_46869260_uff_E=579.09	-8.2	0	0
	5j89_EC_6442675_uff_E=199.95	-8.2	0	0
	5j89_EC_5481964_uff_E=454.48	-8.2	0	0
	5j89_EC_503737_uff_E=412.91	-8.2	0	0
	5j89_EC_503731_uff_E=499.72	-8.2	0	0
	5j89_EC_73398_uff_E=812.94	-8.2	0	0
	5j89_EC_51666248_uff_E=411.29	-8.1	0	0
	5j89_EC_46232263_uff_E=622.43	-8.1	0	0
	5j89_EC_10336244_uff_E=375.70	-8.1	0	0
	5j89_EC_5481234_uff_E=382.04	-8.1	0	0
	5j89_EC_5320693_uff_E=213.07	-8.1	0	0
	5j89_EC_5319000_uff_E=256.40	-8.1	0	0
	5j89_EC_5318999_uff_E=279.70	-8.1	0	0
	5j89_EC_5280805_uff_E=751.59	-8.1	0	0
	5j89_EC_5280804_uff_E=610.61	-8.1	0	0
	5j89_EC_70995758_uff_E=390.75	-8	0	0
	5j89_EC_46173993_uff_E=731.44	-8	0	0
	5j89_EC_15233561_uff_E=407.02	-8	0	0
	5j89_EC_5487298_uff_E=492.53	-8	0	0
	5j89_EC_5281243_uff_E=655.10	-8	0	0
	5j89_EC_5280794_uff_E=546.19	-8	0	0
	5j89_EC_90479675_uff_E=996.46	-7.9	0	0
	5j89_EC_15228661_uff_E=287.99	-7.9	0	0
	5j89_EC_5317652_uff_E=374.94	-7.9	0	0
	5j89_EC_5281814_uff_E=448.69	-7.9	0	0
	5j89_EC_5280443_uff_E=233.26	-7.9	0	0
	5j89_EC_15233562_uff_E=438.97	-7.8	0	0
	5j89_EC_12305517_uff_E=812.82	-7.8	0	0
	5j89_EC_11427657_uff_E=361.79	-7.8	0	0
	5j89_EC_10046166_uff_E=374.34	-7.8	0	0
	5j89_EC_5317762_uff_E=328.81	-7.8	0	0
	5j89_EC_5280863_uff_E=362.50	-7.8	0	0
	5j89_EC_487089_uff_E=407.06	-7.8	0	0
	5j89_EC_124052_uff_E=227.93	-7.8	0	0
	5j89_EC_101280179_uff_E=1089.52	-7.7	0	0
	5j89_EC_73357140_uff_E=637.45	-7.7	0	0
	5j89_EC_15228663_uff_E=283.91	-7.7	0	0
	5j89_EC_10362492_uff_E=282.14	-7.7	0	0
	5j89_EC_5320083_uff_E=572.47	-7.7	0	0
	5j89_EC_480873_uff_E=488.54	-7.7	0	0
	5j89_EC_155094_uff_E=314.88	-7.7	0	0
	5j89_EC_10114_uff_E=860.79	-7.7	0	0
	5j89_EC_42607541_uff_E=359.98	-7.6	0	0
	5j89_EC_15380912_uff_E=368.21	-7.6	0	0
	5j89_EC_10542808_uff_E=418.95	-7.6	0	0
	5j89_EC_5319664_uff_E=244.13	-7.6	0	0
	5j89_EC_5317777_uff_E=490.44	-7.6	0	0
	5j89_EC_5317756_uff_E=506.72	-7.6	0	0
	5j89_EC_5281789_uff_E=481.82	-7.6	0	0
	5j89_EC_5280489_uff_E=674.37	-7.6	0	0
	5j89_EC_480854_uff_E=334.04	-7.6	0	0
	5j89_EC_73145_uff_E=694.14	-7.6	0	0
	5j89_EC_102444980_uff_E=476.90	-7.5	0	0
	5j89_EC_22297602_uff_E=373.97	-7.5	0	0
	5j89_EC_15840593_uff_E=418.02	-7.5	0	0
	5j89_EC_5481948_uff_E=381.20	-7.5	0	0
	5j89_EC_5318591_uff_E=514.89	-7.5	0	0
	5j89_EC_5280378_uff_E=337.60	-7.5	0	0
	5j89_EC_480774_uff_E=349.57	-7.5	0	0
	5j89_EC_381152_uff_E=143.98	-7.5	0	0
	5j89_EC_259846_uff_E=928.19	-7.5	0	0
	5j89_EC_72300_uff_E=333.60	-7.5	0	0
	5j89_EC_64971_uff_E=793.31	-7.5	0	0
	5j89_EC_2181_uff_E=106.83	-7.5	0	0
	5j89_EC_42608308_uff_E=899.06	-7.4	0	0
	5j89_EC_10360893_uff_E=412.22	-7.4	0	0
	5j89_EC_5378945_uff_E=466.99	-7.4	0	0
	5j89_EC_5317480_uff_E=431.19	-7.4	0	0
	5j89_EC_5281426_uff_E=97.00	-7.4	0	0
	5j89_EC_10748_uff_E=113.79	-7.4	0	0
	5j89_EC_6989_uff_E=95.97	-7.4	0	0
	5j89_EC_71597391_uff_E=1157.85	-7.3	0	0
	5j89_EC_14187587_uff_E=498.32	-7.3	0	0
	5j89_EC_5280459_uff_E=587.34	-7.3	0	0
	5j89_EC_689043_uff_E=98.60	-7.3	0	0
	5j89_EC_480787_uff_E=550.94	-7.3	0	0
	5j89_EC_131346_uff_E=1001.36	-7.3	0	0
	5j89_EC_124050_uff_E=587.41	-7.3	0	0
	5j89_EC_5881_uff_E=396.92	-7.3	0	0
	5j89_EC_131753027_uff_E=386.36	-7.2	0	0
	5j89_EC_15228660_uff_E=354.24	-7.2	0	0
	5j89_EC_12310283_uff_E=825.90	-7.2	0	0
	5j89_EC_11023938_uff_E=278.00	-7.2	0	0
	5j89_EC_10090416_uff_E=511.76	-7.2	0	0
	5j89_EC_5281804_uff_E=373.68	-7.2	0	0
	5j89_EC_5280961_uff_E=356.74	-7.2	0	0
	5j89_EC_500472_uff_E=196.18	-7.2	0	0
	5j89_EC_480815_uff_E=288.58	-7.2	0	0
	5j89_EC_480777_uff_E=569.35	-7.2	0	0
	5j89_EC_442813_uff_E=528.17	-7.2	0	0
	5j89_EC_336327_uff_E=346.46	-7.2	0	0
	5j89_EC_268208_uff_E=417.89	-7.2	0	0
	5j89_EC_162412_uff_E=270.74	-7.2	0	0
	5j89_EC_10364_uff_E=78.47	-7.2	0	0
	5j89_EC_323_uff_E=92.32	-7.2	0	0
	5j89_EC_9840805_uff_E=337.58	-7.1	0	0
	5j89_EC_5318869_uff_E=456.14	-7.1	0	0
	5j89_EC_5282102_uff_E=602.48	-7.1	0	0
	5j89_EC_122851_uff_E=517.22	-7.1	0	0
	5j89_EC_11230_uff_E=155.64	-7.1	0	0
	5j89_EC_10251_uff_E=200.26	-7.1	0	0
	5j89_EC_44257206_uff_E=445.51	-7	0	0
	5j89_EC_6451349_uff_E=324.53	-7	0	0
	5j89_EC_638278_uff_E=312.87	-7	0	0
	5j89_EC_480860_uff_E=440.78	-7	0	0
	5j89_EC_480764_uff_E=262.32	-7	0	0
	5j89_EC_124049_uff_E=305.75	-7	0	0
	5j89_EC_338_uff_E=73.50	-7	0	0
	5j89_EC_5380976_uff_E=327.42	-6.9	0	0
	5j89_EC_5319013_uff_E=555.37	-6.9	0	0
	5j89_EC_5281616_uff_E=358.19	-6.9	0	0
	5j89_EC_637563_uff_E=99.86	-6.9	0	0
	5j89_EC_114829_uff_E=185.86	-6.9	0	0
	5j89_EC_11463_uff_E=132.39	-6.9	0	0
	5j89_EC_11092_uff_E=127.49	-6.9	0	0
	5j89_EC_325_uff_E=85.42	-6.9	0	0
	5j89_EC_5281812_uff_E=344.57	-6.8	0	0
	5j89_EC_480872_uff_E=556.75	-6.8	0	0
	5j89_EC_7127_uff_E=185.81	-6.8	0	0
	5j89_EC_5318998_uff_E=360.32	-6.7	0	0
	5j89_EC_354368_uff_E=343.20	-6.7	0	0
	5j89_EC_263034_uff_E=453.88	-6.7	0	0
	5j89_EC_222284_uff_E=590.88	-6.7	0	0
	5j89_EC_158280_uff_E=172.16	-6.7	0	0
	5j89_EC_21476_uff_E=81.63	-6.7	0	0
	5j89_EC_10197_uff_E=407.29	-6.7	0	0
	5j89_EC_798_uff_E=271.22	-6.7	0	0
	5j89_EC_602152_uff_E=321.39	-6.6	0	0
	5j89_EC_77698_uff_E=112.35	-6.6	0	0
	5j89_EC_445354_uff_E=360.80	-6.5	0	0
	5j89_EC_8815_uff_E=99.98	-6.5	0	0
	5j89_EC_6990_uff_E=111.30	-6.5	0	0
	5j89_EC_3651_uff_E=108.35	-6.5	0	0
	5j89_EC_243_uff_E=59.30	-6.5	0	0
	5j89_EC_11378967_uff_E=196.31	-6.4	0	0
	5j89_EC_66841_uff_E=112.09	-6.4	0	0
	5j89_EC_13849_uff_E=53.38	-6.4	0	0
	5j89_EC_4114_uff_E=357.30	-6.4	0	0
	5j89_EC_21591149_uff_E=351.40	-6.3	0	0
	5j89_EC_441005_uff_E=241.83	-6.3	0	0
	5j89_EC_70968_uff_E=383.68	-6.3	0	0
	5j89_EC_68490_uff_E=85.29	-6.3	0	0
	5j89_EC_12391_uff_E=44.77	-6.3	0	0
	5j89_EC_94715_uff_E=173.12	-6.2	0	0
	5j89_EC_12389_uff_E=40.62	-6.2	0	0
	5j89_EC_8193_uff_E=50.44	-6.2	0	0
	5j89_EC_6549_uff_E=118.54	-6.2	0	0
	5j89_EC_892_uff_E=156.51	-6.2	0	0
	5j89_EC_1549111_uff_E=180.81	-6.1	0	0
	5j89_EC_637566_uff_E=110.10	-6.1	0	0
	5j89_EC_11833_uff_E=105.91	-6.1	0	0
	5j89_EC_7798_uff_E=56.87	-6.1	0	0
	5j89_EC_7710_uff_E=169.64	-6.1	0	0
	5j89_EC_6255_uff_E=385.08	-6.1	0	0
	5j89_EC_2879_uff_E=78.39	-6.1	0	0
	5j89_EC_342_uff_E=78.18	-6.1	0	0
	5j89_EC_335_uff_E=56.10	-6.1	0	0
	5j89_EC_53423642_uff_E=619.68	-6	0	0
	5j89_EC_61166_uff_E=226.54	-6	0	0
	5j89_EC_19602_uff_E=219.51	-6	0	0
	5j89_EC_2969_uff_E=38.20	-6	0	0
	5j89_EC_244_uff_E=68.48	-6	0	0
	5j89_EC_26447_uff_E=92.92	-5.9	0	0
	5j89_EC_14257_uff_E=30.71	-5.9	0	0
	5j89_EC_8369_uff_E=63.99	-5.9	0	0
	5j89_EC_7742_uff_E=164.08	-5.9	0	0
	5j89_EC_7704_uff_E=166.54	-5.9	0	0
	5j89_EC_6054_uff_E=95.74	-5.9	0	0
	5j89_EC_2355_uff_E=409.49	-5.9	0	0
	5j89_EC_938_uff_E=58.73	-5.9	0	0
	5j89_EC_460_uff_E=71.31	-5.9	0	0
	5j89_EC_379_uff_E=30.18	-5.9	0	0
	5j89_EC_135436526_uff_E=77.10_uff_E=76.30	-5.8	0	0
	5j89_EC_442495_uff_E=167.20	-5.8	0	0
	5j89_EC_12170_uff_E=217.21	-5.8	0	0
	5j89_EC_240_uff_E=52.88	-5.8	0	0
	5j89_EC_5365703_uff_E=154.25	-5.7	0	0
	5j89_EC_2723872_uff_E=200.01	-5.7	0	0
	5j89_EC_26808_uff_E=56.44	-5.7	0	0
	5j89_EC_26332_uff_E=76.09	-5.7	0	0
	5j89_EC_14525_uff_E=364.26	-5.6	0	0
	5j89_EC_14514_uff_E=212.43	-5.6	0	0
	5j89_EC_14296_uff_E=63.51	-5.6	0	0
	5j89_EC_8094_uff_E=26.90	-5.6	0	0
	5j89_EC_521947_uff_E=222.26	-5.5	0	0
	5j89_EC_228583_uff_E=217.04	-5.5	0	0
	5j89_EC_5144_uff_E=244.83	-5.5	0	0
	5j89_EC_3314_uff_E=169.59	-5.5	0	0
	5j89_EC_957_uff_E=39.46	-5.5	0	0
	5j89_EC_11116492_uff_E=193.64	-5.4	0	0
	5j89_EC_6432254_uff_E=190.94	-5.4	0	0
	5j89_EC_77302_uff_E=68.34	-5.4	0	0
	5j89_EC_14504_uff_E=217.08	-5.4	0	0
	5j89_EC_12756_uff_E=160.64	-5.4	0	0
	5j89_EC_7012_uff_E=107.23	-5.4	0	0
	5j89_EC_556916_uff_E=216.13	-5.3	0	0
	5j89_EC_14505_uff_E=209.55	-5.3	0	0
	5j89_EC_14079_uff_E=210.37	-5.3	0	0
	5j89_EC_8892_uff_E=24.06	-5.3	0	0
	5j89_EC_520103_uff_E=49.48	-5.2	0	0
	5j89_EC_17100_uff_E=147.80	-5.2	0	0
	5j89_EC_8182_uff_E=34.77	-5.2	0	0
	5j89_EC_20560368_uff_E=457.44	-5.1	0	0
	5j89_EC_14529_uff_E=139.23	-5.1	0	0
	5j89_EC_12097_uff_E=210.80	-5.1	0	0
	5j89_EC_7938_uff_E=49.27	-5.1	0	0
	5j89_EC_7463_uff_E=91.91	-5.1	0	0
	5j89_EC_261491_uff_E=1402.78	-5	0	0
	5j89_EC_31256_uff_E=79.64	-5	0	0
	5j89_EC_8129_uff_E=36.31	-5	0	0
	5j89_EC_7361_uff_E=220.95	-5	0	0
	5j89_EC_8103_uff_E=33.46	-4.9	0	0
	5j89_EC_7362_uff_E=206.63	-4.9	0	0
	5j89_EC_5464156_uff_E=92.28	-4.8	0	0
	5j89_EC_12530_uff_E=46.39	-4.8	0	0
	5j89_EC_8158_uff_E=33.81	-4.8	0	0
	5j89_EC_1727_uff_E=48.66	-4.8	0	0
	5j89_EC_11635_uff_E=56.94	-4.7	0	0
	5j89_EC_6184_uff_E=20.86	-4.7	0	0
	5j89_EC_5367460_uff_E=140.96	-4.6	0	0
	5j89_EC_61167_uff_E=230.15	-4.6	0	0
	5j89_EC_8180_uff_E=40.64	-4.6	0	0
	5j89_EC_638072_uff_E=248.91	-4.5	0	0
	5j89_EC_7302_uff_E=151.57	-4.4	0	0
	5j89_EC_3893_uff_E=43.33	-4.4	0	0
	5j89_EC_262_uff_E=56.06	-4.4	0	0
	5j89_EC_11005_uff_E=51.08	-4.3	0	0
	5j89_EC_753_uff_E=64.71	-4.3	0	0
	5j89_EC_179_uff_E=33.32	-4.3	0	0
	5j89_EC_11006_uff_E=47.83	-4.1	0	0
	5j89_EC_8857_uff_E=14.12	-4.1	0	0
	5j89_EC_8186_uff_E=37.29	-4.1	0	0
	5j89_EC_8130_uff_E=24.07	-4.1	0	0
	5j89_EC_263_uff_E=27.14	-4.1	0	0
	5j89_EC_12398_uff_E=50.10	-4	0	0
	5j89_EC_6569_uff_E=12.88	-4	0	0
	5j89_EC_31368_uff_E=9.88	-3.9	0	0
	5j89_EC_31291_uff_E=48.24	-3.9	0	0
	5j89_EC_12397_uff_E=60.76	-3.9	0	0
	5j89_EC_8299_uff_E=25.39	-3.9	0	0
	5j89_EC_8184_uff_E=48.46	-3.9	0	0
	5j89_EC_1032_uff_E=13.70	-3.9	0	0
	5j89_EC_8175_uff_E=34.10	-3.8	0	0
	5j89_EC_1048_uff_E=220.12	-3.8	0	0
	5j89_EC_12388_uff_E=37.05	-3.7	0	0
	5j89_EC_8194_uff_E=41.12	-3.6	0	0
Catharanthus roseus	5j89_EC_44257022_uff_E=629.37	-9.6	0	0
	5j89_EC_145858_uff_E=178.56	-9.5	0	0
	5j89_EC_101289755_uff_E=783.51	-9.2	0	0
	5j89_EC_8546_uff_E=375.40	-8.7	0	0
	5j89_EC_101844724_uff_E=702.55	-8.7	0	0
	5j89_EC_179460_uff_E=541.22	-8.6	0	0
	5j89_EC_71308234_uff_E=622.11	-8.4	0	0
	5j89_EC_72340_uff_E=526.56	-8.4	0	0
	5j89_EC_442249_uff_E=567.64	-8.4	0	0
	5j89_EC_441975_uff_E=545.68	-8.4	0	0
	5j89_EC_73073_uff_E=543.35	-8.3	0	0
	5j89_EC_115196_uff_E=718.52	-8.3	0	0
	5j89_EC_10104370_uff_E=146.78	-8.2	0	0
	5j89_EC_445070_uff_E=148.85	-8.1	0	0
	5j89_EC_8969_uff_E=497.11	-8.1	0	0
	5j89_EC_5280633_uff_E=251.74	-8	0	0
	5j89_EC_73145_uff_E=1394.26	-8	0	0
	5j89_EC_73170_uff_E=681.31	-8	0	0
	5j89_EC_44257023_uff_E=631.86	-8	0	0
	5j89_EC_442428_uff_E=615.92	-8	0	0
	5j89_EC_5770_uff_E=859.40	-7.9	0	0
	5j89_EC_65411_uff_E=4795.40	-7.9	0	0
	5j89_EC_13475120_uff_E=614.50	-7.9	0	0
	5j89_EC_11713250_uff_E=791.21	-7.9	0	0
	5j89_EC_133534_uff_E=642.42	-7.9	0	0
	5j89_EC_73145_uff_E=1265.74	-7.9	0	0
	5j89_EC_10494_uff_E=689.79	-7.9	0	0
	5j89_EC_5280863_uff_E=362.50	-7.8	0	0
	5j89_EC_92110_uff_E=2128.40	-7.8	0	0
	5j89_EC_5281516_uff_E=164.36	-7.7	0	0
	5j89_EC_13982110_uff_E=611.64	-7.7	0	0
	5j89_EC_441979_uff_E=617.95	-7.7	0	0
	5j89_EC_5280954_uff_E=953.28	-7.6	0	0
	5j89_EC_6442678_uff_E=502.33	-7.6	0	0
	5j89_EC_64945_uff_E=805.65	-7.6	0	0
	5j89_EC_72193655_uff_E=739.08	-7.6	0	0
	5j89_EC_92842_uff_E=695.77	-7.6	0	0
	5j89_EC_12309360_uff_E=741.28	-7.6	0	0
	5j89_EC_1711945_uff_E=137.33	-7.6	0	0
	5j89_EC_439666_uff_E=515.50	-7.6	0	0
	5j89_EC_5281243_uff_E=655.10	-7.5	0	0
	5j89_EC_5352482_uff_E=88.12	-7.5	0	0
	5j89_EC_5462421_uff_E=473.00	-7.5	0	0
	5j89_EC_6440982_uff_E=607.43	-7.5	0	0
	5j89_EC_64971_uff_E=793.31	-7.5	0	0
	5j89_EC_9798666_uff_E=249.33	-7.5	0	0
	5j89_EC_25109977_uff_E=738.83	-7.5	0	0
	5j89_EC_13475125_uff_E=610.52	-7.5	0	0
	5j89_EC_440832_uff_E=339.61	-7.5	0	0
	5j89_EC_259846_uff_E=928.19	-7.5	0	0
	5j89_EC_24405_uff_E=595.17	-7.5	0	0
	5j89_EC_443651_uff_E=647.29	-7.4	0	0
	5j89_EC_485711_uff_E=915.28	-7.4	0	0
	5j89_EC_6419725_uff_E=609.04	-7.4	0	0
	5j89_EC_64961_uff_E=348.52	-7.4	0	0
	5j89_EC_65747_uff_E=780.28	-7.4	0	0
	5j89_EC_6708573_uff_E=821.79	-7.4	0	0
	5j89_EC_821468_uff_E=958.39	-7.4	0	0
	5j89_EC_94160_uff_E=600.18	-7.4	0	0
	5j89_EC_25203368_uff_E=541.72	-7.4	0	0
	5j89_EC_25109979_uff_E=738.63	-7.4	0	0
	5j89_EC_14353979_uff_E=598.04	-7.4	0	0
	5j89_EC_14132344_uff_E=326.56	-7.4	0	0
	5j89_EC_3050539_uff_E=499.66	-7.4	0	0
	5j89_EC_441777_uff_E=441.42	-7.4	0	0
	5j89_EC_444539_uff_E=86.61	-7.3	0	0
	5j89_EC_6473766_uff_E=564.04	-7.3	0	0
	5j89_EC_689043_uff_E=98.60	-7.3	0	0
	5j89_EC_78358538_uff_E=1122.52	-7.3	0	0
	5j89_EC_25109978_uff_E=743.22	-7.3	0	0
	5j89_EC_10914255_uff_E=782.57	-7.3	0	0
	5j89_EC_1794427_uff_E=254.42	-7.3	0	0
	5j89_EC_441774_uff_E=433.86	-7.3	0	0
	5j89_EC_179461_uff_E=560.51	-7.3	0	0
	5j89_EC_161336_uff_E=739.52	-7.3	0	0
	5j89_EC_145709_uff_E=320.62	-7.3	0	0
	5j89_EC_5281654_uff_E=450.92	-7.2	0	0
	5j89_EC_5384527_uff_E=521.35	-7.2	0	0
	5j89_EC_6089_uff_E=359.91	-7.2	0	0
	5j89_EC_87691_uff_E=535.62	-7.2	0	0
	5j89_EC_89640_uff_E=547.92	-7.2	0	0
	5j89_EC_3000320_uff_E=475.89	-7.2	0	0
	5j89_EC_441694_uff_E=532.14	-7.2	0	0
	5j89_EC_170833_uff_E=75.78	-7.2	0	0
	5j89_EC_120716_uff_E=524.98	-7.2	0	0
	5j89_EC_107985_uff_E=4889.50	-7.2	0	0
	5j89_EC_17100_uff_E=147.80	-7.2	0	0
	5j89_EC_443361_uff_E=531.44	-7.1	0	0
	5j89_EC_5280343_uff_E=380.43	-7.1	0	0
	5j89_EC_5280619_uff_E=607.75	-7.1	0	0
	5j89_EC_5316739_uff_E=526.87	-7.1	0	0
	5j89_EC_6442964_uff_E=692.16	-7.1	0	0
	5j89_EC_6875257_uff_E=705.51	-7.1	0	0
	5j89_EC_71768191_uff_E=789.78	-7.1	0	0
	5j89_EC_9930064_uff_E=398.68	-7.1	0	0
	5j89_EC_193567_uff_E=611.83	-7.1	0	0
	5j89_EC_542099_uff_E=811.22	-7	0	0
	5j89_EC_5460176_uff_E=673.07	-7	0	0
	5j89_EC_58636974_uff_E=3464.26	-7	0	0
	5j89_EC_6100671_uff_E=968.50	-7	0	0
	5j89_EC_637542_uff_E=90.83	-7	0	0
	5j89_EC_91819764_uff_E=464.33	-7	0	0
	5j89_EC_16061347_uff_E=547.90	-7	0	0
	5j89_EC_11953961_uff_E=498.74	-7	0	0
	5j89_EC_1268096_uff_E=550.14	-7	0	0
	5j89_EC_441976_uff_E=701.45	-7	0	0
	5j89_EC_440391_uff_E=779.56	-7	0	0
	5j89_EC_15376_uff_E=603.15	-7	0	0
	5j89_EC_14896_uff_E=713.31	-7	0	0
	5j89_EC_338_uff_E=73.50	-7	0	0
	5j89_EC_457801_uff_E=593.71	-6.9	0	0
	5j89_EC_5280536_uff_E=169.29	-6.9	0	0
	5j89_EC_5280794_uff_E=546.19	-6.9	0	0
	5j89_EC_5281326_uff_E=588.51	-6.9	0	0
	5j89_EC_5281348_uff_E=2907.83	-6.9	0	0
	5j89_EC_5382842_uff_E=893.68	-6.9	0	0
	5j89_EC_5385014_uff_E=821.93	-6.9	0	0
	5j89_EC_637563_uff_E=99.86	-6.9	0	0
	5j89_EC_9064_uff_E=204.84	-6.9	0	0
	5j89_EC_91617759_uff_E=806.38	-6.9	0	0
	5j89_EC_157009909_uff_E=883.75	-6.9	0	0
	5j89_EC_101967023_uff_E=566.27	-6.9	0	0
	5j89_EC_101286292_uff_E=881.34	-6.9	0	0
	5j89_EC_21627672_uff_E=312.93	-6.9	0	0
	5j89_EC_21550278_uff_E=481.27	-6.9	0	0
	5j89_EC_12444908_uff_E=775.40	-6.9	0	0
	5j89_EC_440906_uff_E=513.28	-6.9	0	0
	5j89_EC_173183_uff_E=573.30	-6.9	0	0
	5j89_EC_161036_uff_E=377.06	-6.9	0	0
	5j89_EC_159287_uff_E=515.78	-6.9	0	0
	5j89_EC_119394_uff_E=539.76	-6.9	0	0
	5j89_EC_1150_uff_E=319.68	-6.9	0	0
	5j89_EC_443417_uff_E=2161.54	-6.8	0	0
	5j89_EC_443652_uff_E=730.11	-6.8	0	0
	5j89_EC_449093_uff_E=392.01	-6.8	0	0
	5j89_EC_5280406_uff_E=442.63	-6.8	0	0
	5j89_EC_5377267_uff_E=497.94	-6.8	0	0
	5j89_EC_591524_uff_E=314.10	-6.8	0	0
	5j89_EC_70691524_uff_E=744.39	-6.8	0	0
	5j89_EC_102399433_uff_E=627.61	-6.8	0	0
	5j89_EC_101686461_uff_E=775.24	-6.8	0	0
	5j89_EC_101287751_uff_E=1040.39	-6.8	0	0
	5j89_EC_25109982_uff_E=699.09	-6.8	0	0
	5j89_EC_15558573_uff_E=763.19	-6.8	0	0
	5j89_EC_11969544_uff_E=700.94	-6.8	0	0
	5j89_EC_443325_uff_E=730.46	-6.8	0	0
	5j89_EC_260534_uff_E=802.45	-6.8	0	0
	5j89_EC_128861_uff_E=346.73	-6.8	0	0
	5j89_EC_22311_uff_E=102.50	-6.8	0	0
	5j89_EC_16441_uff_E=104.79	-6.8	0	0
	5j89_EC_443402_uff_E=730.19	-6.7	0	0
	5j89_EC_638011_uff_E=72.63	-6.7	0	0
	5j89_EC_6436184_uff_E=690.95	-6.7	0	0
	5j89_EC_73489_uff_E=1385.00	-6.7	0	0
	5j89_EC_7461_uff_E=63.24	-6.7	0	0
	5j89_EC_92113_uff_E=588.19	-6.7	0	0
	5j89_EC_92762_uff_E=239.22	-6.7	0	0
	5j89_EC_9977936_uff_E=735.35	-6.7	0	0
	5j89_EC_13783720_uff_E=773.39	-6.7	0	0
	5j89_EC_11646359_uff_E=799.69	-6.7	0	0
	5j89_EC_11382599_uff_E=2135.48	-6.7	0	0
	5j89_EC_11121714_uff_E=691.93	-6.7	0	0
	5j89_EC_10066724_uff_E=835.41	-6.7	0	0
	5j89_EC_1201531_uff_E=293.00	-6.7	0	0
	5j89_EC_443326_uff_E=704.10	-6.7	0	0
	5j89_EC_298042_uff_E=812.41	-6.7	0	0
	5j89_EC_222284_uff_E=590.88	-6.7	0	0
	5j89_EC_20485_uff_E=699.62	-6.7	0	0
	5j89_EC_443356_uff_E=721.01	-6.6	0	0
	5j89_EC_443358_uff_E=2172.98	-6.6	0	0
	5j89_EC_4485535_uff_E=637.30	-6.6	0	0
	5j89_EC_5320486_uff_E=614.42	-6.6	0	0
	5j89_EC_78358510_uff_E=822.43	-6.6	0	0
	5j89_EC_8468_uff_E=150.75	-6.6	0	0
	5j89_EC_9895_uff_E=172.51	-6.6	0	0
	5j89_EC_102494047_uff_E=769.55	-6.6	0	0
	5j89_EC_101549412_uff_E=769.71	-6.6	0	0
	5j89_EC_24148538_uff_E=1019.92	-6.6	0	0
	5j89_EC_15558574_uff_E=743.18	-6.6	0	0
	5j89_EC_14136854_uff_E=370.72	-6.6	0	0
	5j89_EC_12315151_uff_E=1462.27	-6.6	0	0
	5j89_EC_11023792_uff_E=763.41	-6.6	0	0
	5j89_EC_1549025_uff_E=123.35	-6.6	0	0
	5j89_EC_1548943_uff_E=156.51	-6.6	0	0
	5j89_EC_439783_uff_E=747.43	-6.6	0	0
	5j89_EC_12530_uff_E=46.39	-6.6	0	0
	5j89_EC_5378966_uff_E=763.43	-6.5	0	0
	5j89_EC_585100_uff_E=720.50	-6.5	0	0
	5j89_EC_61386_uff_E=75.41	-6.5	0	0
	5j89_EC_637566_uff_E=110.10	-6.5	0	0
	5j89_EC_6436240_uff_E=705.60	-6.5	0	0
	5j89_EC_6452133_uff_E=464.24	-6.5	0	0
	5j89_EC_8742_uff_E=163.00	-6.5	0	0
	5j89_EC_94255_uff_E=703.05	-6.5	0	0
	5j89_EC_15341086_uff_E=585.12	-6.5	0	0
	5j89_EC_12302545_uff_E=878.04	-6.5	0	0
	5j89_EC_243_uff_E=59.30	-6.5	0	0
	5j89_EC_19_uff_E=73.48	-6.5	0	0
	5j89_EC_443401_uff_E=740.59	-6.4	0	0
	5j89_EC_5320250_uff_E=107.47	-6.4	0	0
	5j89_EC_56842220_uff_E=742.72	-6.4	0	0
	5j89_EC_637540_uff_E=280.62	-6.4	0	0
	5j89_EC_643779_uff_E=85.92	-6.4	0	0
	5j89_EC_6444325_uff_E=630.41	-6.4	0	0
	5j89_EC_101986486_uff_E=701.80	-6.4	0	0
	5j89_EC_21627987_uff_E=747.62	-6.4	0	0
	5j89_EC_18529657_uff_E=637.55	-6.4	0	0
	5j89_EC_439612_uff_E=348.73	-6.4	0	0
	5j89_EC_246983_uff_E=914.38	-6.4	0	0
	5j89_EC_443955_uff_E=754.74	-6.3	0	0
	5j89_EC_5781_uff_E=50.01	-6.3	0	0
	5j89_EC_6432005_uff_E=264.33	-6.3	0	0
	5j89_EC_72_uff_E=70.72	-6.3	0	0
	5j89_EC_8180_uff_E=40.64	-6.3	0	0
	5j89_EC_132599667_uff_E=1010.75	-6.3	0	0
	5j89_EC_101688177_uff_E=686.07	-6.3	0	0
	5j89_EC_168836_uff_E=153.25	-6.3	0	0
	5j89_EC_161276_uff_E=381.38	-6.3	0	0
	5j89_EC_31253_uff_E=90.99	-6.3	0	0
	5j89_EC_3469_uff_E=78.01	-6.3	0	0
	5j89_EC_62348_uff_E=117.06	-6.2	0	0
	5j89_EC_6428553_uff_E=46.69	-6.2	0	0
	5j89_EC_92180_uff_E=355.80	-6.2	0	0
	5j89_EC_998_uff_E=81.97	-6.2	0	0
	5j89_EC_138911117_uff_E=2208.33	-6.2	0	0
	5j89_EC_441005_uff_E=241.83	-6.2	0	0
	5j89_EC_159055_uff_E=400.52	-6.2	0	0
	5j89_EC_14985_uff_E=288.57	-6.2	0	0
	5j89_EC_311_uff_E=79.82	-6.2	0	0
	5j89_EC_57380108_uff_E=559.52	-6.1	0	0
	5j89_EC_60961_uff_E=543.04	-6.1	0	0
	5j89_EC_65575_uff_E=580.54	-6.1	0	0
	5j89_EC_70547_uff_E=321.89	-6.1	0	0
	5j89_EC_7725_uff_E=82.65	-6.1	0	0
	5j89_EC_82755_uff_E=106.56	-6.1	0	0
	5j89_EC_8842_uff_E=114.48	-6.1	0	0
	5j89_EC_985_uff_E=57.46	-6.1	0	0
	5j89_EC_129320390_uff_E=757.64	-6.1	0	0
	5j89_EC_260535_uff_E=838.09	-6.1	0	0
	5j89_EC_15607_uff_E=49.59	-6.1	0	0
	5j89_EC_370_uff_E=77.82	-6.1	0	0
	5j89_EC_445858_uff_E=177.42	-6	0	0
	5j89_EC_637775_uff_E=206.17	-6	0	0
	5j89_EC_6508_uff_E=156.41	-6	0	0
	5j89_EC_8205_uff_E=47.07	-6	0	0
	5j89_EC_88556_uff_E=222.94	-6	0	0
	5j89_EC_31404_uff_E=256.77	-6	0	0
	5j89_EC_31291_uff_E=48.24	-6	0	0
	5j89_EC_10742_uff_E=110.08	-6	0	0
	5j89_EC_244_uff_E=68.48	-6	0	0
	5j89_EC_6054_uff_E=95.74	-5.9	0	0
	5j89_EC_61041_uff_E=193.42	-5.9	0	0
	5j89_EC_8182_uff_E=34.77	-5.9	0	0
	5j89_EC_8635_uff_E=118.25	-5.9	0	0
	5j89_EC_11105955_uff_E=169.97	-5.9	0	0
	5j89_EC_4133_uff_E=86.76	-5.9	0	0
	5j89_EC_5363229_uff_E=26.85	-5.8	0	0
	5j89_EC_638500_uff_E=155.13	-5.8	0	0
	5j89_EC_6432173_uff_E=356.24	-5.8	0	0
	5j89_EC_643684_uff_E=131.80	-5.8	0	0
	5j89_EC_8927_uff_E=70.39	-5.8	0	0
	5j89_EC_94334_uff_E=312.28	-5.8	0	0
	5j89_EC_9862_uff_E=72.48	-5.8	0	0
	5j89_EC_20756463_uff_E=138.58	-5.8	0	0
	5j89_EC_2537_uff_E=400.52	-5.8	0	0
	5j89_EC_240_uff_E=52.88	-5.8	0	0
	5j89_EC_5354833_uff_E=32.45	-5.7	0	0
	5j89_EC_8175_uff_E=34.10	-5.7	0	0
	5j89_EC_3034394_uff_E=450.18	-5.7	0	0
	5j89_EC_111037_uff_E=156.46	-5.7	0	0
	5j89_EC_638014_uff_E=245.28	-5.6	0	0
	5j89_EC_69378_uff_E=42.08	-5.6	0	0
	5j89_EC_91723653_uff_E=250.40	-5.6	0	0
	5j89_EC_15760_uff_E=348.99	-5.6	0	0
	5j89_EC_77379_uff_E=318.71	-5.5	0	0
	5j89_EC_92138_uff_E=194.87	-5.5	0	0
	5j89_EC_12106224_uff_E=56.16	-5.5	0	0
	5j89_EC_442484_uff_E=124.84	-5.5	0	0
	5j89_EC_3314_uff_E=169.59	-5.5	0	0
	5j89_EC_5363413_uff_E=134.48	-5.4	0	0
	5j89_EC_6429302_uff_E=713.72	-5.4	0	0
	5j89_EC_5283324_uff_E=23.87	-5.3	0	0
	5j89_EC_5283356_uff_E=31.31	-5.3	0	0
	5j89_EC_6427789_uff_E=50.11	-5.3	0	0
	5j89_EC_7127_uff_E=185.81	-5.3	0	0
	5j89_EC_77158_uff_E=318.39	-5.3	0	0
	5j89_EC_8181_uff_E=66.14	-5.3	0	0
	5j89_EC_5283321_uff_E=41.55	-5.2	0	0
	5j89_EC_5363397_uff_E=131.11	-5.2	0	0
	5j89_EC_6431477_uff_E=181.26	-5.2	0	0
	5j89_EC_440078_uff_E=263.61	-5.2	0	0
	5j89_EC_17697_uff_E=50.62	-5.2	0	0
	5j89_EC_11230_uff_E=155.64	-5.2	0	0
	5j89_EC_10408_uff_E=120.66	-5.2	0	0
	5j89_EC_6549_uff_E=118.54	-5.1	0	0
	5j89_EC_8892_uff_E=24.06	-5.1	0	0
	5j89_EC_2758_uff_E=344.57	-5.1	0	0
	5j89_EC_1549778_uff_E=108.04	-5	0	0
	5j89_EC_1549109_uff_E=197.64	-5	0	0
	5j89_EC_1549107_uff_E=162.76	-5	0	0
	5j89_EC_1549018_uff_E=229.74	-5	0	0
	5j89_EC_17000_uff_E=78.73	-5	0	0
	5j89_EC_5370101_uff_E=40.20	-4.9	0	0
	5j89_EC_643820_uff_E=110.97	-4.9	0	0
	5j89_EC_6654_uff_E=633.64	-4.9	0	0
	5j89_EC_172146_uff_E=74.05	-4.9	0	0
	5j89_EC_13849_uff_E=53.38	-4.9	0	0
	5j89_EC_10453_uff_E=161.70	-4.9	0	0
	5j89_EC_445639_uff_E=80.35	-4.8	0	0
	5j89_EC_5281929_uff_E=201.61	-4.8	0	0
	5j89_EC_6184_uff_E=20.86	-4.8	0	0
	5j89_EC_637564_uff_E=16.02	-4.8	0	0
	5j89_EC_379_uff_E=30.18	-4.7	0	0
	5j89_EC_5319706_uff_E=138.20	-4.6	0	0
	5j89_EC_32594_uff_E=104.17	-4.6	0	0
	5j89_EC_5367460_uff_E=140.96	-4.5	0	0
	5j89_EC_14478661_uff_E=1505.04	-4.5	0	0
	5j89_EC_31284_uff_E=83.13	-4.5	0	0
	5j89_EC_16979_uff_E=108.92	-4.5	0	0
	5j89_EC_12389_uff_E=40.62	-4.5	0	0
	5j89_EC_5367530_uff_E=34.45	-4.4	0	0
	5j89_EC_8139_uff_E=52.47	-4.4	0	0
	5j89_EC_8158_uff_E=33.81	-4.4	0	0
	5j89_EC_14478664_uff_E=93.85	-4.4	0	0
	5j89_EC_3893_uff_E=43.33	-4.4	0	0
	5j89_EC_2969_uff_E=38.20	-4.4	0	0
	5j89_EC_1060_uff_E=10.03	-4.4	0	0
	5j89_EC_262_uff_E=56.06	-4.4	0	0
	5j89_EC_5280450_uff_E=147.99	-4.3	0	0
	5j89_EC_5280934_uff_E=142.21	-4.3	0	0
	5j89_EC_5283345_uff_E=28.62	-4.3	0	0
	5j89_EC_5283349_uff_E=30.78	-4.3	0	0
	5j89_EC_5280435_uff_E=165.89	-4.2	0	0
	5j89_EC_5284421_uff_E=115.86	-4.2	0	0
	5j89_EC_612_uff_E=30.79	-4.2	0	0
	5j89_EC_7826_uff_E=36.08	-4.2	0	0
	5j89_EC_8091_uff_E=39.38	-4.2	0	0
	5j89_EC_971_uff_E=8.52	-4.2	0	0
	5j89_EC_2682_uff_E=63.44	-4.2	0	0
	5j89_EC_5282743_uff_E=59.81	-4.1	0	0
	5j89_EC_6427087_uff_E=65.37	-4.1	0	0
	5j89_EC_8186_uff_E=37.29	-4.1	0	0
	5j89_EC_11635_uff_E=56.94	-4.1	0	0
	5j89_EC_11005_uff_E=51.08	-4.1	0	0
	5j89_EC_10465_uff_E=60.66	-4.1	0	0
	5j89_EC_454_uff_E=27.41	-4	0	0
	5j89_EC_643731_uff_E=48.07	-4	0	0
	5j89_EC_23518_uff_E=62.94	-4	0	0
	5j89_EC_5283335_uff_E=24.66	-3.9	0	0
	5j89_EC_984_uff_E=55.02	-3.9	0	0
	5j89_EC_12388_uff_E=37.05	-3.9	0	0
	5j89_EC_8130_uff_E=24.07	-3.8	0	0
	5j89_EC_8194_uff_E=41.12	-3.8	0	0
	5j89_EC_11006_uff_E=47.83	-3.8	0	0
	5j89_EC_5354834_uff_E=49.59	-3.7	0	0
	5j89_EC_12398_uff_E=50.10	-3.7	0	0
	5j89_EC_12391_uff_E=44.77	-3.7	0	0
	5j89_EC_31289_uff_E=30.59	-3.6	0	0
