# Supplementary material for: In silico identification of promising PD-L1 inhibitors from selected indian medicinal plants for treatment of triple negative breast cancer
Source: PLoS One. 2025 Jul 10;20(7):e0327475. doi: 10.1371/journal.pone.0327475 (PMC12244773; doi:10.1371/journal.pone.0327475)
Supplement: S1 File — (ZIP) [file pone.0327475.s002.zip]

Archive with 21 entries (21 files):
- CID-452707_Protein.pdb
- CID-480865_Protein.pdb
- CID-637247_Protein.pdb
- CID-785868_Protein.pdb
- CID-5280537_Protein.pdb
- CID-5282361_Protein.pdb
- CID-5317764_Protein.pdb
- CID-5320092_Protein.pdb
- CID-5889042_Protein.pdb
- CID-10026486_Protein.pdb
- CID-10881804_Protein.pdb
- CID-11349817_Protein.pdb
- CID-11597485_Protein.pdb
- CID-14106343_Protein.pdb
- CID-16398538_Protein.pdb
- Control_CID-118434635_Protein.pdb
- CID-72281_Protein.pdb
- CID-72304_Protein.pdb
- CID-145858_Protein.pdb
- CID-161345_Protein.pdb
- CID-439246_Protein.pdb
