# Supplementary material for: In silico identification of promising PD-L1 inhibitors from selected indian medicinal plants for treatment of triple negative breast cancer
Source: PLoS One. 2025 Jul 10;20(7):e0327475. doi: 10.1371/journal.pone.0327475 (PMC12244773; doi:10.1371/journal.pone.0327475)
Supplement: S1 File — (ZIP) [file pone.0327475.s002.zip › CID-452707_Protein.pdb]

HETATM    1  C   UNK N   1       7.282 -20.766 179.560  0.00  0.00           C  
HETATM    2  C   UNK N   1       8.548 -20.713 178.689  0.00  0.00           C  
HETATM    3  C   UNK N   1       9.410 -19.498 179.085  0.00  0.00           C  
HETATM    4  C   UNK N   1       6.572 -19.389 179.467  0.00  0.00           C  
HETATM    5  C   UNK N   1       7.575 -18.273 179.826  0.00  0.00           C  
HETATM    6  C   UNK N   1      10.658 -19.412 178.211  0.00  0.00           C  
HETATM    7  C   UNK N   1      12.548 -18.408 179.325  0.00  0.00           C  
HETATM    8  C   UNK N   1      14.012 -18.596 179.333  0.00  0.00           C  
HETATM    9  C   UNK N   1      14.774 -18.127 180.415  0.00  0.00           C  
HETATM   10  C   UNK N   1      16.160 -18.326 180.448  0.00  0.00           C  
HETATM   11  C   UNK N   1      16.792 -19.018 179.397  0.00  0.00           C  
HETATM   12  C   UNK N   1      16.033 -19.490 178.316  0.00  0.00           C  
HETATM   13  C   UNK N   1      14.649 -19.267 178.280  0.00  0.00           C  
HETATM   14  C   UNK N   1       6.576 -16.288 180.780  0.00  0.00           C  
HETATM   15  C   UNK N   1       7.042 -14.883 180.853  0.00  0.00           C  
HETATM   16  C   UNK N   1       6.645 -14.074 181.928  0.00  0.00           C  
HETATM   17  C   UNK N   1       7.072 -12.743 182.014  0.00  0.00           C  
HETATM   18  C   UNK N   1       7.907 -12.210 181.015  0.00  0.00           C  
HETATM   19  C   UNK N   1       8.307 -13.014 179.939  0.00  0.00           C  
HETATM   20  C   UNK N   1       7.876 -14.347 179.857  0.00  0.00           C  
HETATM   21  C   UNK N   1       5.698 -21.765 177.986  0.00  0.00           C  
HETATM   22  C   UNK N   1       5.633 -22.956 177.115  0.00  0.00           C  
HETATM   23  C   UNK N   1       6.544 -24.009 177.295  0.00  0.00           C  
HETATM   24  C   UNK N   1       6.504 -25.137 176.465  0.00  0.00           C  
HETATM   25  C   UNK N   1       5.550 -25.208 175.432  0.00  0.00           C  
HETATM   26  C   UNK N   1       4.640 -24.157 175.248  0.00  0.00           C  
HETATM   27  C   UNK N   1       4.677 -23.040 176.093  0.00  0.00           C  
HETATM   28  O   UNK N   1       8.668 -18.302 178.925  0.00  0.00           O  
HETATM   29  O   UNK N   1      11.759 -19.469 179.034  0.00  0.00           O  
HETATM   30  O   UNK N   1      12.060 -17.298 179.486  0.00  0.00           O  
HETATM   31  O   UNK N   1      16.887 -17.860 181.486  0.00  0.00           O  
HETATM   32  O   UNK N   1      18.124 -19.241 179.417  0.00  0.00           O  
HETATM   33  O   UNK N   1      16.637 -20.166 177.319  0.00  0.00           O  
HETATM   34  O   UNK N   1       9.268 -21.918 178.788  0.00  0.00           O  
HETATM   35  O   UNK N   1       6.941 -17.053 179.718  0.00  0.00           O  
HETATM   36  O   UNK N   1       5.875 -16.753 181.669  0.00  0.00           O  
HETATM   37  O   UNK N   1       6.682 -11.975 183.053  0.00  0.00           O  
HETATM   38  O   UNK N   1       8.330 -10.928 181.080  0.00  0.00           O  
HETATM   39  O   UNK N   1       9.108 -12.496 178.981  0.00  0.00           O  
HETATM   40  O   UNK N   1       6.501 -21.797 179.076  0.00  0.00           O  
HETATM   41  O   UNK N   1       5.049 -20.765 177.716  0.00  0.00           O  
HETATM   42  O   UNK N   1       7.376 -26.149 176.653  0.00  0.00           O  
HETATM   43  O   UNK N   1       5.499 -26.279 174.611  0.00  0.00           O  
HETATM   44  O   UNK N   1       3.734 -24.224 174.251  0.00  0.00           O  
HETATM   45  O   UNK N   1       5.440 -19.318 180.296  0.00  0.00           O  
HETATM   46  H   UNK N   1      17.505 -18.426 181.971  0.00  0.00           H  
HETATM   47  H   UNK N   1      18.643 -19.344 178.607  0.00  0.00           H  
HETATM   48  H   UNK N   1      17.108 -19.709 176.607  0.00  0.00           H  
HETATM   49  H   UNK N   1       9.901 -21.828 179.547  0.00  0.00           H  
HETATM   50  H   UNK N   1       7.302 -11.704 183.747  0.00  0.00           H  
HETATM   51  H   UNK N   1       8.410 -10.453 181.918  0.00  0.00           H  
HETATM   52  H   UNK N   1       9.605 -11.678 179.120  0.00  0.00           H  
HETATM   53  H   UNK N   1       7.428 -26.629 177.491  0.00  0.00           H  
HETATM   54  H   UNK N   1       5.185 -26.216 173.698  0.00  0.00           H  
HETATM   55  H   UNK N   1       2.903 -24.712 174.351  0.00  0.00           H  
HETATM   56  H   UNK N   1       5.217 -18.358 180.418  0.00  0.00           H  
ATOM     57  N   ALA A  18       6.761 -27.100 179.327  1.00 79.50           N  
ATOM     58  CA  ALA A  18       5.671 -26.773 180.273  1.00 75.61           C  
ATOM     59  C   ALA A  18       6.198 -26.282 181.641  1.00 66.76           C  
ATOM     60  O   ALA A  18       5.448 -25.987 182.571  1.00 61.84           O  
ATOM     61  CB  ALA A  18       4.762 -27.996 180.465  1.00 73.27           C  
ATOM     62  H1  ALA A  18       7.649 -26.934 179.739  1.00 99.99           H  
ATOM     63  H2  ALA A  18       6.724 -28.039 179.038  1.00 99.99           H  
ATOM     64  H3  ALA A  18       6.697 -26.563 178.503  1.00 99.99           H  
ATOM     65  N   PHE A  19       7.523 -26.169 181.722  1.00 57.80           N  
ATOM     66  CA  PHE A  19       8.250 -25.641 182.882  1.00 45.83           C  
ATOM     67  C   PHE A  19       7.883 -24.167 183.111  1.00 49.00           C  
ATOM     68  O   PHE A  19       8.124 -23.307 182.265  1.00 48.89           O  
ATOM     69  CB  PHE A  19       9.746 -25.800 182.604  1.00 39.08           C  
ATOM     70  CG  PHE A  19      10.580 -25.314 183.786  1.00 40.61           C  
ATOM     71  CD1 PHE A  19      10.882 -26.197 184.812  1.00 42.95           C  
ATOM     72  CD2 PHE A  19      11.008 -23.996 183.830  1.00 45.46           C  
ATOM     73  CE1 PHE A  19      11.628 -25.750 185.900  1.00 43.85           C  
ATOM     74  CE2 PHE A  19      11.767 -23.556 184.911  1.00 40.75           C  
ATOM     75  CZ  PHE A  19      12.068 -24.439 185.941  1.00 42.45           C  
ATOM     76  H   PHE A  19       8.117 -26.449 180.972  1.00 99.99           H  
ATOM     77  N   THR A  20       7.254 -23.919 184.252  1.00 43.62           N  
ATOM     78  CA  THR A  20       6.772 -22.571 184.602  1.00 45.63           C  
ATOM     79  C   THR A  20       7.369 -22.148 185.947  1.00 37.13           C  
ATOM     80  O   THR A  20       7.242 -22.854 186.945  1.00 39.79           O  
ATOM     81  CB  THR A  20       5.233 -22.552 184.677  1.00 52.82           C  
ATOM     82  CG2 THR A  20       4.676 -21.144 184.920  1.00 53.87           C  
ATOM     83  OG1 THR A  20       4.677 -23.049 183.456  1.00 50.18           O  
ATOM     84  H   THR A  20       7.116 -24.617 184.956  1.00 99.99           H  
ATOM     85  HG1 THR A  20       5.412 -23.319 182.832  1.00 99.99           H  
ATOM     86  N   VAL A  21       7.956 -20.959 185.943  1.00 33.85           N  
ATOM     87  CA  VAL A  21       8.362 -20.277 187.184  1.00 36.76           C  
ATOM     88  C   VAL A  21       7.188 -19.375 187.585  1.00 39.53           C  
ATOM     89  O   VAL A  21       6.635 -18.672 186.749  1.00 41.91           O  
ATOM     90  CB  VAL A  21       9.663 -19.482 186.963  1.00 37.71           C  
ATOM     91  CG1 VAL A  21       9.984 -18.523 188.113  1.00 34.88           C  
ATOM     92  CG2 VAL A  21      10.839 -20.452 186.829  1.00 28.03           C  
ATOM     93  H   VAL A  21       8.016 -20.403 185.108  1.00 99.99           H  
ATOM     94  N   THR A  22       6.833 -19.422 188.858  1.00 36.21           N  
ATOM     95  CA  THR A  22       5.717 -18.611 189.386  1.00 41.87           C  
ATOM     96  C   THR A  22       6.192 -17.807 190.597  1.00 43.04           C  
ATOM     97  O   THR A  22       7.125 -18.187 191.306  1.00 33.26           O  
ATOM     98  CB  THR A  22       4.506 -19.467 189.798  1.00 46.60           C  
ATOM     99  CG2 THR A  22       3.978 -20.340 188.654  1.00 48.50           C  
ATOM    100  OG1 THR A  22       4.841 -20.270 190.933  1.00 45.17           O  
ATOM    101  H   THR A  22       7.334 -19.961 189.537  1.00 99.99           H  
ATOM    102  HG1 THR A  22       4.045 -20.809 191.203  1.00 99.99           H  
ATOM    103  N   VAL A  23       5.528 -16.676 190.797  1.00 39.20           N  
ATOM    104  CA  VAL A  23       5.743 -15.826 191.976  1.00 36.94           C  
ATOM    105  C   VAL A  23       4.413 -15.675 192.726  1.00 45.63           C  
ATOM    106  O   VAL A  23       3.415 -15.323 192.092  1.00 50.56           O  
ATOM    107  CB  VAL A  23       6.338 -14.452 191.599  1.00 35.08           C  
ATOM    108  CG1 VAL A  23       7.782 -14.638 191.135  1.00 28.39           C  
ATOM    109  CG2 VAL A  23       5.547 -13.698 190.519  1.00 35.03           C  
ATOM    110  H   VAL A  23       4.832 -16.340 190.163  1.00 99.99           H  
ATOM    111  N   PRO A  24       4.365 -15.983 194.028  1.00 48.26           N  
ATOM    112  CA  PRO A  24       3.157 -15.727 194.830  1.00 50.24           C  
ATOM    113  C   PRO A  24       2.858 -14.222 194.928  1.00 45.50           C  
ATOM    114  O   PRO A  24       1.703 -13.811 194.891  1.00 49.78           O  
ATOM    115  CB  PRO A  24       3.433 -16.382 196.184  1.00 52.73           C  
ATOM    116  CG  PRO A  24       4.959 -16.363 196.294  1.00 50.95           C  
ATOM    117  CD  PRO A  24       5.438 -16.577 194.854  1.00 48.38           C  
ATOM    118  N   LYS A  25       3.918 -13.418 195.015  1.00 42.32           N  
ATOM    119  CA  LYS A  25       3.820 -11.955 194.970  1.00 29.34           C  
ATOM    120  C   LYS A  25       4.733 -11.461 193.850  1.00 28.54           C  
ATOM    121  O   LYS A  25       5.912 -11.808 193.791  1.00 31.90           O  
ATOM    122  CB  LYS A  25       4.352 -11.354 196.271  1.00 25.27           C  
ATOM    123  CG  LYS A  25       3.598 -11.761 197.541  1.00 30.07           C  
ATOM    124  CD  LYS A  25       4.278 -11.191 198.795  1.00 29.47           C  
ATOM    125  CE  LYS A  25       4.481  -9.669 198.774  1.00 30.49           C  
ATOM    126  NZ  LYS A  25       3.253  -8.885 198.983  1.00 41.79           N1+
ATOM    127  H   LYS A  25       4.853 -13.752 195.127  1.00 99.99           H  
ATOM    128  HZ1 LYS A  25       3.464  -7.920 198.820  1.00 99.99           H  
ATOM    129  HZ2 LYS A  25       2.533  -9.169 198.350  1.00 99.99           H  
ATOM    130  HZ3 LYS A  25       2.954  -9.011 199.926  1.00 99.99           H  
ATOM    131  N   ASP A  26       4.184 -10.578 193.032  1.00 31.72           N  
ATOM    132  CA  ASP A  26       4.989  -9.836 192.044  1.00 28.24           C  
ATOM    133  C   ASP A  26       5.276  -8.397 192.516  1.00 29.32           C  
ATOM    134  O   ASP A  26       5.875  -7.613 191.783  1.00 33.86           O  
ATOM    135  CB  ASP A  26       4.304  -9.856 190.663  1.00 35.04           C  
ATOM    136  CG  ASP A  26       2.941  -9.156 190.614  1.00 47.33           C  
ATOM    137  OD1 ASP A  26       2.238  -9.165 191.655  1.00 58.54           O  
ATOM    138  OD2 ASP A  26       2.624  -8.603 189.541  1.00 61.74           O1-
ATOM    139  H   ASP A  26       3.204 -10.360 193.050  1.00 99.99           H  
ATOM    140  N   LEU A  27       4.805  -8.054 193.717  1.00 28.27           N  
ATOM    141  CA  LEU A  27       5.022  -6.730 194.323  1.00 28.05           C  
ATOM    142  C   LEU A  27       5.345  -6.881 195.814  1.00 28.42           C  
ATOM    143  O   LEU A  27       4.564  -7.462 196.560  1.00 22.81           O  
ATOM    144  CB  LEU A  27       3.772  -5.852 194.141  1.00 26.33           C  
ATOM    145  CG  LEU A  27       3.903  -4.467 194.796  1.00 31.03           C  
ATOM    146  CD1 LEU A  27       4.928  -3.587 194.075  1.00 22.79           C  
ATOM    147  CD2 LEU A  27       2.541  -3.777 194.878  1.00 22.41           C  
ATOM    148  H   LEU A  27       4.339  -8.703 194.319  1.00 99.99           H  
ATOM    149  N   TYR A  28       6.488  -6.329 196.201  1.00 28.07           N  
ATOM    150  CA  TYR A  28       6.906  -6.237 197.612  1.00 27.41           C  
ATOM    151  C   TYR A  28       7.086  -4.761 197.987  1.00 24.97           C  
ATOM    152  O   TYR A  28       7.655  -3.980 197.226  1.00 22.77           O  
ATOM    153  CB  TYR A  28       8.225  -6.993 197.842  1.00 24.01           C  
ATOM    154  CG  TYR A  28       8.085  -8.519 197.775  1.00 24.48           C  
ATOM    155  CD1 TYR A  28       8.009  -9.164 196.550  1.00 19.28           C  
ATOM    156  CD2 TYR A  28       8.086  -9.279 198.940  1.00 24.71           C  
ATOM    157  CE1 TYR A  28       7.933 -10.550 196.477  1.00 20.42           C  
ATOM    158  CE2 TYR A  28       8.005 -10.667 198.874  1.00 30.47           C  
ATOM    159  CZ  TYR A  28       7.936 -11.306 197.642  1.00 24.61           C  
ATOM    160  OH  TYR A  28       7.902 -12.668 197.576  1.00 27.91           O  
ATOM    161  H   TYR A  28       7.126  -5.927 195.535  1.00 99.99           H  
ATOM    162  HH  TYR A  28       7.801 -13.021 198.507  1.00 99.99           H  
ATOM    163  N   VAL A  29       6.506  -4.389 199.122  1.00 27.47           N  
ATOM    164  CA  VAL A  29       6.655  -3.037 199.693  1.00 24.31           C  
ATOM    165  C   VAL A  29       7.319  -3.230 201.059  1.00 27.42           C  
ATOM    166  O   VAL A  29       6.771  -3.881 201.949  1.00 26.97           O  
ATOM    167  CB  VAL A  29       5.303  -2.308 199.833  1.00 29.78           C  
ATOM    168  CG1 VAL A  29       5.497  -0.878 200.349  1.00 33.63           C  
ATOM    169  CG2 VAL A  29       4.541  -2.251 198.504  1.00 28.81           C  
ATOM    170  H   VAL A  29       5.937  -5.008 199.663  1.00 99.99           H  
ATOM    171  N   VAL A  30       8.552  -2.761 201.136  1.00 26.46           N  
ATOM    172  CA  VAL A  30       9.415  -3.008 202.303  1.00 24.74           C  
ATOM    173  C   VAL A  30       9.906  -1.679 202.874  1.00 28.32           C  
ATOM    174  O   VAL A  30       9.976  -0.667 202.178  1.00 22.52           O  
ATOM    175  CB  VAL A  30      10.582  -3.955 201.952  1.00 29.37           C  
ATOM    176  CG1 VAL A  30      10.064  -5.357 201.610  1.00 38.16           C  
ATOM    177  CG2 VAL A  30      11.448  -3.430 200.801  1.00 29.35           C  
ATOM    178  H   VAL A  30       8.927  -2.116 200.460  1.00 99.99           H  
ATOM    179  N   GLU A  31      10.094  -1.680 204.185  1.00 29.12           N  
ATOM    180  CA  GLU A  31      10.611  -0.497 204.887  1.00 28.45           C  
ATOM    181  C   GLU A  31      12.141  -0.505 204.826  1.00 23.30           C  
ATOM    182  O   GLU A  31      12.773  -1.556 204.921  1.00 22.50           O  
ATOM    183  CB  GLU A  31      10.139  -0.509 206.348  1.00 34.92           C  
ATOM    184  CG  GLU A  31       8.612  -0.643 206.489  1.00 42.84           C  
ATOM    185  CD  GLU A  31       7.825   0.460 205.772  1.00 45.14           C  
ATOM    186  OE1 GLU A  31       8.236   1.636 205.876  1.00 37.35           O  
ATOM    187  OE2 GLU A  31       6.823   0.109 205.108  1.00 39.23           O1-
ATOM    188  H   GLU A  31       9.943  -2.488 204.749  1.00 99.99           H  
ATOM    189  N   TYR A  32      12.721   0.680 204.689  1.00 19.07           N  
ATOM    190  CA  TYR A  32      14.179   0.866 204.798  1.00 24.93           C  
ATOM    191  C   TYR A  32      14.660   0.222 206.104  1.00 24.95           C  
ATOM    192  O   TYR A  32      13.994   0.323 207.136  1.00 24.83           O  
ATOM    193  CB  TYR A  32      14.480   2.370 204.818  1.00 21.67           C  
ATOM    194  CG  TYR A  32      15.934   2.694 205.161  1.00 22.73           C  
ATOM    195  CD1 TYR A  32      16.890   2.763 204.158  1.00 26.39           C  
ATOM    196  CD2 TYR A  32      16.301   2.882 206.489  1.00 34.63           C  
ATOM    197  CE1 TYR A  32      18.215   3.024 204.488  1.00 24.97           C  
ATOM    198  CE2 TYR A  32      17.625   3.138 206.820  1.00 34.90           C  
ATOM    199  CZ  TYR A  32      18.577   3.218 205.814  1.00 29.50           C  
ATOM    200  OH  TYR A  32      19.862   3.546 206.120  1.00 43.45           O  
ATOM    201  H   TYR A  32      12.201   1.498 204.420  1.00 99.99           H  
ATOM    202  HH  TYR A  32      19.966   3.604 207.113  1.00 99.99           H  
ATOM    203  N   GLY A  33      15.750  -0.537 205.977  1.00 27.27           N  
ATOM    204  CA  GLY A  33      16.385  -1.187 207.134  1.00 36.26           C  
ATOM    205  C   GLY A  33      15.823  -2.568 207.500  1.00 35.12           C  
ATOM    206  O   GLY A  33      16.408  -3.236 208.349  1.00 34.00           O  
ATOM    207  H   GLY A  33      16.235  -0.680 205.096  1.00 99.99           H  
ATOM    208  N   SER A  34      14.659  -2.954 206.969  1.00 30.50           N  
ATOM    209  CA  SER A  34      14.123  -4.307 207.228  1.00 33.80           C  
ATOM    210  C   SER A  34      14.875  -5.376 206.410  1.00 36.48           C  
ATOM    211  O   SER A  34      15.869  -5.087 205.743  1.00 41.51           O  
ATOM    212  CB  SER A  34      12.612  -4.348 206.963  1.00 35.12           C  
ATOM    213  OG  SER A  34      12.331  -4.219 205.569  1.00 38.98           O  
ATOM    214  H   SER A  34      14.101  -2.381 206.362  1.00 99.99           H  
ATOM    215  HG  SER A  34      11.347  -4.236 205.425  1.00 99.99           H  
ATOM    216  N   ASN A  35      14.448  -6.626 206.553  1.00 38.47           N  
ATOM    217  CA  ASN A  35      14.931  -7.721 205.700  1.00 30.86           C  
ATOM    218  C   ASN A  35      13.763  -8.154 204.811  1.00 34.68           C  
ATOM    219  O   ASN A  35      12.597  -8.090 205.202  1.00 34.90           O  
ATOM    220  CB  ASN A  35      15.412  -8.906 206.544  1.00 37.25           C  
ATOM    221  CG  ASN A  35      16.529  -8.525 207.523  1.00 43.61           C  
ATOM    222  ND2 ASN A  35      16.504  -9.156 208.677  1.00 47.83           N  
ATOM    223  OD1 ASN A  35      17.366  -7.664 207.294  1.00 45.67           O  
ATOM    224  H   ASN A  35      13.723  -6.878 207.190  1.00 99.99           H  
ATOM    225 1HD2 ASN A  35      17.218  -8.922 209.332  1.00 99.99           H  
ATOM    226 2HD2 ASN A  35      15.819  -9.851 208.865  1.00 99.99           H  
ATOM    227  N   MET A  36      14.113  -8.575 203.609  1.00 26.02           N  
ATOM    228  CA  MET A  36      13.132  -8.977 202.597  1.00 25.87           C  
ATOM    229  C   MET A  36      13.544 -10.335 202.035  1.00 27.84           C  
ATOM    230  O   MET A  36      14.727 -10.629 201.876  1.00 26.38           O  
ATOM    231  CB  MET A  36      13.103  -7.879 201.528  1.00 26.63           C  
ATOM    232  CG  MET A  36      12.491  -8.276 200.182  1.00 39.24           C  
ATOM    233  SD  MET A  36      12.527  -6.895 198.987  1.00 38.81           S  
ATOM    234  CE  MET A  36      14.265  -6.817 198.616  1.00 33.18           C  
ATOM    235  H   MET A  36      15.076  -8.752 203.369  1.00 99.99           H  
ATOM    236  N   THR A  37      12.541 -11.183 201.871  1.00 25.30           N  
ATOM    237  CA  THR A  37      12.716 -12.460 201.167  1.00 25.07           C  
ATOM    238  C   THR A  37      11.747 -12.477 199.978  1.00 29.44           C  
ATOM    239  O   THR A  37      10.531 -12.450 200.166  1.00 27.05           O  
ATOM    240  CB  THR A  37      12.485 -13.633 202.134  1.00 25.54           C  
ATOM    241  CG2 THR A  37      12.640 -14.992 201.444  1.00 25.04           C  
ATOM    242  OG1 THR A  37      13.412 -13.526 203.225  1.00 27.18           O  
ATOM    243  H   THR A  37      11.623 -11.013 202.233  1.00 99.99           H  
ATOM    244  HG1 THR A  37      14.002 -12.732 203.057  1.00 99.99           H  
ATOM    245  N   ILE A  38      12.317 -12.409 198.781  1.00 23.23           N  
ATOM    246  CA  ILE A  38      11.532 -12.518 197.538  1.00 23.31           C  
ATOM    247  C   ILE A  38      11.519 -14.003 197.142  1.00 28.02           C  
ATOM    248  O   ILE A  38      12.574 -14.624 197.001  1.00 27.15           O  
ATOM    249  CB  ILE A  38      12.126 -11.666 196.400  1.00 22.47           C  
ATOM    250  CG1 ILE A  38      12.297 -10.192 196.796  1.00 45.98           C  
ATOM    251  CG2 ILE A  38      11.194 -11.761 195.187  1.00 38.87           C  
ATOM    252  CD  ILE A  38      13.176  -9.407 195.813  1.00 47.49           C  
ATOM    253  H   ILE A  38      13.318 -12.417 198.665  1.00 99.99           H  
ATOM    254  N   GLU A  39      10.315 -14.524 196.929  1.00 36.37           N  
ATOM    255  CA  GLU A  39      10.134 -15.946 196.578  1.00 34.70           C  
ATOM    256  C   GLU A  39       9.840 -16.129 195.089  1.00 32.08           C  
ATOM    257  O   GLU A  39       9.213 -15.286 194.448  1.00 29.02           O  
ATOM    258  CB  GLU A  39       8.975 -16.552 197.365  1.00 31.42           C  
ATOM    259  CG  GLU A  39       9.199 -16.493 198.874  1.00 36.66           C  
ATOM    260  CD  GLU A  39       7.875 -16.785 199.568  1.00 59.75           C  
ATOM    261  OE1 GLU A  39       7.728 -17.927 200.054  1.00 68.28           O  
ATOM    262  OE2 GLU A  39       7.056 -15.839 199.623  1.00 73.14           O1-
ATOM    263  H   GLU A  39       9.475 -13.976 196.987  1.00 99.99           H  
ATOM    264  N   CYS A  40      10.253 -17.293 194.601  0.42 30.15           N  
ATOM    265  CA  CYS A  40      10.132 -17.656 193.185  0.42 30.60           C  
ATOM    266  C   CYS A  40      10.171 -19.183 193.042  0.42 29.60           C  
ATOM    267  O   CYS A  40      11.211 -19.820 193.223  0.42 26.41           O  
ATOM    268  CB  CYS A  40      11.303 -16.958 192.492  0.42 31.08           C  
ATOM    269  SG  CYS A  40      11.736 -17.589 190.844  0.42 27.99           S  
ATOM    270  H   CYS A  40      10.800 -17.930 195.149  1.00 99.99           H  
ATOM    271  N   LYS A  41       8.980 -19.734 192.834  1.00 30.10           N  
ATOM    272  CA  LYS A  41       8.752 -21.189 192.823  1.00 35.44           C  
ATOM    273  C   LYS A  41       9.087 -21.781 191.448  1.00 36.16           C  
ATOM    274  O   LYS A  41       8.929 -21.129 190.413  1.00 32.65           O  
ATOM    275  CB  LYS A  41       7.281 -21.512 193.128  1.00 33.83           C  
ATOM    276  CG  LYS A  41       6.693 -20.815 194.362  1.00 41.65           C  
ATOM    277  CD  LYS A  41       7.297 -21.287 195.687  1.00 48.61           C  
ATOM    278  CE  LYS A  41       6.695 -20.494 196.849  1.00 46.71           C  
ATOM    279  NZ  LYS A  41       5.982 -21.375 197.789  1.00 51.50           N1+
ATOM    280  H   LYS A  41       8.195 -19.192 192.516  1.00 99.99           H  
ATOM    281  HZ1 LYS A  41       5.610 -20.832 198.541  1.00 99.99           H  
ATOM    282  HZ2 LYS A  41       5.237 -21.843 197.313  1.00 99.99           H  
ATOM    283  HZ3 LYS A  41       6.620 -22.054 198.150  1.00 99.99           H  
ATOM    284  N   PHE A  42       9.484 -23.046 191.476  1.00 36.33           N  
ATOM    285  CA  PHE A  42       9.719 -23.845 190.262  1.00 31.50           C  
ATOM    286  C   PHE A  42       9.410 -25.321 190.564  1.00 32.92           C  
ATOM    287  O   PHE A  42       9.575 -25.752 191.710  1.00 35.63           O  
ATOM    288  CB  PHE A  42      11.146 -23.646 189.721  1.00 35.64           C  
ATOM    289  CG  PHE A  42      12.228 -24.194 190.644  1.00 36.84           C  
ATOM    290  CD1 PHE A  42      12.661 -23.423 191.712  1.00 32.40           C  
ATOM    291  CD2 PHE A  42      12.777 -25.448 190.403  1.00 44.82           C  
ATOM    292  CE1 PHE A  42      13.653 -23.910 192.556  1.00 27.20           C  
ATOM    293  CE2 PHE A  42      13.767 -25.933 191.252  1.00 43.00           C  
ATOM    294  CZ  PHE A  42      14.197 -25.166 192.326  1.00 30.95           C  
ATOM    295  H   PHE A  42       9.589 -23.545 192.346  1.00 99.99           H  
ATOM    296  N   PRO A  43       8.907 -26.074 189.577  1.00 37.05           N  
ATOM    297  CA  PRO A  43       8.452 -27.459 189.797  1.00 40.80           C  
ATOM    298  C   PRO A  43       9.623 -28.368 190.194  1.00 37.58           C  
ATOM    299  O   PRO A  43      10.679 -28.351 189.561  1.00 34.51           O  
ATOM    300  CB  PRO A  43       7.895 -27.923 188.448  1.00 33.63           C  
ATOM    301  CG  PRO A  43       7.667 -26.646 187.638  1.00 43.85           C  
ATOM    302  CD  PRO A  43       8.705 -25.663 188.174  1.00 37.13           C  
ATOM    303  N   VAL A  44       9.412 -29.137 191.261  1.00 36.09           N  
ATOM    304  CA  VAL A  44      10.327 -30.225 191.681  1.00 41.44           C  
ATOM    305  C   VAL A  44       9.461 -31.442 192.038  1.00 48.49           C  
ATOM    306  O   VAL A  44       8.734 -31.422 193.027  1.00 50.92           O  
ATOM    307  CB  VAL A  44      11.225 -29.826 192.874  1.00 45.43           C  
ATOM    308  CG1 VAL A  44      12.168 -30.963 193.286  1.00 48.24           C  
ATOM    309  CG2 VAL A  44      12.105 -28.618 192.553  1.00 48.39           C  
ATOM    310  H   VAL A  44       8.637 -28.990 191.876  1.00 99.99           H  
ATOM    311  N   GLU A  45       9.490 -32.445 191.163  1.00 53.94           N  
ATOM    312  CA  GLU A  45       8.694 -33.671 191.356  1.00 64.43           C  
ATOM    313  C   GLU A  45       9.391 -34.679 192.287  1.00 70.50           C  
ATOM    314  O   GLU A  45       8.782 -35.155 193.240  1.00 86.63           O  
ATOM    315  CB  GLU A  45       8.313 -34.255 189.987  1.00 99.99           C  
ATOM    316  CG  GLU A  45       7.424 -35.511 190.049  1.00 99.99           C  
ATOM    317  CD  GLU A  45       8.167 -36.797 190.439  1.00 99.99           C  
ATOM    318  OE1 GLU A  45       9.351 -36.921 190.048  1.00 99.99           O  
ATOM    319  OE2 GLU A  45       7.519 -37.672 191.050  1.00 99.99           O1-
ATOM    320  H   GLU A  45      10.085 -32.428 190.363  1.00 99.99           H  
ATOM    321  N   LYS A  46      10.571 -35.138 191.874  1.00 57.07           N  
ATOM    322  CA  LYS A  46      11.351 -36.119 192.650  1.00 59.34           C  
ATOM    323  C   LYS A  46      12.373 -35.355 193.506  1.00 58.58           C  
ATOM    324  O   LYS A  46      12.271 -34.137 193.643  1.00 58.74           O  
ATOM    325  CB  LYS A  46      12.005 -37.137 191.695  1.00 99.99           C  
ATOM    326  CG  LYS A  46      12.970 -36.511 190.681  1.00 99.99           C  
ATOM    327  CD  LYS A  46      13.608 -37.580 189.792  1.00 99.99           C  
ATOM    328  CE  LYS A  46      14.617 -36.964 188.820  1.00 99.99           C  
ATOM    329  NZ  LYS A  46      15.779 -36.391 189.522  1.00 99.99           N1+
ATOM    330  H   LYS A  46      11.009 -34.826 191.036  1.00 99.99           H  
ATOM    331  HZ1 LYS A  46      16.407 -35.999 188.851  1.00 99.99           H  
ATOM    332  HZ2 LYS A  46      15.474 -35.680 190.157  1.00 99.99           H  
ATOM    333  HZ3 LYS A  46      16.243 -37.112 190.035  1.00 99.99           H  
ATOM    334  N   GLN A  47      13.373 -36.053 194.038  1.00 43.47           N  
ATOM    335  CA  GLN A  47      14.488 -35.381 194.726  1.00 52.27           C  
ATOM    336  C   GLN A  47      15.134 -34.339 193.794  1.00 49.70           C  
ATOM    337  O   GLN A  47      15.248 -34.546 192.583  1.00 41.65           O  
ATOM    338  CB  GLN A  47      15.520 -36.422 195.177  1.00 99.99           C  
ATOM    339  CG  GLN A  47      16.636 -35.833 196.052  1.00 99.99           C  
ATOM    340  CD  GLN A  47      16.095 -35.201 197.338  1.00 99.99           C  
ATOM    341  NE2 GLN A  47      15.870 -36.039 198.328  1.00 99.99           N  
ATOM    342  OE1 GLN A  47      15.884 -34.002 197.449  1.00 99.99           O  
ATOM    343  H   GLN A  47      13.374 -37.051 194.056  1.00 99.99           H  
ATOM    344 1HE2 GLN A  47      15.519 -35.668 199.183  1.00 99.99           H  
ATOM    345 2HE2 GLN A  47      16.030 -37.012 198.201  1.00 99.99           H  
ATOM    346  N   LEU A  48      15.548 -33.230 194.397  1.00 44.72           N  
ATOM    347  CA  LEU A  48      16.209 -32.148 193.649  1.00 36.18           C  
ATOM    348  C   LEU A  48      17.504 -32.685 193.028  1.00 46.15           C  
ATOM    349  O   LEU A  48      18.302 -33.355 193.686  1.00 36.61           O  
ATOM    350  CB  LEU A  48      16.505 -30.976 194.594  1.00 33.22           C  
ATOM    351  CG  LEU A  48      17.242 -29.787 193.957  1.00 32.75           C  
ATOM    352  CD1 LEU A  48      16.434 -29.114 192.843  1.00 30.50           C  
ATOM    353  CD2 LEU A  48      17.577 -28.770 195.044  1.00 36.55           C  
ATOM    354  H   LEU A  48      15.568 -33.149 195.395  1.00 99.99           H  
ATOM    355  N   ASP A  49      17.685 -32.376 191.750  1.00 47.94           N  
ATOM    356  CA  ASP A  49      18.955 -32.679 191.081  1.00 49.64           C  
ATOM    357  C   ASP A  49      19.727 -31.359 191.002  1.00 42.56           C  
ATOM    358  O   ASP A  49      19.561 -30.559 190.083  1.00 40.46           O  
ATOM    359  CB  ASP A  49      18.759 -33.309 189.693  1.00 56.46           C  
ATOM    360  CG  ASP A  49      20.081 -33.786 189.072  1.00 65.19           C  
ATOM    361  OD1 ASP A  49      21.156 -33.457 189.635  1.00 67.85           O  
ATOM    362  OD2 ASP A  49      20.003 -34.403 187.990  1.00 72.60           O1-
ATOM    363  H   ASP A  49      16.988 -31.890 191.208  1.00 99.99           H  
ATOM    364  N   LEU A  50      20.599 -31.170 191.983  1.00 38.78           N  
ATOM    365  CA  LEU A  50      21.338 -29.903 192.125  1.00 40.52           C  
ATOM    366  C   LEU A  50      22.288 -29.591 190.956  1.00 43.69           C  
ATOM    367  O   LEU A  50      22.331 -28.450 190.493  1.00 42.14           O  
ATOM    368  CB  LEU A  50      22.072 -29.901 193.467  1.00 42.91           C  
ATOM    369  CG  LEU A  50      22.382 -28.492 193.985  1.00 34.63           C  
ATOM    370  CD1 LEU A  50      21.107 -27.681 194.244  1.00 35.51           C  
ATOM    371  CD2 LEU A  50      23.181 -28.610 195.282  1.00 26.94           C  
ATOM    372  H   LEU A  50      20.748 -31.848 192.705  1.00 99.99           H  
ATOM    373  N   ALA A  51      22.848 -30.640 190.351  1.00 41.93           N  
ATOM    374  CA  ALA A  51      23.760 -30.479 189.205  1.00 44.32           C  
ATOM    375  C   ALA A  51      23.035 -30.068 187.911  1.00 47.93           C  
ATOM    376  O   ALA A  51      23.684 -29.733 186.927  1.00 64.52           O  
ATOM    377  CB  ALA A  51      24.583 -31.753 188.991  1.00 46.67           C  
ATOM    378  H   ALA A  51      22.569 -31.586 190.528  1.00 99.99           H  
ATOM    379  N   ALA A  52      21.700 -30.075 187.921  1.00 40.58           N  
ATOM    380  CA  ALA A  52      20.888 -29.616 186.779  1.00 38.94           C  
ATOM    381  C   ALA A  52      20.210 -28.249 186.995  1.00 36.24           C  
ATOM    382  O   ALA A  52      19.623 -27.704 186.062  1.00 50.08           O  
ATOM    383  CB  ALA A  52      19.828 -30.675 186.467  1.00 38.05           C  
ATOM    384  H   ALA A  52      21.167 -30.427 188.692  1.00 99.99           H  
ATOM    385  N   LEU A  53      20.362 -27.663 188.185  1.00 36.42           N  
ATOM    386  CA  LEU A  53      19.668 -26.414 188.543  1.00 35.18           C  
ATOM    387  C   LEU A  53      20.593 -25.198 188.393  1.00 34.92           C  
ATOM    388  O   LEU A  53      21.756 -25.223 188.810  1.00 38.84           O  
ATOM    389  CB  LEU A  53      19.172 -26.544 189.991  1.00 30.56           C  
ATOM    390  CG  LEU A  53      18.441 -25.313 190.545  1.00 29.46           C  
ATOM    391  CD1 LEU A  53      17.026 -25.169 189.981  1.00 25.18           C  
ATOM    392  CD2 LEU A  53      18.417 -25.381 192.070  1.00 23.72           C  
ATOM    393  H   LEU A  53      20.998 -27.999 188.883  1.00 99.99           H  
ATOM    394  N   ILE A  54      20.058 -24.186 187.718  1.00 32.89           N  
ATOM    395  CA  ILE A  54      20.694 -22.858 187.605  1.00 40.34           C  
ATOM    396  C   ILE A  54      19.668 -21.800 188.025  1.00 33.50           C  
ATOM    397  O   ILE A  54      18.558 -21.757 187.495  1.00 34.58           O  
ATOM    398  CB  ILE A  54      21.204 -22.599 186.173  1.00 43.38           C  
ATOM    399  CG1 ILE A  54      22.306 -23.602 185.825  1.00 31.77           C  
ATOM    400  CG2 ILE A  54      21.761 -21.177 185.993  1.00 39.21           C  
ATOM    401  CD  ILE A  54      22.155 -24.107 184.393  1.00 43.44           C  
ATOM    402  H   ILE A  54      19.173 -24.281 187.242  1.00 99.99           H  
ATOM    403  N   VAL A  55      20.118 -20.937 188.928  1.00 35.50           N  
ATOM    404  CA  VAL A  55      19.317 -19.801 189.417  1.00 35.23           C  
ATOM    405  C   VAL A  55      20.154 -18.517 189.303  1.00 33.09           C  
ATOM    406  O   VAL A  55      21.250 -18.434 189.857  1.00 37.92           O  
ATOM    407  CB  VAL A  55      18.859 -20.036 190.874  1.00 33.75           C  
ATOM    408  CG1 VAL A  55      18.009 -18.874 191.400  1.00 29.72           C  
ATOM    409  CG2 VAL A  55      18.050 -21.329 191.028  1.00 28.36           C  
ATOM    410  H   VAL A  55      21.039 -21.022 189.321  1.00 99.99           H  
ATOM    411  N   TYR A  56      19.651 -17.579 188.513  1.00 36.37           N  
ATOM    412  CA  TYR A  56      20.156 -16.194 188.508  1.00 25.98           C  
ATOM    413  C   TYR A  56      19.078 -15.291 189.119  1.00 34.55           C  
ATOM    414  O   TYR A  56      17.897 -15.410 188.792  1.00 38.41           O  
ATOM    415  CB  TYR A  56      20.391 -15.667 187.087  1.00 31.80           C  
ATOM    416  CG  TYR A  56      21.597 -16.134 186.269  1.00 45.60           C  
ATOM    417  CD1 TYR A  56      22.163 -17.403 186.394  1.00 48.57           C  
ATOM    418  CD2 TYR A  56      22.079 -15.274 185.291  1.00 59.71           C  
ATOM    419  CE1 TYR A  56      23.193 -17.787 185.545  1.00 48.74           C  
ATOM    420  CE2 TYR A  56      23.099 -15.656 184.432  1.00 54.55           C  
ATOM    421  CZ  TYR A  56      23.652 -16.915 184.564  1.00 45.40           C  
ATOM    422  OH  TYR A  56      24.691 -17.270 183.767  1.00 48.46           O  
ATOM    423  H   TYR A  56      18.858 -17.750 187.919  1.00 99.99           H  
ATOM    424  HH  TYR A  56      24.887 -16.530 183.114  1.00 99.99           H  
ATOM    425  N   TRP A  57      19.519 -14.431 190.025  1.00 28.29           N  
ATOM    426  CA  TRP A  57      18.714 -13.290 190.495  1.00 24.60           C  
ATOM    427  C   TRP A  57      19.446 -12.020 190.075  1.00 32.52           C  
ATOM    428  O   TRP A  57      20.658 -11.901 190.273  1.00 28.22           O  
ATOM    429  CB  TRP A  57      18.570 -13.256 192.020  1.00 24.28           C  
ATOM    430  CG  TRP A  57      17.498 -14.209 192.550  1.00 32.54           C  
ATOM    431  CD1 TRP A  57      17.706 -15.458 192.963  1.00 29.08           C  
ATOM    432  CD2 TRP A  57      16.166 -13.908 192.763  1.00 30.16           C  
ATOM    433  CE2 TRP A  57      15.596 -15.048 193.321  1.00 26.38           C  
ATOM    434  CE3 TRP A  57      15.393 -12.769 192.568  1.00 25.34           C  
ATOM    435  NE1 TRP A  57      16.555 -15.966 193.422  1.00 21.52           N  
ATOM    436  CZ2 TRP A  57      14.259 -15.037 193.679  1.00 20.28           C  
ATOM    437  CZ3 TRP A  57      14.043 -12.781 192.887  1.00 31.28           C  
ATOM    438  CH2 TRP A  57      13.472 -13.922 193.441  1.00 27.30           C  
ATOM    439  H   TRP A  57      20.462 -14.459 190.361  1.00 99.99           H  
ATOM    440  HE1 TRP A  57      16.432 -16.896 193.759  1.00 99.99           H  
ATOM    441  N   GLU A  58      18.693 -11.105 189.486  1.00 33.38           N  
ATOM    442  CA  GLU A  58      19.234  -9.789 189.118  1.00 31.38           C  
ATOM    443  C   GLU A  58      18.197  -8.694 189.334  1.00 33.28           C  
ATOM    444  O   GLU A  58      17.005  -8.979 189.450  1.00 35.62           O  
ATOM    445  CB  GLU A  58      19.763  -9.768 187.681  1.00 41.86           C  
ATOM    446  CG  GLU A  58      18.721  -9.952 186.571  1.00 48.64           C  
ATOM    447  CD  GLU A  58      19.402  -9.990 185.204  1.00 48.88           C  
ATOM    448  OE1 GLU A  58      20.579 -10.418 185.177  1.00 42.69           O  
ATOM    449  OE2 GLU A  58      18.727  -9.576 184.236  1.00 52.45           O1-
ATOM    450  H   GLU A  58      17.700 -11.216 189.378  1.00 99.99           H  
ATOM    451  N   MET A  59      18.694  -7.473 189.438  1.00 36.25           N  
ATOM    452  CA  MET A  59      17.825  -6.290 189.527  1.00 39.45           C  
ATOM    453  C   MET A  59      18.274  -5.281 188.475  1.00 39.35           C  
ATOM    454  O   MET A  59      19.456  -4.951 188.422  1.00 45.27           O  
ATOM    455  CB  MET A  59      17.914  -5.698 190.935  1.00 34.38           C  
ATOM    456  CG  MET A  59      16.848  -4.626 191.190  1.00 43.71           C  
ATOM    457  SD  MET A  59      17.197  -2.980 190.471  1.00 53.53           S  
ATOM    458  CE  MET A  59      18.401  -2.358 191.625  1.00 56.89           C  
ATOM    459  H   MET A  59      19.687  -7.301 189.433  1.00 99.99           H  
ATOM    460  N   GLU A  60      17.374  -4.994 187.532  1.00 45.27           N  
ATOM    461  CA  GLU A  60      17.642  -4.041 186.431  1.00 51.91           C  
ATOM    462  C   GLU A  60      18.989  -4.292 185.730  1.00 60.61           C  
ATOM    463  O   GLU A  60      19.857  -3.425 185.645  1.00 66.65           O  
ATOM    464  CB  GLU A  60      17.518  -2.598 186.942  1.00 46.70           C  
ATOM    465  CG  GLU A  60      16.086  -2.097 186.752  1.00 47.11           C  
ATOM    466  CD  GLU A  60      15.650  -1.059 187.786  1.00 60.55           C  
ATOM    467  OE1 GLU A  60      16.466  -0.187 188.160  1.00 48.48           O  
ATOM    468  OE2 GLU A  60      14.467  -1.179 188.180  1.00 44.84           O1-
ATOM    469  H   GLU A  60      16.438  -5.357 187.579  1.00 99.99           H  
ATOM    470  N   ASP A  61      19.207  -5.568 185.404  1.00 57.28           N  
ATOM    471  CA  ASP A  61      20.416  -6.050 184.701  1.00 69.63           C  
ATOM    472  C   ASP A  61      21.739  -5.906 185.479  1.00 67.03           C  
ATOM    473  O   ASP A  61      22.823  -5.901 184.897  1.00 72.63           O  
ATOM    474  CB  ASP A  61      20.528  -5.384 183.319  1.00 79.78           C  
ATOM    475  CG  ASP A  61      19.463  -5.882 182.344  1.00 85.93           C  
ATOM    476  OD1 ASP A  61      19.206  -7.108 182.347  1.00 85.81           O  
ATOM    477  OD2 ASP A  61      18.933  -5.037 181.590  1.00 89.39           O1-
ATOM    478  H   ASP A  61      18.584  -6.289 185.706  1.00 99.99           H  
ATOM    479  N   LYS A  62      21.636  -5.876 186.803  1.00 56.69           N  
ATOM    480  CA  LYS A  62      22.808  -6.012 187.682  1.00 58.32           C  
ATOM    481  C   LYS A  62      22.628  -7.365 188.364  1.00 63.44           C  
ATOM    482  O   LYS A  62      21.590  -7.614 188.984  1.00 57.73           O  
ATOM    483  CB  LYS A  62      22.810  -4.967 188.798  1.00 55.64           C  
ATOM    484  CG  LYS A  62      22.352  -3.572 188.380  1.00 64.93           C  
ATOM    485  CD  LYS A  62      22.418  -2.659 189.597  1.00 63.28           C  
ATOM    486  CE  LYS A  62      21.335  -1.593 189.516  1.00 56.22           C  
ATOM    487  NZ  LYS A  62      21.634  -0.523 190.475  1.00 67.15           N1+
ATOM    488  H   LYS A  62      20.810  -5.560 187.280  1.00 99.99           H  
ATOM    489  HZ1 LYS A  62      20.885   0.139 190.466  1.00 99.99           H  
ATOM    490  HZ2 LYS A  62      21.734  -0.900 191.394  1.00 99.99           H  
ATOM    491  HZ3 LYS A  62      22.476  -0.073 190.180  1.00 99.99           H  
ATOM    492  N   ASN A  63      23.637  -8.217 188.243  1.00 66.09           N  
ATOM    493  CA  ASN A  63      23.523  -9.570 188.802  1.00 62.21           C  
ATOM    494  C   ASN A  63      23.663  -9.507 190.330  1.00 57.64           C  
ATOM    495  O   ASN A  63      24.438  -8.712 190.857  1.00 63.50           O  
ATOM    496  CB  ASN A  63      24.574 -10.488 188.172  1.00 62.80           C  
ATOM    497  CG  ASN A  63      24.361 -11.928 188.629  1.00 68.11           C  
ATOM    498  ND2 ASN A  63      24.985 -12.269 189.742  1.00 71.96           N  
ATOM    499  OD1 ASN A  63      23.562 -12.680 188.097  1.00 68.08           O  
ATOM    500  H   ASN A  63      24.560  -7.936 187.975  1.00 99.99           H  
ATOM    501 1HD2 ASN A  63      24.850 -13.201 190.058  1.00 99.99           H  
ATOM    502 2HD2 ASN A  63      25.571 -11.620 190.215  1.00 99.99           H  
ATOM    503  N   ILE A  64      22.884 -10.351 190.996  1.00 46.79           N  
ATOM    504  CA  ILE A  64      22.908 -10.494 192.464  1.00 38.96           C  
ATOM    505  C   ILE A  64      23.411 -11.899 192.838  1.00 45.54           C  
ATOM    506  O   ILE A  64      24.330 -12.038 193.640  1.00 51.29           O  
ATOM    507  CB  ILE A  64      21.512 -10.188 193.049  1.00 36.73           C  
ATOM    508  CG1 ILE A  64      21.150  -8.716 192.813  1.00 40.86           C  
ATOM    509  CG2 ILE A  64      21.433 -10.504 194.549  1.00 36.31           C  
ATOM    510  CD  ILE A  64      19.644  -8.461 192.907  1.00 35.07           C  
ATOM    511  H   ILE A  64      22.211 -10.924 190.516  1.00 99.99           H  
ATOM    512  N   ILE A  65      22.732 -12.919 192.316  1.00 38.89           N  
ATOM    513  CA  ILE A  65      23.083 -14.330 192.575  1.00 42.46           C  
ATOM    514  C   ILE A  65      23.278 -15.011 191.216  1.00 45.01           C  
ATOM    515  O   ILE A  65      22.531 -14.750 190.277  1.00 39.69           O  
ATOM    516  CB  ILE A  65      21.961 -15.052 193.362  1.00 40.95           C  
ATOM    517  CG1 ILE A  65      21.514 -14.310 194.636  1.00 37.06           C  
ATOM    518  CG2 ILE A  65      22.318 -16.513 193.685  1.00 40.72           C  
ATOM    519  CD  ILE A  65      22.599 -14.040 195.692  1.00 48.93           C  
ATOM    520  H   ILE A  65      21.988 -12.780 191.659  1.00 99.99           H  
ATOM    521  N   GLN A  66      24.318 -15.832 191.148  1.00 43.35           N  
ATOM    522  CA  GLN A  66      24.522 -16.772 190.035  1.00 42.14           C  
ATOM    523  C   GLN A  66      24.851 -18.131 190.669  1.00 38.43           C  
ATOM    524  O   GLN A  66      25.827 -18.257 191.409  1.00 51.29           O  
ATOM    525  CB  GLN A  66      25.655 -16.239 189.157  1.00 51.44           C  
ATOM    526  CG  GLN A  66      25.272 -16.006 187.694  1.00 61.70           C  
ATOM    527  CD  GLN A  66      26.344 -15.215 186.930  1.00 69.64           C  
ATOM    528  NE2 GLN A  66      25.909 -14.474 185.933  1.00 67.70           N  
ATOM    529  OE1 GLN A  66      27.532 -15.203 187.229  1.00 72.62           O  
ATOM    530  H   GLN A  66      25.016 -15.876 191.863  1.00 99.99           H  
ATOM    531 1HE2 GLN A  66      26.581 -13.939 185.430  1.00 99.99           H  
ATOM    532 2HE2 GLN A  66      24.940 -14.462 185.707  1.00 99.99           H  
ATOM    533  N   PHE A  67      23.834 -18.984 190.675  1.00 37.85           N  
ATOM    534  CA  PHE A  67      23.907 -20.295 191.337  1.00 41.03           C  
ATOM    535  C   PHE A  67      23.851 -21.403 190.282  1.00 41.09           C  
ATOM    536  O   PHE A  67      22.796 -21.700 189.721  1.00 44.33           O  
ATOM    537  CB  PHE A  67      22.752 -20.389 192.337  1.00 46.95           C  
ATOM    538  CG  PHE A  67      22.878 -21.639 193.201  1.00 55.00           C  
ATOM    539  CD1 PHE A  67      23.636 -21.588 194.362  1.00 55.11           C  
ATOM    540  CD2 PHE A  67      22.189 -22.791 192.849  1.00 57.57           C  
ATOM    541  CE1 PHE A  67      23.694 -22.705 195.193  1.00 53.48           C  
ATOM    542  CE2 PHE A  67      22.255 -23.907 193.679  1.00 61.54           C  
ATOM    543  CZ  PHE A  67      23.005 -23.854 194.846  1.00 57.67           C  
ATOM    544  H   PHE A  67      22.948 -18.775 190.245  1.00 99.99           H  
ATOM    545  N   VAL A  68      25.030 -21.939 189.989  1.00 38.57           N  
ATOM    546  CA  VAL A  68      25.213 -22.905 188.889  1.00 50.40           C  
ATOM    547  C   VAL A  68      25.700 -24.221 189.500  1.00 39.78           C  
ATOM    548  O   VAL A  68      26.763 -24.247 190.117  1.00 49.03           O  
ATOM    549  CB  VAL A  68      26.256 -22.410 187.864  1.00 52.66           C  
ATOM    550  CG1 VAL A  68      26.299 -23.322 186.632  1.00 41.96           C  
ATOM    551  CG2 VAL A  68      26.027 -20.961 187.419  1.00 45.31           C  
ATOM    552  H   VAL A  68      25.865 -21.707 190.499  1.00 99.99           H  
ATOM    553  N   HIS A  69      24.809 -25.211 189.523  1.00 64.71           N  
ATOM    554  CA  HIS A  69      25.151 -26.583 189.967  1.00 80.58           C  
ATOM    555  C   HIS A  69      25.727 -26.612 191.403  1.00 78.31           C  
ATOM    556  O   HIS A  69      26.768 -27.208 191.677  1.00 88.54           O  
ATOM    557  CB  HIS A  69      26.105 -27.263 188.960  1.00 84.05           C  
ATOM    558  CG  HIS A  69      25.592 -27.209 187.511  1.00 86.11           C  
ATOM    559  CD2 HIS A  69      26.315 -27.374 186.407  1.00 85.65           C  
ATOM    560  ND1 HIS A  69      24.347 -26.951 187.153  1.00 86.83           N  
ATOM    561  CE1 HIS A  69      24.285 -26.949 185.821  1.00 84.61           C  
ATOM    562  NE2 HIS A  69      25.503 -27.200 185.362  1.00 87.71           N  
ATOM    563  H   HIS A  69      23.870 -25.092 189.185  1.00 99.99           H  
ATOM    564  HD1 HIS A  69      23.589 -26.785 187.783  1.00 99.99           H  
ATOM    565  N   GLY A  70      25.115 -25.786 192.263  1.00 69.31           N  
ATOM    566  CA  GLY A  70      25.417 -25.779 193.707  1.00 60.91           C  
ATOM    567  C   GLY A  70      26.470 -24.783 194.214  1.00 66.70           C  
ATOM    568  O   GLY A  70      26.965 -24.953 195.326  1.00 69.44           O  
ATOM    569  H   GLY A  70      24.376 -25.155 191.997  1.00 99.99           H  
ATOM    570  N   GLU A  71      26.734 -23.709 193.469  1.00 67.92           N  
ATOM    571  CA  GLU A  71      27.710 -22.686 193.887  1.00 68.32           C  
ATOM    572  C   GLU A  71      27.293 -21.270 193.485  1.00 69.34           C  
ATOM    573  O   GLU A  71      26.910 -21.042 192.337  1.00 61.85           O  
ATOM    574  CB  GLU A  71      29.080 -22.948 193.255  1.00 81.21           C  
ATOM    575  CG  GLU A  71      29.851 -24.116 193.882  1.00 89.88           C  
ATOM    576  CD  GLU A  71      31.353 -24.003 193.601  1.00 96.91           C  
ATOM    577  OE1 GLU A  71      31.859 -22.856 193.582  1.00100.21           O  
ATOM    578  OE2 GLU A  71      31.991 -25.070 193.473  1.00 96.69           O1-
ATOM    579  H   GLU A  71      26.362 -23.578 192.551  1.00 99.99           H  
ATOM    580  N   GLU A  72      27.268 -20.373 194.470  1.00 63.54           N  
ATOM    581  CA  GLU A  72      27.226 -18.927 194.191  1.00 69.47           C  
ATOM    582  C   GLU A  72      28.603 -18.443 193.707  1.00 80.21           C  
ATOM    583  O   GLU A  72      29.646 -18.899 194.174  1.00 70.91           O  
ATOM    584  CB  GLU A  72      26.863 -18.113 195.435  1.00 63.93           C  
ATOM    585  CG  GLU A  72      25.416 -18.249 195.931  1.00 57.04           C  
ATOM    586  CD  GLU A  72      25.071 -17.196 196.999  1.00 61.57           C  
ATOM    587  OE1 GLU A  72      25.794 -16.182 197.098  1.00 62.74           O  
ATOM    588  OE2 GLU A  72      24.036 -17.378 197.675  1.00 51.01           O1-
ATOM    589  H   GLU A  72      27.268 -20.629 195.436  1.00 99.99           H  
ATOM    590  N   ASP A  73      28.572 -17.557 192.726  1.00 99.59           N  
ATOM    591  CA  ASP A  73      29.761 -16.841 192.228  1.00112.60           C  
ATOM    592  C   ASP A  73      29.392 -15.366 192.080  1.00118.56           C  
ATOM    593  O   ASP A  73      28.605 -14.998 191.210  1.00119.74           O  
ATOM    594  CB  ASP A  73      30.280 -17.435 190.902  1.00116.85           C  
ATOM    595  CG  ASP A  73      29.263 -17.517 189.754  1.00118.98           C  
ATOM    596  OD1 ASP A  73      28.055 -17.577 190.056  1.00121.46           O  
ATOM    597  OD2 ASP A  73      29.712 -17.602 188.595  1.00118.74           O1-
ATOM    598  H   ASP A  73      27.750 -17.429 192.164  1.00 99.99           H  
ATOM    599  N   LEU A  74      29.901 -14.564 193.004  1.00117.28           N  
ATOM    600  CA  LEU A  74      29.670 -13.106 193.017  1.00107.73           C  
ATOM    601  C   LEU A  74      30.476 -12.376 191.921  1.00103.17           C  
ATOM    602  O   LEU A  74      30.839 -11.211 192.063  1.00104.42           O  
ATOM    603  CB  LEU A  74      30.010 -12.577 194.421  1.00 99.99           C  
ATOM    604  CG  LEU A  74      28.916 -12.752 195.490  1.00 99.99           C  
ATOM    605  CD1 LEU A  74      28.581 -14.201 195.849  1.00 99.99           C  
ATOM    606  CD2 LEU A  74      29.293 -11.949 196.738  1.00 99.99           C  
ATOM    607  H   LEU A  74      30.493 -14.900 193.737  1.00 99.99           H  
ATOM    608  N   LYS A  75      30.652 -13.042 190.775  1.00101.39           N  
ATOM    609  CA  LYS A  75      31.533 -12.591 189.684  1.00103.78           C  
ATOM    610  C   LYS A  75      31.084 -11.256 189.064  1.00118.40           C  
ATOM    611  O   LYS A  75      31.734 -10.231 189.246  1.00121.26           O  
ATOM    612  CB  LYS A  75      31.656 -13.703 188.629  1.00 99.99           C  
ATOM    613  CG  LYS A  75      32.650 -13.365 187.511  1.00 99.99           C  
ATOM    614  CD  LYS A  75      34.089 -13.267 188.030  1.00 99.99           C  
ATOM    615  CE  LYS A  75      35.070 -12.878 186.923  1.00 99.99           C  
ATOM    616  NZ  LYS A  75      34.841 -11.504 186.442  1.00 99.99           N1+
ATOM    617  H   LYS A  75      30.132 -13.877 190.582  1.00 99.99           H  
ATOM    618  HZ1 LYS A  75      35.498 -11.293 185.720  1.00 99.99           H  
ATOM    619  HZ2 LYS A  75      33.911 -11.424 186.084  1.00 99.99           H  
ATOM    620  HZ3 LYS A  75      34.958 -10.863 187.200  1.00 99.99           H  
ATOM    621  N   VAL A  76      29.960 -11.297 188.355  1.00122.48           N  
ATOM    622  CA  VAL A  76      29.418 -10.123 187.640  1.00116.68           C  
ATOM    623  C   VAL A  76      28.313  -9.416 188.446  1.00112.58           C  
ATOM    624  O   VAL A  76      27.336  -8.898 187.903  1.00109.63           O  
ATOM    625  CB  VAL A  76      28.952 -10.507 186.218  1.00107.27           C  
ATOM    626  CG1 VAL A  76      30.146 -10.853 185.324  1.00104.29           C  
ATOM    627  CG2 VAL A  76      27.934 -11.656 186.210  1.00101.50           C  
ATOM    628  H   VAL A  76      29.428 -12.134 188.245  1.00 99.99           H  
ATOM    629  N   GLN A  77      28.467  -9.448 189.767  1.00113.44           N  
ATOM    630  CA  GLN A  77      27.510  -8.816 190.682  1.00108.36           C  
ATOM    631  C   GLN A  77      27.867  -7.337 190.847  1.00109.01           C  
ATOM    632  O   GLN A  77      28.895  -6.996 191.428  1.00111.28           O  
ATOM    633  CB  GLN A  77      27.533  -9.546 192.028  1.00101.23           C  
ATOM    634  CG  GLN A  77      26.748  -8.812 193.127  1.00 91.98           C  
ATOM    635  CD  GLN A  77      26.840  -9.524 194.473  1.00 88.41           C  
ATOM    636  NE2 GLN A  77      26.101  -9.054 195.452  1.00 81.36           N  
ATOM    637  OE1 GLN A  77      27.521 -10.506 194.651  1.00 90.19           O  
ATOM    638  H   GLN A  77      29.313  -9.765 190.205  1.00 99.99           H  
ATOM    639 1HE2 GLN A  77      26.144  -9.547 196.316  1.00 99.99           H  
ATOM    640 2HE2 GLN A  77      25.532  -8.260 195.308  1.00 99.99           H  
ATOM    641  N   HIS A  78      26.975  -6.481 190.361  1.00107.48           N  
ATOM    642  CA  HIS A  78      27.062  -5.048 190.683  1.00106.56           C  
ATOM    643  C   HIS A  78      26.851  -4.950 192.200  1.00111.01           C  
ATOM    644  O   HIS A  78      25.770  -5.217 192.732  1.00112.07           O  
ATOM    645  CB  HIS A  78      26.014  -4.270 189.890  1.00 99.99           C  
ATOM    646  CG  HIS A  78      26.054  -2.768 190.193  1.00 99.99           C  
ATOM    647  CD2 HIS A  78      26.607  -1.823 189.441  1.00 99.99           C  
ATOM    648  ND1 HIS A  78      25.505  -2.200 191.248  1.00 99.99           N  
ATOM    649  CE1 HIS A  78      25.730  -0.885 191.153  1.00 99.99           C  
ATOM    650  NE2 HIS A  78      26.409  -0.653 190.046  1.00 99.99           N  
ATOM    651  H   HIS A  78      26.143  -6.783 189.899  1.00 99.99           H  
ATOM    652  HD1 HIS A  78      25.017  -2.667 191.987  1.00 99.99           H  
ATOM    653  N   SER A  79      27.910  -4.518 192.871  1.00112.75           N  
ATOM    654  CA  SER A  79      28.038  -4.733 194.317  1.00107.72           C  
ATOM    655  C   SER A  79      27.471  -3.593 195.161  1.00101.83           C  
ATOM    656  O   SER A  79      27.989  -3.249 196.213  1.00101.99           O  
ATOM    657  CB  SER A  79      29.477  -5.097 194.698  1.00105.94           C  
ATOM    658  OG  SER A  79      29.687  -6.485 194.436  1.00103.11           O  
ATOM    659  H   SER A  79      28.615  -3.941 192.463  1.00 99.99           H  
ATOM    660  HG  SER A  79      30.629  -6.733 194.667  1.00 99.99           H  
ATOM    661  N   SER A  80      26.336  -3.063 194.717  1.00 95.48           N  
ATOM    662  CA  SER A  80      25.408  -2.349 195.620  1.00 92.92           C  
ATOM    663  C   SER A  80      24.880  -3.357 196.648  1.00 93.07           C  
ATOM    664  O   SER A  80      24.793  -3.059 197.834  1.00 99.54           O  
ATOM    665  CB  SER A  80      24.178  -1.800 194.895  1.00 94.00           C  
ATOM    666  OG  SER A  80      24.611  -1.064 193.760  1.00 96.75           O  
ATOM    667  H   SER A  80      26.064  -3.107 193.757  1.00 99.99           H  
ATOM    668  HG  SER A  80      23.830  -0.664 193.272  1.00 99.99           H  
ATOM    669  N   TYR A  81      24.675  -4.588 196.171  1.00 84.07           N  
ATOM    670  CA  TYR A  81      24.226  -5.726 196.990  1.00 73.71           C  
ATOM    671  C   TYR A  81      25.388  -6.464 197.667  1.00 80.05           C  
ATOM    672  O   TYR A  81      25.176  -7.536 198.242  1.00 74.24           O  
ATOM    673  CB  TYR A  81      23.488  -6.720 196.088  1.00 62.53           C  
ATOM    674  CG  TYR A  81      22.216  -6.115 195.512  1.00 53.69           C  
ATOM    675  CD1 TYR A  81      22.293  -5.265 194.414  1.00 59.60           C  
ATOM    676  CD2 TYR A  81      20.993  -6.407 196.096  1.00 46.62           C  
ATOM    677  CE1 TYR A  81      21.138  -4.692 193.904  1.00 59.30           C  
ATOM    678  CE2 TYR A  81      19.838  -5.840 195.577  1.00 47.68           C  
ATOM    679  CZ  TYR A  81      19.916  -4.995 194.484  1.00 54.02           C  
ATOM    680  OH  TYR A  81      18.772  -4.474 193.970  1.00 56.83           O  
ATOM    681  H   TYR A  81      24.820  -4.812 195.206  1.00 99.99           H  
ATOM    682  HH  TYR A  81      17.972  -4.831 194.479  1.00 99.99           H  
ATOM    683  N   ARG A  82      26.591  -5.880 197.613  1.00 90.15           N  
ATOM    684  CA  ARG A  82      27.795  -6.497 198.200  1.00 96.19           C  
ATOM    685  C   ARG A  82      27.491  -6.849 199.660  1.00 95.89           C  
ATOM    686  O   ARG A  82      26.872  -6.039 200.341  1.00105.87           O  
ATOM    687  CB  ARG A  82      29.012  -5.559 198.162  1.00 99.99           C  
ATOM    688  CG  ARG A  82      28.850  -4.236 198.923  1.00 99.99           C  
ATOM    689  CD  ARG A  82      30.115  -3.387 198.810  1.00 99.99           C  
ATOM    690  NE  ARG A  82      29.916  -2.112 199.523  1.00 99.99           N  
ATOM    691  CZ  ARG A  82      29.316  -1.018 199.043  1.00 99.99           C  
ATOM    692  NH1 ARG A  82      28.811  -0.986 197.818  1.00 99.99           N1+
ATOM    693  NH2 ARG A  82      29.224   0.077 199.785  1.00 99.99           N  
ATOM    694  H   ARG A  82      26.711  -4.921 197.347  1.00 99.99           H  
ATOM    695  HE  ARG A  82      30.266  -2.101 200.457  1.00 99.99           H  
ATOM    696 1HH1 ARG A  82      28.369  -0.171 197.455  1.00 99.99           H  
ATOM    697 2HH1 ARG A  82      28.851  -1.825 197.270  1.00 99.99           H  
ATOM    698 1HH2 ARG A  82      28.781   0.887 199.407  1.00 99.99           H  
ATOM    699 2HH2 ARG A  82      29.598   0.092 200.709  1.00 99.99           H  
ATOM    700  N   GLN A  83      27.554  -8.150 199.937  1.00 78.27           N  
ATOM    701  CA  GLN A  83      27.518  -8.729 201.305  1.00 61.84           C  
ATOM    702  C   GLN A  83      26.178  -8.627 202.076  1.00 50.93           C  
ATOM    703  O   GLN A  83      26.159  -8.744 203.302  1.00 65.29           O  
ATOM    704  CB  GLN A  83      28.697  -8.185 202.141  1.00 99.99           C  
ATOM    705  CG  GLN A  83      28.479  -6.730 202.581  1.00 99.99           C  
ATOM    706  CD  GLN A  83      29.630  -6.047 203.278  1.00 99.99           C  
ATOM    707  NE2 GLN A  83      29.248  -5.388 204.340  1.00 99.99           N  
ATOM    708  OE1 GLN A  83      30.780  -6.009 202.848  1.00 99.99           O  
ATOM    709  H   GLN A  83      27.497  -8.827 199.207  1.00 99.99           H  
ATOM    710 1HE2 GLN A  83      29.935  -4.932 204.885  1.00 99.99           H  
ATOM    711 2HE2 GLN A  83      28.270  -5.363 204.550  1.00 99.99           H  
ATOM    712  N   ARG A  84      25.068  -8.393 201.377  1.00 49.37           N  
ATOM    713  CA  ARG A  84      23.745  -8.480 202.039  1.00 50.64           C  
ATOM    714  C   ARG A  84      22.622  -9.172 201.251  1.00 45.67           C  
ATOM    715  O   ARG A  84      21.448  -9.090 201.610  1.00 43.78           O  
ATOM    716  CB  ARG A  84      23.326  -7.099 202.557  1.00 56.06           C  
ATOM    717  CG  ARG A  84      23.363  -6.050 201.450  1.00 58.86           C  
ATOM    718  CD  ARG A  84      23.186  -4.653 202.029  1.00 57.22           C  
ATOM    719  NE  ARG A  84      22.949  -3.774 200.878  1.00 47.03           N  
ATOM    720  CZ  ARG A  84      21.757  -3.542 200.330  1.00 45.51           C  
ATOM    721  NH1 ARG A  84      21.680  -2.791 199.246  1.00 61.13           N1+
ATOM    722  NH2 ARG A  84      20.644  -4.010 200.881  1.00 43.53           N  
ATOM    723  H   ARG A  84      25.080  -7.865 200.524  1.00 99.99           H  
ATOM    724  HE  ARG A  84      23.767  -3.393 200.452  1.00 99.99           H  
ATOM    725 1HH1 ARG A  84      20.786  -2.650 198.820  1.00 99.99           H  
ATOM    726 2HH1 ARG A  84      22.508  -2.456 198.803  1.00 99.99           H  
ATOM    727 1HH2 ARG A  84      19.748  -3.835 200.478  1.00 99.99           H  
ATOM    728 2HH2 ARG A  84      20.714  -4.525 201.738  1.00 99.99           H  
ATOM    729  N   ALA A  85      23.013  -9.922 200.226  1.00 37.52           N  
ATOM    730  CA  ALA A  85      22.074 -10.762 199.472  1.00 31.11           C  
ATOM    731  C   ALA A  85      22.566 -12.210 199.482  1.00 36.69           C  
ATOM    732  O   ALA A  85      23.766 -12.472 199.394  1.00 42.23           O  
ATOM    733  CB  ALA A  85      21.963 -10.249 198.039  1.00 30.08           C  
ATOM    734  H   ALA A  85      23.970 -10.009 199.951  1.00 99.99           H  
ATOM    735  N   ARG A  86      21.620 -13.109 199.707  1.00 34.67           N  
ATOM    736  CA  ARG A  86      21.879 -14.559 199.686  1.00 37.04           C  
ATOM    737  C   ARG A  86      20.660 -15.324 199.168  1.00 36.96           C  
ATOM    738  O   ARG A  86      19.515 -14.904 199.344  1.00 27.07           O  
ATOM    739  CB  ARG A  86      22.285 -15.058 201.084  1.00 43.95           C  
ATOM    740  CG  ARG A  86      21.228 -14.777 202.160  1.00 48.66           C  
ATOM    741  CD  ARG A  86      21.756 -15.030 203.571  1.00 58.54           C  
ATOM    742  NE  ARG A  86      21.751 -16.470 203.894  1.00 71.69           N  
ATOM    743  CZ  ARG A  86      20.878 -17.067 204.709  1.00 72.21           C  
ATOM    744  NH1 ARG A  86      20.957 -18.370 204.949  1.00 71.37           N1+
ATOM    745  NH2 ARG A  86      19.899 -16.385 205.284  1.00 64.97           N  
ATOM    746  H   ARG A  86      20.692 -12.837 199.984  1.00 99.99           H  
ATOM    747  HE  ARG A  86      22.496 -17.001 203.498  1.00 99.99           H  
ATOM    748 1HH1 ARG A  86      20.289 -18.790 205.559  1.00 99.99           H  
ATOM    749 2HH1 ARG A  86      21.692 -18.910 204.550  1.00 99.99           H  
ATOM    750 1HH2 ARG A  86      19.235 -16.821 205.884  1.00 99.99           H  
ATOM    751 2HH2 ARG A  86      19.817 -15.403 205.089  1.00 99.99           H  
ATOM    752  N   LEU A  87      20.951 -16.391 198.435  1.00 26.23           N  
ATOM    753  CA  LEU A  87      19.932 -17.389 198.077  1.00 29.66           C  
ATOM    754  C   LEU A  87      19.747 -18.334 199.274  1.00 31.42           C  
ATOM    755  O   LEU A  87      20.723 -18.833 199.838  1.00 27.79           O  
ATOM    756  CB  LEU A  87      20.411 -18.159 196.839  1.00 25.72           C  
ATOM    757  CG  LEU A  87      19.466 -19.276 196.375  1.00 31.30           C  
ATOM    758  CD1 LEU A  87      18.176 -18.727 195.758  1.00 20.35           C  
ATOM    759  CD2 LEU A  87      20.196 -20.189 195.391  1.00 23.64           C  
ATOM    760  H   LEU A  87      21.888 -16.604 198.153  1.00 99.99           H  
ATOM    761  N   LEU A  88      18.494 -18.517 199.681  1.00 25.32           N  
ATOM    762  CA  LEU A  88      18.146 -19.487 200.737  1.00 33.50           C  
ATOM    763  C   LEU A  88      18.176 -20.912 200.168  1.00 39.27           C  
ATOM    764  O   LEU A  88      17.222 -21.379 199.544  1.00 42.08           O  
ATOM    765  CB  LEU A  88      16.768 -19.200 201.351  1.00 24.90           C  
ATOM    766  CG  LEU A  88      16.581 -17.808 201.970  1.00 24.83           C  
ATOM    767  CD1 LEU A  88      15.173 -17.720 202.556  1.00 24.22           C  
ATOM    768  CD2 LEU A  88      17.605 -17.506 203.067  1.00 27.12           C  
ATOM    769  H   LEU A  88      17.732 -17.985 199.300  1.00 99.99           H  
ATOM    770  N   LYS A  89      19.258 -21.628 200.463  1.00 28.16           N  
ATOM    771  CA  LYS A  89      19.487 -22.963 199.876  1.00 28.85           C  
ATOM    772  C   LYS A  89      18.591 -24.065 200.465  1.00 29.39           C  
ATOM    773  O   LYS A  89      18.331 -25.077 199.818  1.00 30.65           O  
ATOM    774  CB  LYS A  89      20.962 -23.359 199.950  1.00 31.19           C  
ATOM    775  CG  LYS A  89      21.832 -22.467 199.061  1.00 30.88           C  
ATOM    776  CD  LYS A  89      22.990 -21.930 199.900  1.00 51.38           C  
ATOM    777  CE  LYS A  89      24.068 -21.264 199.049  1.00 55.06           C  
ATOM    778  NZ  LYS A  89      23.736 -19.867 198.734  1.00 53.10           N1+
ATOM    779  H   LYS A  89      19.912 -21.345 201.167  1.00 99.99           H  
ATOM    780  HZ1 LYS A  89      24.461 -19.472 198.176  1.00 99.99           H  
ATOM    781  HZ2 LYS A  89      22.868 -19.803 198.245  1.00 99.99           H  
ATOM    782  HZ3 LYS A  89      23.666 -19.336 199.578  1.00 99.99           H  
ATOM    783  N   ASP A  90      18.071 -23.828 201.668  1.00 32.72           N  
ATOM    784  CA  ASP A  90      17.094 -24.730 202.315  1.00 33.58           C  
ATOM    785  C   ASP A  90      15.782 -24.900 201.526  1.00 36.44           C  
ATOM    786  O   ASP A  90      15.168 -25.961 201.567  1.00 42.86           O  
ATOM    787  CB  ASP A  90      16.790 -24.277 203.754  1.00 33.93           C  
ATOM    788  CG  ASP A  90      16.139 -22.892 203.876  1.00 38.88           C  
ATOM    789  OD1 ASP A  90      16.586 -21.973 203.151  1.00 45.73           O  
ATOM    790  OD2 ASP A  90      15.129 -22.808 204.603  1.00 38.52           O1-
ATOM    791  H   ASP A  90      18.302 -23.005 202.190  1.00 99.99           H  
ATOM    792  N   GLN A  91      15.371 -23.849 200.814  1.00 39.24           N  
ATOM    793  CA  GLN A  91      14.102 -23.847 200.065  1.00 43.25           C  
ATOM    794  C   GLN A  91      14.183 -24.499 198.673  1.00 39.96           C  
ATOM    795  O   GLN A  91      13.151 -24.826 198.084  1.00 35.64           O  
ATOM    796  CB  GLN A  91      13.595 -22.405 199.951  1.00 51.97           C  
ATOM    797  CG  GLN A  91      13.193 -21.777 201.292  1.00 50.68           C  
ATOM    798  CD  GLN A  91      12.037 -22.519 201.968  1.00 52.26           C  
ATOM    799  NE2 GLN A  91      12.331 -23.168 203.078  1.00 51.23           N  
ATOM    800  OE1 GLN A  91      10.903 -22.517 201.511  1.00 54.32           O  
ATOM    801  H   GLN A  91      15.925 -23.025 200.675  1.00 99.99           H  
ATOM    802 1HE2 GLN A  91      11.589 -23.657 203.529  1.00 99.99           H  
ATOM    803 2HE2 GLN A  91      13.246 -23.139 203.467  1.00 99.99           H  
ATOM    804  N   LEU A  92      15.395 -24.853 198.240  1.00 37.08           N  
ATOM    805  CA  LEU A  92      15.631 -25.321 196.862  1.00 33.91           C  
ATOM    806  C   LEU A  92      14.975 -26.660 196.522  1.00 35.19           C  
ATOM    807  O   LEU A  92      14.283 -26.759 195.511  1.00 24.91           O  
ATOM    808  CB  LEU A  92      17.125 -25.411 196.540  1.00 32.18           C  
ATOM    809  CG  LEU A  92      17.818 -24.055 196.379  1.00 32.42           C  
ATOM    810  CD1 LEU A  92      19.306 -24.300 196.123  1.00 28.21           C  
ATOM    811  CD2 LEU A  92      17.221 -23.239 195.227  1.00 26.33           C  
ATOM    812  H   LEU A  92      16.188 -24.921 198.847  1.00 99.99           H  
ATOM    813  N   SER A  93      15.075 -27.627 197.433  1.00 33.99           N  
ATOM    814  CA  SER A  93      14.492 -28.956 197.172  1.00 42.35           C  
ATOM    815  C   SER A  93      12.964 -28.958 197.295  1.00 43.82           C  
ATOM    816  O   SER A  93      12.308 -29.870 196.802  1.00 43.67           O  
ATOM    817  CB  SER A  93      15.112 -30.056 198.036  1.00 35.18           C  
ATOM    818  OG  SER A  93      14.940 -29.743 199.416  1.00 40.80           O  
ATOM    819  H   SER A  93      15.322 -27.465 198.391  1.00 99.99           H  
ATOM    820  HG  SER A  93      15.279 -30.523 199.946  1.00 99.99           H  
ATOM    821  N   LEU A  94      12.422 -27.925 197.942  1.00 39.08           N  
ATOM    822  CA  LEU A  94      10.969 -27.676 197.968  1.00 37.26           C  
ATOM    823  C   LEU A  94      10.489 -26.850 196.757  1.00 33.02           C  
ATOM    824  O   LEU A  94       9.328 -26.440 196.710  1.00 33.84           O  
ATOM    825  CB  LEU A  94      10.601 -26.938 199.264  1.00 44.92           C  
ATOM    826  CG  LEU A  94      11.203 -27.533 200.544  1.00 46.98           C  
ATOM    827  CD1 LEU A  94      10.899 -26.593 201.711  1.00 44.12           C  
ATOM    828  CD2 LEU A  94      10.690 -28.947 200.840  1.00 47.55           C  
ATOM    829  H   LEU A  94      12.959 -27.302 198.511  1.00 99.99           H  
ATOM    830  N   GLY A  95      11.398 -26.586 195.802  1.00 34.15           N  
ATOM    831  CA  GLY A  95      11.098 -25.801 194.590  1.00 26.15           C  
ATOM    832  C   GLY A  95      10.901 -24.304 194.852  1.00 26.31           C  
ATOM    833  O   GLY A  95      10.131 -23.647 194.155  1.00 26.01           O  
ATOM    834  H   GLY A  95      12.366 -26.872 195.845  1.00 99.99           H  
ATOM    835  N   ASN A  96      11.624 -23.778 195.837  1.00 26.73           N  
ATOM    836  CA  ASN A  96      11.586 -22.344 196.159  1.00 28.46           C  
ATOM    837  C   ASN A  96      13.005 -21.775 196.083  1.00 32.38           C  
ATOM    838  O   ASN A  96      13.927 -22.232 196.760  1.00 30.59           O  
ATOM    839  CB  ASN A  96      10.948 -22.149 197.541  1.00 32.31           C  
ATOM    840  CG  ASN A  96      10.692 -20.687 197.934  1.00 43.93           C  
ATOM    841  ND2 ASN A  96      10.476 -20.474 199.216  1.00 48.34           N  
ATOM    842  OD1 ASN A  96      10.720 -19.753 197.141  1.00 38.01           O  
ATOM    843  H   ASN A  96      12.222 -24.327 196.427  1.00 99.99           H  
ATOM    844 1HD2 ASN A  96      10.276 -19.543 199.504  1.00 99.99           H  
ATOM    845 2HD2 ASN A  96      10.463 -21.235 199.867  1.00 99.99           H  
ATOM    846  N   ALA A  97      13.180 -20.867 195.134  1.00 26.27           N  
ATOM    847  CA  ALA A  97      14.446 -20.136 194.997  1.00 32.91           C  
ATOM    848  C   ALA A  97      14.204 -18.744 195.584  1.00 34.49           C  
ATOM    849  O   ALA A  97      13.576 -17.897 194.958  1.00 41.31           O  
ATOM    850  CB  ALA A  97      14.858 -20.078 193.522  1.00 31.22           C  
ATOM    851  H   ALA A  97      12.436 -20.569 194.524  1.00 99.99           H  
ATOM    852  N   ALA A  98      14.513 -18.616 196.871  1.00 28.14           N  
ATOM    853  CA  ALA A  98      14.218 -17.384 197.617  1.00 24.81           C  
ATOM    854  C   ALA A  98      15.474 -16.524 197.774  1.00 25.37           C  
ATOM    855  O   ALA A  98      16.517 -16.995 198.231  1.00 23.23           O  
ATOM    856  CB  ALA A  98      13.633 -17.745 198.985  1.00 28.41           C  
ATOM    857  H   ALA A  98      14.982 -19.332 197.387  1.00 99.99           H  
ATOM    858  N   LEU A  99      15.339 -15.280 197.329  1.00 18.07           N  
ATOM    859  CA  LEU A  99      16.383 -14.255 197.482  1.00 20.08           C  
ATOM    860  C   LEU A  99      16.111 -13.473 198.771  1.00 20.98           C  
ATOM    861  O   LEU A  99      15.036 -12.899 198.940  1.00 22.11           O  
ATOM    862  CB  LEU A  99      16.369 -13.312 196.269  1.00 25.89           C  
ATOM    863  CG  LEU A  99      17.269 -12.072 196.403  1.00 25.34           C  
ATOM    864  CD1 LEU A  99      18.746 -12.445 196.553  1.00 22.23           C  
ATOM    865  CD2 LEU A  99      17.069 -11.133 195.214  1.00 23.54           C  
ATOM    866  H   LEU A  99      14.467 -14.946 196.955  1.00 99.99           H  
ATOM    867  N   GLN A 100      17.072 -13.518 199.683  1.00 23.66           N  
ATOM    868  CA  GLN A 100      17.002 -12.699 200.900  1.00 25.36           C  
ATOM    869  C   GLN A 100      18.007 -11.543 200.829  1.00 26.73           C  
ATOM    870  O   GLN A 100      19.206 -11.752 200.643  1.00 25.08           O  
ATOM    871  CB  GLN A 100      17.248 -13.566 202.139  1.00 28.94           C  
ATOM    872  CG  GLN A 100      17.125 -12.730 203.416  1.00 37.60           C  
ATOM    873  CD  GLN A 100      17.324 -13.571 204.669  1.00 49.68           C  
ATOM    874  NE2 GLN A 100      16.219 -13.944 205.284  1.00 52.03           N  
ATOM    875  OE1 GLN A 100      18.423 -13.894 205.085  1.00 52.36           O  
ATOM    876  H   GLN A 100      17.878 -14.118 199.604  1.00 99.99           H  
ATOM    877 1HE2 GLN A 100      16.328 -14.491 206.106  1.00 99.99           H  
ATOM    878 2HE2 GLN A 100      15.328 -13.694 204.921  1.00 99.99           H  
ATOM    879  N   ILE A 101      17.459 -10.344 200.994  1.00 23.00           N  
ATOM    880  CA  ILE A 101      18.250  -9.113 201.145  1.00 24.50           C  
ATOM    881  C   ILE A 101      18.068  -8.642 202.595  1.00 21.32           C  
ATOM    882  O   ILE A 101      16.944  -8.465 203.069  1.00 29.95           O  
ATOM    883  CB  ILE A 101      17.814  -8.061 200.104  1.00 29.96           C  
ATOM    884  CG1 ILE A 101      18.199  -8.569 198.705  1.00 32.11           C  
ATOM    885  CG2 ILE A 101      18.436  -6.678 200.373  1.00 29.26           C  
ATOM    886  CD  ILE A 101      17.478  -7.868 197.553  1.00 41.63           C  
ATOM    887  H   ILE A 101      16.468 -10.227 201.106  1.00 99.99           H  
ATOM    888  N   THR A 102      19.206  -8.480 203.253  1.00 22.96           N  
ATOM    889  CA  THR A 102      19.268  -7.998 204.645  1.00 24.47           C  
ATOM    890  C   THR A 102      19.548  -6.494 204.619  1.00 38.64           C  
ATOM    891  O   THR A 102      20.329  -6.018 203.795  1.00 37.59           O  
ATOM    892  CB  THR A 102      20.356  -8.787 205.399  1.00 27.97           C  
ATOM    893  CG2 THR A 102      20.799  -8.186 206.739  1.00 32.14           C  
ATOM    894  OG1 THR A 102      19.869 -10.115 205.610  1.00 47.61           O  
ATOM    895  H   THR A 102      20.096  -8.627 202.806  1.00 99.99           H  
ATOM    896  HG1 THR A 102      20.556 -10.642 206.111  1.00 99.99           H  
ATOM    897  N   ASP A 103      18.893  -5.777 205.536  1.00 36.52           N  
ATOM    898  CA  ASP A 103      19.077  -4.325 205.729  1.00 37.48           C  
ATOM    899  C   ASP A 103      18.814  -3.595 204.399  1.00 33.06           C  
ATOM    900  O   ASP A 103      19.712  -3.066 203.747  1.00 33.72           O  
ATOM    901  CB  ASP A 103      20.496  -4.071 206.271  1.00 44.93           C  
ATOM    902  CG  ASP A 103      20.740  -2.620 206.687  1.00 61.61           C  
ATOM    903  OD1 ASP A 103      19.840  -2.054 207.347  1.00 59.75           O  
ATOM    904  OD2 ASP A 103      21.838  -2.113 206.374  1.00 65.42           O1-
ATOM    905  H   ASP A 103      18.181  -6.193 206.111  1.00 99.99           H  
ATOM    906  N   VAL A 104      17.532  -3.540 204.056  1.00 32.10           N  
ATOM    907  CA  VAL A 104      17.078  -2.994 202.767  1.00 25.48           C  
ATOM    908  C   VAL A 104      17.421  -1.499 202.716  1.00 31.40           C  
ATOM    909  O   VAL A 104      17.115  -0.735 203.627  1.00 23.65           O  
ATOM    910  CB  VAL A 104      15.576  -3.288 202.569  1.00 27.82           C  
ATOM    911  CG1 VAL A 104      14.933  -2.465 201.449  1.00 33.71           C  
ATOM    912  CG2 VAL A 104      15.379  -4.766 202.217  1.00 19.82           C  
ATOM    913  H   VAL A 104      16.807  -3.790 204.704  1.00 99.99           H  
ATOM    914  N   LYS A 105      17.956  -1.116 201.570  1.00 24.41           N  
ATOM    915  CA  LYS A 105      18.285   0.279 201.262  1.00 26.69           C  
ATOM    916  C   LYS A 105      17.372   0.784 200.146  1.00 26.61           C  
ATOM    917  O   LYS A 105      16.799  -0.011 199.400  1.00 21.69           O  
ATOM    918  CB  LYS A 105      19.754   0.381 200.832  1.00 31.04           C  
ATOM    919  CG  LYS A 105      20.759  -0.034 201.914  1.00 38.43           C  
ATOM    920  CD  LYS A 105      20.435   0.658 203.238  1.00 45.58           C  
ATOM    921  CE  LYS A 105      21.531   0.525 204.284  1.00 49.92           C  
ATOM    922  NZ  LYS A 105      20.956   0.903 205.581  1.00 54.42           N1+
ATOM    923  H   LYS A 105      18.179  -1.783 200.854  1.00 99.99           H  
ATOM    924  HZ1 LYS A 105      21.670   0.872 206.278  1.00 99.99           H  
ATOM    925  HZ2 LYS A 105      20.557   1.823 205.534  1.00 99.99           H  
ATOM    926  HZ3 LYS A 105      20.241   0.243 205.810  1.00 99.99           H  
ATOM    927  N   LEU A 106      17.319   2.103 199.995  1.00 27.81           N  
ATOM    928  CA  LEU A 106      16.560   2.725 198.897  1.00 25.43           C  
ATOM    929  C   LEU A 106      16.996   2.288 197.491  1.00 24.90           C  
ATOM    930  O   LEU A 106      16.140   1.957 196.674  1.00 20.98           O  
ATOM    931  CB  LEU A 106      16.576   4.249 199.007  1.00 25.63           C  
ATOM    932  CG  LEU A 106      15.582   4.742 200.060  1.00 27.50           C  
ATOM    933  CD1 LEU A 106      15.860   6.211 200.367  1.00 25.85           C  
ATOM    934  CD2 LEU A 106      14.140   4.605 199.558  1.00 23.20           C  
ATOM    935  H   LEU A 106      17.744   2.736 200.647  1.00 99.99           H  
ATOM    936  N   GLN A 107      18.292   2.029 197.324  1.00 23.03           N  
ATOM    937  CA  GLN A 107      18.830   1.553 196.034  1.00 29.64           C  
ATOM    938  C   GLN A 107      18.368   0.136 195.658  1.00 29.77           C  
ATOM    939  O   GLN A 107      18.560  -0.295 194.526  1.00 23.04           O  
ATOM    940  CB  GLN A 107      20.357   1.671 195.919  1.00 33.65           C  
ATOM    941  CG  GLN A 107      21.131   1.016 197.067  1.00 31.62           C  
ATOM    942  CD  GLN A 107      21.416   1.988 198.218  1.00 43.65           C  
ATOM    943  NE2 GLN A 107      22.416   1.637 198.997  1.00 45.13           N  
ATOM    944  OE1 GLN A 107      20.775   3.004 198.449  1.00 38.36           O  
ATOM    945  H   GLN A 107      18.956   2.057 198.075  1.00 99.99           H  
ATOM    946 1HE2 GLN A 107      22.642   2.228 199.765  1.00 99.99           H  
ATOM    947 2HE2 GLN A 107      22.899   0.781 198.840  1.00 99.99           H  
ATOM    948  N   ASP A 108      17.860  -0.616 196.636  1.00 21.60           N  
ATOM    949  CA  ASP A 108      17.237  -1.926 196.363  1.00 19.94           C  
ATOM    950  C   ASP A 108      15.923  -1.867 195.574  1.00 26.99           C  
ATOM    951  O   ASP A 108      15.435  -2.916 195.155  1.00 21.76           O  
ATOM    952  CB  ASP A 108      17.026  -2.733 197.646  1.00 19.49           C  
ATOM    953  CG  ASP A 108      18.341  -2.980 198.375  1.00 31.17           C  
ATOM    954  OD1 ASP A 108      19.401  -2.920 197.714  1.00 29.52           O  
ATOM    955  OD2 ASP A 108      18.265  -3.084 199.616  1.00 29.71           O1-
ATOM    956  H   ASP A 108      17.917  -0.357 197.602  1.00 99.99           H  
ATOM    957  N   ALA A 109      15.273  -0.703 195.556  1.00 28.20           N  
ATOM    958  CA  ALA A 109      14.004  -0.534 194.826  1.00 32.75           C  
ATOM    959  C   ALA A 109      14.185  -0.700 193.310  1.00 26.20           C  
ATOM    960  O   ALA A 109      15.132  -0.186 192.716  1.00 29.54           O  
ATOM    961  CB  ALA A 109      13.403   0.840 195.129  1.00 23.54           C  
ATOM    962  H   ALA A 109      15.648   0.140 195.953  1.00 99.99           H  
ATOM    963  N   GLY A 110      13.307  -1.529 192.741  1.00 24.33           N  
ATOM    964  CA  GLY A 110      13.247  -1.716 191.284  1.00 23.97           C  
ATOM    965  C   GLY A 110      12.651  -3.072 190.910  1.00 19.65           C  
ATOM    966  O   GLY A 110      12.024  -3.749 191.728  1.00 22.89           O  
ATOM    967  H   GLY A 110      12.653  -2.099 193.258  1.00 99.99           H  
ATOM    968  N   VAL A 111      12.964  -3.465 189.685  1.00 25.89           N  
ATOM    969  CA  VAL A 111      12.438  -4.695 189.073  1.00 31.78           C  
ATOM    970  C   VAL A 111      13.529  -5.777 189.142  1.00 25.87           C  
ATOM    971  O   VAL A 111      14.615  -5.626 188.580  1.00 28.22           O  
ATOM    972  CB  VAL A 111      11.985  -4.407 187.624  1.00 34.60           C  
ATOM    973  CG1 VAL A 111      11.500  -5.667 186.899  1.00 46.22           C  
ATOM    974  CG2 VAL A 111      10.854  -3.370 187.587  1.00 28.04           C  
ATOM    975  H   VAL A 111      13.566  -2.917 189.098  1.00 99.99           H  
ATOM    976  N   TYR A 112      13.210  -6.814 189.906  1.00 21.28           N  
ATOM    977  CA  TYR A 112      14.040  -8.022 190.048  1.00 28.79           C  
ATOM    978  C   TYR A 112      13.549  -9.103 189.079  1.00 30.72           C  
ATOM    979  O   TYR A 112      12.370  -9.163 188.734  1.00 30.60           O  
ATOM    980  CB  TYR A 112      13.934  -8.570 191.477  1.00 18.77           C  
ATOM    981  CG  TYR A 112      14.637  -7.686 192.505  1.00 26.22           C  
ATOM    982  CD1 TYR A 112      14.069  -6.491 192.918  1.00 32.00           C  
ATOM    983  CD2 TYR A 112      15.843  -8.105 193.066  1.00 25.96           C  
ATOM    984  CE1 TYR A 112      14.700  -5.707 193.878  1.00 22.06           C  
ATOM    985  CE2 TYR A 112      16.473  -7.319 194.018  1.00 20.00           C  
ATOM    986  CZ  TYR A 112      15.908  -6.118 194.421  1.00 18.18           C  
ATOM    987  OH  TYR A 112      16.557  -5.317 195.312  1.00 18.49           O  
ATOM    988  H   TYR A 112      12.329  -6.855 190.397  1.00 99.99           H  
ATOM    989  HH  TYR A 112      16.002  -4.470 195.419  1.00 99.99           H  
ATOM    990  N   ARG A 113      14.493  -9.915 188.631  1.00 31.05           N  
ATOM    991  CA  ARG A 113      14.194 -11.096 187.805  1.00 34.89           C  
ATOM    992  C   ARG A 113      14.773 -12.340 188.475  1.00 30.96           C  
ATOM    993  O   ARG A 113      15.903 -12.322 188.970  1.00 23.80           O  
ATOM    994  CB  ARG A 113      14.792 -10.958 186.404  1.00 30.06           C  
ATOM    995  CG  ARG A 113      14.156  -9.816 185.612  1.00 29.67           C  
ATOM    996  CD  ARG A 113      14.811  -9.742 184.238  1.00 39.24           C  
ATOM    997  NE  ARG A 113      13.953  -8.969 183.329  1.00 60.32           N  
ATOM    998  CZ  ARG A 113      13.906  -9.122 182.003  1.00 75.06           C  
ATOM    999  NH1 ARG A 113      14.665 -10.020 181.391  1.00 81.98           N1+
ATOM   1000  NH2 ARG A 113      13.080  -8.392 181.268  1.00 71.45           N  
ATOM   1001  H   ARG A 113      15.456  -9.796 188.892  1.00 99.99           H  
ATOM   1002  HE  ARG A 113      13.365  -8.287 183.758  1.00 99.99           H  
ATOM   1003 1HH1 ARG A 113      14.622 -10.128 180.398  1.00 99.99           H  
ATOM   1004 2HH1 ARG A 113      15.286 -10.580 181.936  1.00 99.99           H  
ATOM   1005 1HH2 ARG A 113      13.082  -8.516 180.275  1.00 99.99           H  
ATOM   1006 2HH2 ARG A 113      12.495  -7.696 181.680  1.00 99.99           H  
ATOM   1007  N   CYS A 114      13.942 -13.374 188.484  0.47 30.20           N  
ATOM   1008  CA  CYS A 114      14.313 -14.713 188.959  0.47 26.97           C  
ATOM   1009  C   CYS A 114      14.338 -15.632 187.736  0.47 28.98           C  
ATOM   1010  O   CYS A 114      13.304 -15.881 187.116  0.47 27.60           O  
ATOM   1011  CB  CYS A 114      13.251 -15.192 189.946  0.47 23.96           C  
ATOM   1012  SG  CYS A 114      13.618 -16.840 190.637  0.47 21.08           S  
ATOM   1013  H   CYS A 114      12.991 -13.282 188.175  1.00 99.99           H  
ATOM   1014  N   MET A 115      15.547 -16.030 187.363  1.00 28.20           N  
ATOM   1015  CA  MET A 115      15.789 -16.795 186.128  1.00 29.36           C  
ATOM   1016  C   MET A 115      16.219 -18.205 186.530  1.00 38.54           C  
ATOM   1017  O   MET A 115      17.169 -18.364 187.300  1.00 31.38           O  
ATOM   1018  CB  MET A 115      16.895 -16.141 185.292  1.00 32.15           C  
ATOM   1019  CG  MET A 115      16.703 -14.625 185.144  1.00 28.50           C  
ATOM   1020  SD  MET A 115      17.490 -13.918 183.657  1.00 47.48           S  
ATOM   1021  CE  MET A 115      19.189 -14.013 184.153  1.00 57.60           C  
ATOM   1022  H   MET A 115      16.367 -15.852 187.920  1.00 99.99           H  
ATOM   1023  N   ILE A 116      15.396 -19.179 186.154  1.00 32.65           N  
ATOM   1024  CA  ILE A 116      15.617 -20.577 186.567  1.00 36.25           C  
ATOM   1025  C   ILE A 116      15.632 -21.510 185.350  1.00 31.98           C  
ATOM   1026  O   ILE A 116      14.707 -21.523 184.539  1.00 38.47           O  
ATOM   1027  CB  ILE A 116      14.564 -20.999 187.617  1.00 26.73           C  
ATOM   1028  CG1 ILE A 116      14.713 -20.150 188.890  1.00 26.68           C  
ATOM   1029  CG2 ILE A 116      14.658 -22.495 187.968  1.00 27.23           C  
ATOM   1030  CD  ILE A 116      13.521 -20.278 189.842  1.00 32.66           C  
ATOM   1031  H   ILE A 116      14.608 -19.025 185.548  1.00 99.99           H  
ATOM   1032  N   SER A 117      16.693 -22.307 185.315  1.00 37.56           N  
ATOM   1033  CA  SER A 117      16.816 -23.446 184.396  1.00 41.88           C  
ATOM   1034  C   SER A 117      16.906 -24.728 185.229  1.00 44.67           C  
ATOM   1035  O   SER A 117      17.764 -24.835 186.109  1.00 41.16           O  
ATOM   1036  CB  SER A 117      18.071 -23.288 183.537  1.00 37.86           C  
ATOM   1037  OG  SER A 117      18.275 -24.461 182.750  1.00 38.94           O  
ATOM   1038  H   SER A 117      17.460 -22.189 185.955  1.00 99.99           H  
ATOM   1039  HG  SER A 117      19.010 -24.284 182.095  1.00 99.99           H  
ATOM   1040  N   TYR A 118      15.863 -25.542 185.103  1.00 43.08           N  
ATOM   1041  CA  TYR A 118      15.793 -26.859 185.763  1.00 38.29           C  
ATOM   1042  C   TYR A 118      14.973 -27.816 184.888  1.00 40.96           C  
ATOM   1043  O   TYR A 118      13.776 -28.014 185.093  1.00 36.09           O  
ATOM   1044  CB  TYR A 118      15.187 -26.697 187.166  1.00 40.31           C  
ATOM   1045  CG  TYR A 118      15.228 -28.001 187.965  1.00 37.79           C  
ATOM   1046  CD1 TYR A 118      16.446 -28.520 188.374  1.00 33.02           C  
ATOM   1047  CD2 TYR A 118      14.050 -28.659 188.303  1.00 39.99           C  
ATOM   1048  CE1 TYR A 118      16.488 -29.694 189.110  1.00 35.61           C  
ATOM   1049  CE2 TYR A 118      14.092 -29.836 189.045  1.00 45.54           C  
ATOM   1050  CZ  TYR A 118      15.318 -30.359 189.441  1.00 43.12           C  
ATOM   1051  OH  TYR A 118      15.404 -31.512 190.164  1.00 46.99           O  
ATOM   1052  H   TYR A 118      15.090 -25.320 184.497  1.00 99.99           H  
ATOM   1053  HH  TYR A 118      14.481 -31.878 190.301  1.00 99.99           H  
ATOM   1054  N   GLY A 119      15.660 -28.337 183.859  1.00 49.21           N  
ATOM   1055  CA  GLY A 119      15.032 -29.165 182.806  1.00 54.14           C  
ATOM   1056  C   GLY A 119      13.876 -28.400 182.140  1.00 51.13           C  
ATOM   1057  O   GLY A 119      12.717 -28.808 182.192  1.00 60.51           O  
ATOM   1058  H   GLY A 119      16.655 -28.215 183.755  1.00 99.99           H  
ATOM   1059  N   GLY A 120      14.270 -27.322 181.452  1.00 47.69           N  
ATOM   1060  CA  GLY A 120      13.333 -26.283 180.997  1.00 45.31           C  
ATOM   1061  C   GLY A 120      13.680 -24.985 181.735  1.00 45.61           C  
ATOM   1062  O   GLY A 120      14.260 -25.004 182.821  1.00 44.33           O  
ATOM   1063  H   GLY A 120      15.234 -27.097 181.278  1.00 99.99           H  
ATOM   1064  N   ALA A 121      13.415 -23.869 181.067  1.00 51.56           N  
ATOM   1065  CA  ALA A 121      13.802 -22.546 181.580  1.00 42.24           C  
ATOM   1066  C   ALA A 121      12.639 -21.561 181.474  1.00 48.32           C  
ATOM   1067  O   ALA A 121      11.766 -21.696 180.616  1.00 40.69           O  
ATOM   1068  CB  ALA A 121      15.024 -22.025 180.816  1.00 42.25           C  
ATOM   1069  H   ALA A 121      12.791 -23.847 180.286  1.00 99.99           H  
ATOM   1070  N   ASP A 122      12.659 -20.591 182.379  1.00 39.67           N  
ATOM   1071  CA  ASP A 122      11.635 -19.541 182.501  1.00 36.56           C  
ATOM   1072  C   ASP A 122      12.167 -18.499 183.492  1.00 44.39           C  
ATOM   1073  O   ASP A 122      13.203 -18.699 184.133  1.00 42.05           O  
ATOM   1074  CB  ASP A 122      10.306 -20.152 182.992  1.00 37.75           C  
ATOM   1075  CG  ASP A 122       9.100 -19.209 182.877  1.00 40.32           C  
ATOM   1076  OD1 ASP A 122       9.192 -18.222 182.113  1.00 42.17           O  
ATOM   1077  OD2 ASP A 122       8.123 -19.457 183.615  1.00 41.39           O1-
ATOM   1078  H   ASP A 122      13.433 -20.483 183.009  1.00 99.99           H  
ATOM   1079  N   TYR A 123      11.438 -17.398 183.595  1.00 33.13           N  
ATOM   1080  CA  TYR A 123      11.769 -16.325 184.537  1.00 31.32           C  
ATOM   1081  C   TYR A 123      10.514 -15.485 184.779  1.00 36.98           C  
ATOM   1082  O   TYR A 123       9.569 -15.514 183.990  1.00 31.40           O  
ATOM   1083  CB  TYR A 123      12.936 -15.469 184.010  1.00 30.83           C  
ATOM   1084  CG  TYR A 123      12.532 -14.328 183.081  1.00 39.39           C  
ATOM   1085  CD1 TYR A 123      12.406 -14.535 181.715  1.00 40.55           C  
ATOM   1086  CD2 TYR A 123      12.244 -13.091 183.643  1.00 41.62           C  
ATOM   1087  CE1 TYR A 123      11.990 -13.486 180.903  1.00 46.25           C  
ATOM   1088  CE2 TYR A 123      11.823 -12.048 182.836  1.00 45.68           C  
ATOM   1089  CZ  TYR A 123      11.710 -12.249 181.472  1.00 43.34           C  
ATOM   1090  OH  TYR A 123      11.219 -11.231 180.723  1.00 36.16           O  
ATOM   1091  H   TYR A 123      10.545 -17.287 183.147  1.00 99.99           H  
ATOM   1092  HH  TYR A 123      11.265 -10.378 181.238  1.00 99.99           H  
ATOM   1093  N   LYS A 124      10.490 -14.890 185.956  1.00 29.16           N  
ATOM   1094  CA  LYS A 124       9.464 -13.895 186.308  1.00 34.12           C  
ATOM   1095  C   LYS A 124      10.102 -12.629 186.887  1.00 30.88           C  
ATOM   1096  O   LYS A 124      11.242 -12.635 187.358  1.00 32.45           O  
ATOM   1097  CB  LYS A 124       8.453 -14.499 187.288  1.00 29.27           C  
ATOM   1098  CG  LYS A 124       7.523 -15.547 186.668  1.00 31.68           C  
ATOM   1099  CD  LYS A 124       6.337 -14.935 185.909  1.00 35.09           C  
ATOM   1100  CE  LYS A 124       5.337 -15.994 185.426  1.00 39.79           C  
ATOM   1101  NZ  LYS A 124       5.991 -17.046 184.628  1.00 38.42           N1+
ATOM   1102  H   LYS A 124      11.164 -15.102 186.668  1.00 99.99           H  
ATOM   1103  HZ1 LYS A 124       5.317 -17.709 184.306  1.00 99.99           H  
ATOM   1104  HZ2 LYS A 124       6.497 -16.650 183.864  1.00 99.99           H  
ATOM   1105  HZ3 LYS A 124       6.624 -17.532 185.237  1.00 99.99           H  
ATOM   1106  N   ARG A 125       9.326 -11.556 186.791  1.00 32.29           N  
ATOM   1107  CA  ARG A 125       9.689 -10.233 187.317  1.00 32.05           C  
ATOM   1108  C   ARG A 125       8.972  -9.994 188.648  1.00 30.23           C  
ATOM   1109  O   ARG A 125       7.860 -10.470 188.874  1.00 35.19           O  
ATOM   1110  CB  ARG A 125       9.250  -9.146 186.331  1.00 37.41           C  
ATOM   1111  CG  ARG A 125      10.101  -9.128 185.059  1.00 47.90           C  
ATOM   1112  CD  ARG A 125       9.585  -8.095 184.053  1.00 59.35           C  
ATOM   1113  NE  ARG A 125       8.512  -8.660 183.213  1.00 73.03           N  
ATOM   1114  CZ  ARG A 125       7.213  -8.350 183.256  1.00 76.20           C  
ATOM   1115  NH1 ARG A 125       6.744  -7.469 184.130  1.00 82.00           N1+
ATOM   1116  NH2 ARG A 125       6.356  -8.914 182.413  1.00 68.56           N  
ATOM   1117  H   ARG A 125       8.395 -11.614 186.431  1.00 99.99           H  
ATOM   1118  HE  ARG A 125       8.817  -9.320 182.529  1.00 99.99           H  
ATOM   1119 1HH1 ARG A 125       5.772  -7.245 184.168  1.00 99.99           H  
ATOM   1120 2HH1 ARG A 125       7.390  -7.033 184.753  1.00 99.99           H  
ATOM   1121 1HH2 ARG A 125       5.387  -8.678 182.467  1.00 99.99           H  
ATOM   1122 2HH2 ARG A 125       6.666  -9.578 181.735  1.00 99.99           H  
ATOM   1123  N   ILE A 126       9.691  -9.334 189.544  1.00 31.70           N  
ATOM   1124  CA  ILE A 126       9.141  -8.894 190.835  1.00 24.58           C  
ATOM   1125  C   ILE A 126       9.528  -7.424 191.028  1.00 26.26           C  
ATOM   1126  O   ILE A 126      10.702  -7.064 190.954  1.00 28.19           O  
ATOM   1127  CB  ILE A 126       9.665  -9.793 191.972  1.00 23.12           C  
ATOM   1128  CG1 ILE A 126       9.212 -11.246 191.790  1.00 32.00           C  
ATOM   1129  CG2 ILE A 126       9.162  -9.310 193.333  1.00 21.30           C  
ATOM   1130  CD  ILE A 126      10.403 -12.206 191.743  1.00 35.18           C  
ATOM   1131  H   ILE A 126      10.658  -9.107 189.377  1.00 99.99           H  
ATOM   1132  N   THR A 127       8.532  -6.627 191.387  1.00 25.25           N  
ATOM   1133  CA  THR A 127       8.751  -5.201 191.680  1.00 26.96           C  
ATOM   1134  C   THR A 127       8.874  -5.041 193.198  1.00 22.17           C  
ATOM   1135  O   THR A 127       8.071  -5.565 193.971  1.00 20.29           O  
ATOM   1136  CB  THR A 127       7.604  -4.353 191.105  1.00 21.58           C  
ATOM   1137  CG2 THR A 127       7.765  -2.855 191.391  1.00 21.26           C  
ATOM   1138  OG1 THR A 127       7.558  -4.556 189.689  1.00 23.99           O  
ATOM   1139  H   THR A 127       7.585  -6.952 191.483  1.00 99.99           H  
ATOM   1140  HG1 THR A 127       6.814  -4.013 189.297  1.00 99.99           H  
ATOM   1141  N   VAL A 128       9.934  -4.344 193.587  1.00 19.25           N  
ATOM   1142  CA  VAL A 128      10.191  -4.006 194.997  1.00 19.43           C  
ATOM   1143  C   VAL A 128      10.124  -2.482 195.137  1.00 24.83           C  
ATOM   1144  O   VAL A 128      10.850  -1.756 194.459  1.00 18.86           O  
ATOM   1145  CB  VAL A 128      11.562  -4.550 195.448  1.00 19.08           C  
ATOM   1146  CG1 VAL A 128      11.940  -4.106 196.867  1.00 16.56           C  
ATOM   1147  CG2 VAL A 128      11.570  -6.080 195.408  1.00 19.06           C  
ATOM   1148  H   VAL A 128      10.626  -4.021 192.932  1.00 99.99           H  
ATOM   1149  N   LYS A 129       9.290  -2.058 196.077  1.00 23.70           N  
ATOM   1150  CA  LYS A 129       9.190  -0.649 196.489  1.00 27.71           C  
ATOM   1151  C   LYS A 129       9.727  -0.524 197.920  1.00 26.98           C  
ATOM   1152  O   LYS A 129       9.401  -1.327 198.798  1.00 23.71           O  
ATOM   1153  CB  LYS A 129       7.725  -0.191 196.440  1.00 34.35           C  
ATOM   1154  CG  LYS A 129       7.092  -0.244 195.041  1.00 43.94           C  
ATOM   1155  CD  LYS A 129       7.708   0.771 194.071  1.00 51.89           C  
ATOM   1156  CE  LYS A 129       7.019   0.732 192.706  1.00 63.35           C  
ATOM   1157  NZ  LYS A 129       7.570   1.749 191.790  1.00 66.84           N1+
ATOM   1158  H   LYS A 129       8.654  -2.685 196.543  1.00 99.99           H  
ATOM   1159  HZ1 LYS A 129       7.100   1.697 190.909  1.00 99.99           H  
ATOM   1160  HZ2 LYS A 129       7.435   2.659 192.180  1.00 99.99           H  
ATOM   1161  HZ3 LYS A 129       8.547   1.590 191.654  1.00 99.99           H  
ATOM   1162  N   VAL A 130      10.570   0.484 198.124  1.00 22.06           N  
ATOM   1163  CA  VAL A 130      11.170   0.757 199.444  1.00 20.02           C  
ATOM   1164  C   VAL A 130      10.608   2.081 199.978  1.00 23.81           C  
ATOM   1165  O   VAL A 130      10.785   3.133 199.368  1.00 25.02           O  
ATOM   1166  CB  VAL A 130      12.712   0.827 199.375  1.00 16.18           C  
ATOM   1167  CG1 VAL A 130      13.341   1.072 200.753  1.00 18.21           C  
ATOM   1168  CG2 VAL A 130      13.323  -0.447 198.782  1.00 14.93           C  
ATOM   1169  H   VAL A 130      10.851   1.108 197.395  1.00 99.99           H  
ATOM   1170  N   ASN A 131       9.891   1.976 201.090  1.00 25.84           N  
ATOM   1171  CA  ASN A 131       9.557   3.147 201.917  1.00 24.75           C  
ATOM   1172  C   ASN A 131      10.767   3.490 202.788  1.00 24.12           C  
ATOM   1173  O   ASN A 131      11.482   2.604 203.251  1.00 29.32           O  
ATOM   1174  CB  ASN A 131       8.359   2.849 202.821  1.00 19.72           C  
ATOM   1175  CG  ASN A 131       7.075   2.653 202.016  1.00 24.50           C  
ATOM   1176  ND2 ASN A 131       6.235   1.755 202.483  1.00 24.33           N  
ATOM   1177  OD1 ASN A 131       6.814   3.290 201.009  1.00 26.36           O  
ATOM   1178  H   ASN A 131       9.612   1.085 201.458  1.00 99.99           H  
ATOM   1179 1HD2 ASN A 131       5.396   1.627 201.962  1.00 99.99           H  
ATOM   1180 2HD2 ASN A 131       6.425   1.246 203.318  1.00 99.99           H  
ATOM   1181  N   ALA A 132      10.946   4.774 203.055  1.00 21.26           N  
ATOM   1182  CA  ALA A 132      12.047   5.242 203.912  1.00 26.44           C  
ATOM   1183  C   ALA A 132      11.662   6.562 204.583  1.00 30.80           C  
ATOM   1184  O   ALA A 132      10.934   7.358 203.985  1.00 26.40           O  
ATOM   1185  CB  ALA A 132      13.343   5.441 203.120  1.00 20.78           C  
ATOM   1186  H   ALA A 132      10.282   5.474 202.787  1.00 99.99           H  
ATOM   1187  N   PRO A 133      12.081   6.751 205.840  1.00 29.71           N  
ATOM   1188  CA  PRO A 133      11.884   8.027 206.540  1.00 28.50           C  
ATOM   1189  C   PRO A 133      12.815   9.079 205.922  1.00 28.66           C  
ATOM   1190  O   PRO A 133      13.856   8.754 205.343  1.00 24.10           O  
ATOM   1191  CB  PRO A 133      12.250   7.774 208.004  1.00 24.32           C  
ATOM   1192  CG  PRO A 133      12.506   6.271 208.133  1.00 32.29           C  
ATOM   1193  CD  PRO A 133      12.740   5.759 206.713  1.00 21.17           C  
ATOM   1194  N   TYR A 134      12.506  10.336 206.225  1.00 25.39           N  
ATOM   1195  CA  TYR A 134      13.235  11.510 205.710  1.00 17.99           C  
ATOM   1196  C   TYR A 134      14.760  11.414 205.872  1.00 18.22           C  
ATOM   1197  O   TYR A 134      15.481  11.562 204.892  1.00 21.42           O  
ATOM   1198  CB  TYR A 134      12.696  12.766 206.405  1.00 28.81           C  
ATOM   1199  CG  TYR A 134      13.492  14.018 206.038  1.00 25.82           C  
ATOM   1200  CD1 TYR A 134      13.365  14.574 204.776  1.00 24.82           C  
ATOM   1201  CD2 TYR A 134      14.330  14.608 206.983  1.00 31.73           C  
ATOM   1202  CE1 TYR A 134      14.073  15.725 204.452  1.00 22.76           C  
ATOM   1203  CE2 TYR A 134      15.024  15.767 206.667  1.00 30.84           C  
ATOM   1204  CZ  TYR A 134      14.901  16.314 205.393  1.00 26.25           C  
ATOM   1205  OH  TYR A 134      15.588  17.438 205.057  1.00 29.50           O  
ATOM   1206  H   TYR A 134      11.725  10.554 206.809  1.00 99.99           H  
ATOM   1207  HH  TYR A 134      16.150  17.744 205.822  1.00 99.99           H  
ATOM   1208  N   ALA A 135      15.219  11.020 207.060  1.00 22.25           N  
ATOM   1209  CA  ALA A 135      16.663  10.872 207.336  1.00 28.98           C  
ATOM   1210  C   ALA A 135      17.391   9.936 206.352  1.00 31.85           C  
ATOM   1211  O   ALA A 135      18.344  10.359 205.698  1.00 27.56           O  
ATOM   1212  CB  ALA A 135      16.874  10.402 208.777  1.00 30.59           C  
ATOM   1213  H   ALA A 135      14.619  10.946 207.855  1.00 99.99           H  
ATOM   1214  N   ALA A 136      16.776   8.789 206.051  1.00 25.99           N  
ATOM   1215  CA  ALA A 136      17.369   7.822 205.108  1.00 25.00           C  
ATOM   1216  C   ALA A 136      17.230   8.279 203.648  1.00 20.09           C  
ATOM   1217  O   ALA A 136      18.184   8.177 202.874  1.00 22.61           O  
ATOM   1218  CB  ALA A 136      16.752   6.436 205.297  1.00 21.14           C  
ATOM   1219  H   ALA A 136      15.820   8.610 206.290  1.00 99.99           H  
ATOM   1220  N   ALA A 137      16.122   8.965 203.351  1.00 17.87           N  
ATOM   1221  CA  ALA A 137      15.870   9.492 201.999  1.00 21.57           C  
ATOM   1222  C   ALA A 137      16.789  10.678 201.674  1.00 21.26           C  
ATOM   1223  O   ALA A 137      17.360  10.718 200.590  1.00 18.78           O  
ATOM   1224  CB  ALA A 137      14.396   9.868 201.830  1.00 16.22           C  
ATOM   1225  H   ALA A 137      15.484   9.295 204.050  1.00 99.99           H  
ATOM   1226  N   LEU A 138      17.123  11.475 202.689  1.00 18.50           N  
ATOM   1227  CA  LEU A 138      18.035  12.627 202.564  1.00 19.91           C  
ATOM   1228  C   LEU A 138      19.481  12.166 202.310  1.00 25.59           C  
ATOM   1229  O   LEU A 138      20.131  12.651 201.383  1.00 21.55           O  
ATOM   1230  CB  LEU A 138      17.942  13.461 203.847  1.00 21.64           C  
ATOM   1231  CG  LEU A 138      18.771  14.749 203.821  1.00 22.52           C  
ATOM   1232  CD1 LEU A 138      18.059  15.871 203.060  1.00 20.43           C  
ATOM   1233  CD2 LEU A 138      19.096  15.166 205.255  1.00 24.26           C  
ATOM   1234  H   LEU A 138      16.749  11.342 203.613  1.00 99.99           H  
ATOM   1235  N   GLU A 139      19.896  11.106 203.012  1.00 25.95           N  
ATOM   1236  CA  GLU A 139      21.232  10.505 202.828  1.00 24.01           C  
ATOM   1237  C   GLU A 139      21.369   9.941 201.406  1.00 25.53           C  
ATOM   1238  O   GLU A 139      22.353  10.224 200.725  1.00 26.92           O  
ATOM   1239  CB  GLU A 139      21.469   9.402 203.868  1.00 24.39           C  
ATOM   1240  CG  GLU A 139      22.824   8.681 203.727  1.00 29.06           C  
ATOM   1241  CD  GLU A 139      24.056   9.548 204.008  1.00 34.50           C  
ATOM   1242  OE1 GLU A 139      23.938  10.496 204.817  1.00 30.89           O  
ATOM   1243  OE2 GLU A 139      25.097   9.274 203.374  1.00 36.90           O1-
ATOM   1244  H   GLU A 139      19.296  10.628 203.659  1.00 99.99           H  
ATOM   1245  N   HIS A 140      20.367   9.166 200.990  1.00 24.08           N  
ATOM   1246  CA  HIS A 140      20.287   8.642 199.615  1.00 32.01           C  
ATOM   1247  C   HIS A 140      20.276   9.763 198.564  1.00 29.82           C  
ATOM   1248  O   HIS A 140      21.112   9.748 197.664  1.00 27.22           O  
ATOM   1249  CB  HIS A 140      19.032   7.776 199.489  1.00 22.60           C  
ATOM   1250  CG  HIS A 140      18.815   7.251 198.060  1.00 28.70           C  
ATOM   1251  CD2 HIS A 140      17.974   7.759 197.164  1.00 19.96           C  
ATOM   1252  ND1 HIS A 140      19.416   6.202 197.531  1.00 26.60           N  
ATOM   1253  CE1 HIS A 140      18.948   6.045 196.289  1.00 28.77           C  
ATOM   1254  NE2 HIS A 140      18.059   7.002 196.070  1.00 32.20           N  
ATOM   1255  H   HIS A 140      19.649   8.839 201.610  1.00 99.99           H  
ATOM   1256  HD1 HIS A 140      20.111   5.634 197.971  1.00 99.99           H  
ATOM   1257  N   HIS A 141      19.481  10.799 198.820  1.00 27.05           N  
ATOM   1258  CA  HIS A 141      19.249  11.876 197.843  1.00 29.94           C  
ATOM   1259  C   HIS A 141      20.540  12.652 197.541  1.00 26.91           C  
ATOM   1260  O   HIS A 141      20.866  12.883 196.384  1.00 21.63           O  
ATOM   1261  CB  HIS A 141      18.129  12.791 198.353  1.00 21.43           C  
ATOM   1262  CG  HIS A 141      17.880  13.998 197.439  1.00 19.11           C  
ATOM   1263  CD2 HIS A 141      17.084  14.048 196.374  1.00 17.85           C  
ATOM   1264  ND1 HIS A 141      18.462  15.174 197.587  1.00 28.84           N  
ATOM   1265  CE1 HIS A 141      18.026  15.972 196.609  1.00 32.44           C  
ATOM   1266  NE2 HIS A 141      17.175  15.279 195.866  1.00 38.07           N  
ATOM   1267  H   HIS A 141      19.004  10.917 199.696  1.00 99.99           H  
ATOM   1268  HD1 HIS A 141      19.102  15.426 198.313  1.00 99.99           H  
ATOM   1269  N   HIS A 142      21.298  12.947 198.594  1.00 28.51           N  
ATOM   1270  CA  HIS A 142      22.533  13.738 198.469  1.00 33.44           C  
ATOM   1271  C   HIS A 142      23.822  12.934 198.227  1.00 36.41           C  
ATOM   1272  O   HIS A 142      24.778  13.483 197.686  1.00 30.09           O  
ATOM   1273  CB  HIS A 142      22.681  14.642 199.696  1.00 22.65           C  
ATOM   1274  CG  HIS A 142      21.685  15.811 199.660  1.00 21.50           C  
ATOM   1275  CD2 HIS A 142      20.798  16.116 200.601  1.00 29.80           C  
ATOM   1276  ND1 HIS A 142      21.582  16.698 198.685  1.00 30.63           N  
ATOM   1277  CE1 HIS A 142      20.628  17.571 199.020  1.00 36.18           C  
ATOM   1278  NE2 HIS A 142      20.135  17.201 200.193  1.00 33.67           N  
ATOM   1279  H   HIS A 142      21.034  12.705 199.530  1.00 99.99           H  
ATOM   1280  HD1 HIS A 142      22.122  16.710 197.842  1.00 99.99           H  
ATOM   1281  N   HIS A 143      23.847  11.670 198.652  1.00 35.09           N  
ATOM   1282  CA  HIS A 143      25.114  10.906 198.696  1.00 39.82           C  
ATOM   1283  C   HIS A 143      25.149   9.546 197.970  1.00 37.89           C  
ATOM   1284  O   HIS A 143      26.102   8.786 198.133  1.00 46.38           O  
ATOM   1285  CB  HIS A 143      25.549  10.732 200.157  1.00 39.99           C  
ATOM   1286  CG  HIS A 143      25.612  12.047 200.950  1.00 39.27           C  
ATOM   1287  CD2 HIS A 143      26.377  13.110 200.706  1.00 35.34           C  
ATOM   1288  ND1 HIS A 143      24.877  12.302 202.017  1.00 42.84           N  
ATOM   1289  CE1 HIS A 143      25.179  13.528 202.448  1.00 42.06           C  
ATOM   1290  NE2 HIS A 143      26.101  14.026 201.637  1.00 30.52           N  
ATOM   1291  H   HIS A 143      23.047  11.205 199.030  1.00 99.99           H  
ATOM   1292  HD1 HIS A 143      24.238  11.669 202.449  1.00 99.99           H  
ATOM   1293  N   HIS A 144      24.112   9.223 197.197  1.00 42.50           N  
ATOM   1294  CA  HIS A 144      24.134   8.005 196.355  1.00 43.69           C  
ATOM   1295  C   HIS A 144      24.666   8.271 194.934  1.00 42.62           C  
ATOM   1296  O   HIS A 144      23.952   8.950 194.165  1.00 51.79           O  
ATOM   1297  CB  HIS A 144      22.748   7.354 196.311  1.00 42.27           C  
ATOM   1298  CG  HIS A 144      22.856   5.919 195.782  1.00 53.14           C  
ATOM   1299  CD2 HIS A 144      22.475   5.468 194.589  1.00 50.66           C  
ATOM   1300  ND1 HIS A 144      23.382   4.917 196.463  1.00 57.24           N  
ATOM   1301  CE1 HIS A 144      23.340   3.829 195.692  1.00 60.99           C  
ATOM   1302  NE2 HIS A 144      22.773   4.167 194.544  1.00 57.53           N  
ATOM   1303  OXT HIS A 144      25.778   7.776 194.654  1.00 99.99           O1-
ATOM   1304  H   HIS A 144      23.234   9.704 197.227  1.00 99.99           H  
ATOM   1305  HD1 HIS A 144      23.780   4.976 197.378  1.00 99.99           H  
TER   
ATOM   1306  N   ALA B  18      32.183 -25.058 181.674  1.00 89.96           N  
ATOM   1307  CA  ALA B  18      31.066 -24.251 182.208  1.00 89.07           C  
ATOM   1308  C   ALA B  18      30.431 -23.378 181.104  1.00 92.87           C  
ATOM   1309  O   ALA B  18      31.128 -22.732 180.321  1.00100.83           O  
ATOM   1310  CB  ALA B  18      31.548 -23.372 183.369  1.00 86.18           C  
ATOM   1311  H1  ALA B  18      32.287 -24.854 180.698  1.00 99.99           H  
ATOM   1312  H2  ALA B  18      33.037 -24.869 182.132  1.00 99.99           H  
ATOM   1313  H3  ALA B  18      32.032 -26.028 181.799  1.00 99.99           H  
ATOM   1314  N   PHE B  19      29.102 -23.394 181.051  1.00 84.84           N  
ATOM   1315  CA  PHE B  19      28.339 -22.865 179.911  1.00 81.75           C  
ATOM   1316  C   PHE B  19      28.208 -21.332 179.942  1.00 82.47           C  
ATOM   1317  O   PHE B  19      27.686 -20.773 180.906  1.00 92.03           O  
ATOM   1318  CB  PHE B  19      26.966 -23.538 179.959  1.00 77.00           C  
ATOM   1319  CG  PHE B  19      26.086 -23.176 178.767  1.00 64.98           C  
ATOM   1320  CD1 PHE B  19      25.318 -22.021 178.804  1.00 58.41           C  
ATOM   1321  CD2 PHE B  19      26.033 -24.030 177.676  1.00 61.04           C  
ATOM   1322  CE1 PHE B  19      24.482 -21.717 177.732  1.00 61.63           C  
ATOM   1323  CE2 PHE B  19      25.201 -23.720 176.603  1.00 65.66           C  
ATOM   1324  CZ  PHE B  19      24.431 -22.567 176.637  1.00 64.07           C  
ATOM   1325  H   PHE B  19      28.538 -23.674 181.828  1.00 99.99           H  
ATOM   1326  N   THR B  20      28.697 -20.683 178.889  1.00 77.45           N  
ATOM   1327  CA  THR B  20      28.564 -19.215 178.750  1.00 71.77           C  
ATOM   1328  C   THR B  20      28.057 -18.857 177.345  1.00 70.72           C  
ATOM   1329  O   THR B  20      28.501 -19.411 176.340  1.00 73.05           O  
ATOM   1330  CB  THR B  20      29.870 -18.435 179.053  1.00 68.34           C  
ATOM   1331  CG2 THR B  20      30.698 -19.030 180.200  1.00 66.26           C  
ATOM   1332  OG1 THR B  20      30.705 -18.342 177.897  1.00 72.50           O  
ATOM   1333  H   THR B  20      29.260 -21.119 178.186  1.00 99.99           H  
ATOM   1334  HG1 THR B  20      31.500 -17.775 178.107  1.00 99.99           H  
ATOM   1335  N   VAL B  21      27.124 -17.914 177.301  1.00 58.20           N  
ATOM   1336  CA  VAL B  21      26.625 -17.341 176.039  1.00 54.24           C  
ATOM   1337  C   VAL B  21      27.510 -16.128 175.716  1.00 57.72           C  
ATOM   1338  O   VAL B  21      27.786 -15.293 176.571  1.00 57.57           O  
ATOM   1339  CB  VAL B  21      25.139 -16.965 176.204  1.00 48.76           C  
ATOM   1340  CG1 VAL B  21      24.589 -16.170 175.021  1.00 46.26           C  
ATOM   1341  CG2 VAL B  21      24.282 -18.226 176.339  1.00 46.67           C  
ATOM   1342  H   VAL B  21      26.787 -17.461 178.125  1.00 99.99           H  
ATOM   1343  N   THR B  22      27.920 -16.055 174.459  1.00 58.26           N  
ATOM   1344  CA  THR B  22      28.771 -14.950 173.978  1.00 57.10           C  
ATOM   1345  C   THR B  22      28.026 -14.196 172.877  1.00 59.04           C  
ATOM   1346  O   THR B  22      27.306 -14.794 172.080  1.00 64.25           O  
ATOM   1347  CB  THR B  22      30.114 -15.466 173.438  1.00 66.68           C  
ATOM   1348  CG2 THR B  22      30.916 -16.210 174.513  1.00 68.38           C  
ATOM   1349  OG1 THR B  22      29.884 -16.298 172.296  1.00 72.39           O  
ATOM   1350  H   THR B  22      27.650 -16.739 173.778  1.00 99.99           H  
ATOM   1351  HG1 THR B  22      28.897 -16.360 172.132  1.00 99.99           H  
ATOM   1352  N   VAL B  23      28.276 -12.900 172.803  1.00 56.96           N  
ATOM   1353  CA  VAL B  23      27.677 -12.044 171.773  1.00 62.94           C  
ATOM   1354  C   VAL B  23      28.840 -11.396 171.005  1.00 61.93           C  
ATOM   1355  O   VAL B  23      29.650 -10.718 171.640  1.00 61.67           O  
ATOM   1356  CB  VAL B  23      26.727 -11.055 172.474  1.00 62.83           C  
ATOM   1357  CG1 VAL B  23      26.445  -9.797 171.666  1.00 64.42           C  
ATOM   1358  CG2 VAL B  23      25.366 -11.718 172.679  1.00 61.48           C  
ATOM   1359  H   VAL B  23      28.949 -12.443 173.388  1.00 99.99           H  
ATOM   1360  N   PRO B  24      28.893 -11.546 169.674  1.00 64.27           N  
ATOM   1361  CA  PRO B  24      30.004 -11.001 168.878  1.00 64.06           C  
ATOM   1362  C   PRO B  24      30.038  -9.470 169.006  1.00 58.00           C  
ATOM   1363  O   PRO B  24      31.095  -8.884 169.209  1.00 55.35           O  
ATOM   1364  CB  PRO B  24      29.739 -11.391 167.422  1.00 66.98           C  
ATOM   1365  CG  PRO B  24      28.542 -12.341 167.458  1.00 68.24           C  
ATOM   1366  CD  PRO B  24      27.850 -12.123 168.805  1.00 65.63           C  
ATOM   1367  N   LYS B  25      28.855  -8.854 168.953  1.00 55.28           N  
ATOM   1368  CA  LYS B  25      28.704  -7.397 169.074  1.00 51.04           C  
ATOM   1369  C   LYS B  25      27.583  -7.079 170.057  1.00 50.20           C  
ATOM   1370  O   LYS B  25      26.441  -7.489 169.856  1.00 60.01           O  
ATOM   1371  CB  LYS B  25      28.329  -6.798 167.721  1.00 99.99           C  
ATOM   1372  CG  LYS B  25      29.453  -6.938 166.692  1.00 99.99           C  
ATOM   1373  CD  LYS B  25      29.071  -6.280 165.363  1.00 99.99           C  
ATOM   1374  CE  LYS B  25      28.925  -4.758 165.469  1.00 99.99           C  
ATOM   1375  NZ  LYS B  25      30.204  -4.114 165.813  1.00 99.99           N1+
ATOM   1376  H   LYS B  25      27.990  -9.346 168.848  1.00 99.99           H  
ATOM   1377  HZ1 LYS B  25      30.064  -3.129 165.896  1.00 99.99           H  
ATOM   1378  HZ2 LYS B  25      30.544  -4.478 166.680  1.00 99.99           H  
ATOM   1379  HZ3 LYS B  25      30.868  -4.303 165.091  1.00 99.99           H  
ATOM   1380  N   ASP B  26      27.914  -6.308 171.079  1.00 50.94           N  
ATOM   1381  CA  ASP B  26      26.921  -5.872 172.078  1.00 56.88           C  
ATOM   1382  C   ASP B  26      26.151  -4.587 171.702  1.00 49.69           C  
ATOM   1383  O   ASP B  26      25.356  -4.093 172.497  1.00 47.46           O  
ATOM   1384  CB  ASP B  26      27.607  -5.743 173.449  1.00 63.56           C  
ATOM   1385  CG  ASP B  26      28.654  -4.625 173.543  1.00 67.87           C  
ATOM   1386  OD1 ASP B  26      29.118  -4.155 172.477  1.00 61.50           O  
ATOM   1387  OD2 ASP B  26      29.034  -4.313 174.689  1.00 73.20           O1-
ATOM   1388  H   ASP B  26      28.861  -6.012 171.240  1.00 99.99           H  
ATOM   1389  N   LEU B  27      26.428  -4.035 170.521  1.00 55.37           N  
ATOM   1390  CA  LEU B  27      25.783  -2.808 170.020  1.00 43.57           C  
ATOM   1391  C   LEU B  27      25.592  -2.894 168.501  1.00 45.41           C  
ATOM   1392  O   LEU B  27      26.540  -3.158 167.765  1.00 51.31           O  
ATOM   1393  CB  LEU B  27      26.640  -1.586 170.397  1.00 43.87           C  
ATOM   1394  CG  LEU B  27      26.230  -0.274 169.707  1.00 51.55           C  
ATOM   1395  CD1 LEU B  27      24.824   0.182 170.104  1.00 42.17           C  
ATOM   1396  CD2 LEU B  27      27.257   0.819 169.998  1.00 59.17           C  
ATOM   1397  H   LEU B  27      27.058  -4.449 169.865  1.00 99.99           H  
ATOM   1398  N   TYR B  28      24.370  -2.605 168.073  1.00 41.57           N  
ATOM   1399  CA  TYR B  28      24.000  -2.522 166.650  1.00 43.89           C  
ATOM   1400  C   TYR B  28      23.478  -1.121 166.343  1.00 43.81           C  
ATOM   1401  O   TYR B  28      22.537  -0.650 166.975  1.00 42.35           O  
ATOM   1402  CB  TYR B  28      22.888  -3.519 166.310  1.00 50.73           C  
ATOM   1403  CG  TYR B  28      23.378  -4.962 166.240  1.00 53.91           C  
ATOM   1404  CD1 TYR B  28      23.781  -5.620 167.396  1.00 52.08           C  
ATOM   1405  CD2 TYR B  28      23.381  -5.624 165.028  1.00 62.61           C  
ATOM   1406  CE1 TYR B  28      24.222  -6.935 167.334  1.00 54.72           C  
ATOM   1407  CE2 TYR B  28      23.791  -6.954 164.966  1.00 66.51           C  
ATOM   1408  CZ  TYR B  28      24.223  -7.593 166.115  1.00 62.67           C  
ATOM   1409  OH  TYR B  28      24.675  -8.878 166.032  1.00 56.16           O  
ATOM   1410  H   TYR B  28      23.621  -2.425 168.723  1.00 99.99           H  
ATOM   1411  HH  TYR B  28      24.542  -9.167 165.083  1.00 99.99           H  
ATOM   1412  N   VAL B  29      24.147  -0.460 165.411  1.00 51.24           N  
ATOM   1413  CA  VAL B  29      23.640   0.798 164.834  1.00 40.72           C  
ATOM   1414  C   VAL B  29      23.103   0.450 163.444  1.00 43.66           C  
ATOM   1415  O   VAL B  29      23.846   0.017 162.565  1.00 45.40           O  
ATOM   1416  CB  VAL B  29      24.723   1.888 164.737  1.00 49.60           C  
ATOM   1417  CG1 VAL B  29      24.176   3.167 164.090  1.00 43.36           C  
ATOM   1418  CG2 VAL B  29      25.279   2.240 166.120  1.00 44.84           C  
ATOM   1419  H   VAL B  29      25.032  -0.768 165.060  1.00 99.99           H  
ATOM   1420  N   VAL B  30      21.783   0.483 163.349  1.00 41.31           N  
ATOM   1421  CA  VAL B  30      21.101   0.174 162.083  1.00 45.67           C  
ATOM   1422  C   VAL B  30      20.266   1.371 161.616  1.00 49.73           C  
ATOM   1423  O   VAL B  30      19.829   2.207 162.407  1.00 39.67           O  
ATOM   1424  CB  VAL B  30      20.269  -1.122 162.193  1.00 46.31           C  
ATOM   1425  CG1 VAL B  30      21.143  -2.314 162.604  1.00 44.53           C  
ATOM   1426  CG2 VAL B  30      19.078  -0.988 163.147  1.00 42.71           C  
ATOM   1427  H   VAL B  30      21.183   0.693 164.127  1.00 99.99           H  
ATOM   1428  N   GLU B  31      20.018   1.396 160.317  1.00 44.14           N  
ATOM   1429  CA  GLU B  31      19.199   2.454 159.708  1.00 46.77           C  
ATOM   1430  C   GLU B  31      17.741   1.977 159.665  1.00 45.35           C  
ATOM   1431  O   GLU B  31      17.456   0.798 159.447  1.00 51.77           O  
ATOM   1432  CB  GLU B  31      19.705   2.749 158.289  1.00 53.40           C  
ATOM   1433  CG  GLU B  31      21.212   3.054 158.214  1.00 57.85           C  
ATOM   1434  CD  GLU B  31      21.638   4.376 158.862  1.00 59.84           C  
ATOM   1435  OE1 GLU B  31      22.646   4.339 159.599  1.00 58.49           O  
ATOM   1436  OE2 GLU B  31      20.953   5.392 158.607  1.00 53.28           O1-
ATOM   1437  H   GLU B  31      20.294   0.654 159.708  1.00 99.99           H  
ATOM   1438  N   TYR B  32      16.837   2.907 159.937  1.00 44.46           N  
ATOM   1439  CA  TYR B  32      15.382   2.714 159.812  1.00 45.20           C  
ATOM   1440  C   TYR B  32      15.034   2.103 158.447  1.00 50.15           C  
ATOM   1441  O   TYR B  32      15.614   2.480 157.428  1.00 48.91           O  
ATOM   1442  CB  TYR B  32      14.753   4.103 159.965  1.00 41.04           C  
ATOM   1443  CG  TYR B  32      13.276   4.163 159.596  1.00 45.44           C  
ATOM   1444  CD1 TYR B  32      12.321   3.696 160.486  1.00 48.66           C  
ATOM   1445  CD2 TYR B  32      12.899   4.718 158.379  1.00 45.21           C  
ATOM   1446  CE1 TYR B  32      10.975   3.785 160.154  1.00 50.64           C  
ATOM   1447  CE2 TYR B  32      11.553   4.805 158.046  1.00 48.81           C  
ATOM   1448  CZ  TYR B  32      10.600   4.330 158.935  1.00 50.44           C  
ATOM   1449  OH  TYR B  32       9.275   4.423 158.635  1.00 62.50           O  
ATOM   1450  H   TYR B  32      17.106   3.799 160.320  1.00 99.99           H  
ATOM   1451  HH  TYR B  32       9.163   4.805 157.720  1.00 99.99           H  
ATOM   1452  N   GLY B  33      14.145   1.106 158.487  1.00 53.05           N  
ATOM   1453  CA  GLY B  33      13.717   0.393 157.270  1.00 54.33           C  
ATOM   1454  C   GLY B  33      14.651  -0.752 156.842  1.00 58.37           C  
ATOM   1455  O   GLY B  33      14.245  -1.601 156.052  1.00 66.06           O  
ATOM   1456  H   GLY B  33      13.672   0.795 159.332  1.00 99.99           H  
ATOM   1457  N   SER B  34      15.889  -0.769 157.343  1.00 53.30           N  
ATOM   1458  CA  SER B  34      16.853  -1.853 157.057  1.00 57.48           C  
ATOM   1459  C   SER B  34      16.420  -3.178 157.714  1.00 60.06           C  
ATOM   1460  O   SER B  34      15.374  -3.274 158.360  1.00 54.78           O  
ATOM   1461  CB  SER B  34      18.244  -1.396 157.534  1.00 63.41           C  
ATOM   1462  OG  SER B  34      19.201  -2.458 157.558  1.00 77.91           O  
ATOM   1463  H   SER B  34      16.197  -0.105 158.029  1.00 99.99           H  
ATOM   1464  HG  SER B  34      20.055  -2.172 157.993  1.00 99.99           H  
ATOM   1465  N   ASN B  35      17.154  -4.242 157.408  1.00 64.90           N  
ATOM   1466  CA  ASN B  35      17.056  -5.512 158.141  1.00 53.31           C  
ATOM   1467  C   ASN B  35      18.276  -5.703 159.039  1.00 52.44           C  
ATOM   1468  O   ASN B  35      19.373  -5.211 158.780  1.00 64.04           O  
ATOM   1469  CB  ASN B  35      16.906  -6.698 157.186  1.00 58.40           C  
ATOM   1470  CG  ASN B  35      15.650  -6.582 156.316  1.00 63.88           C  
ATOM   1471  ND2 ASN B  35      14.680  -5.803 156.751  1.00 66.06           N  
ATOM   1472  OD1 ASN B  35      15.546  -7.161 155.250  1.00 70.89           O  
ATOM   1473  H   ASN B  35      17.945  -4.158 156.800  1.00 99.99           H  
ATOM   1474 1HD2 ASN B  35      13.887  -5.726 156.149  1.00 99.99           H  
ATOM   1475 2HD2 ASN B  35      14.858  -5.255 157.569  1.00 99.99           H  
ATOM   1476  N   MET B  36      18.017  -6.425 160.116  1.00 52.08           N  
ATOM   1477  CA  MET B  36      18.988  -6.604 161.198  1.00 53.04           C  
ATOM   1478  C   MET B  36      19.015  -8.061 161.657  1.00 55.89           C  
ATOM   1479  O   MET B  36      17.979  -8.680 161.888  1.00 49.73           O  
ATOM   1480  CB  MET B  36      18.551  -5.670 162.328  1.00 46.35           C  
ATOM   1481  CG  MET B  36      19.432  -5.769 163.572  1.00 47.47           C  
ATOM   1482  SD  MET B  36      18.890  -4.639 164.901  1.00 49.25           S  
ATOM   1483  CE  MET B  36      17.356  -5.394 165.402  1.00 41.96           C  
ATOM   1484  H   MET B  36      17.146  -6.919 160.225  1.00 99.99           H  
ATOM   1485  N   THR B  37      20.231  -8.582 161.757  1.00 53.60           N  
ATOM   1486  CA  THR B  37      20.483  -9.909 162.344  1.00 53.33           C  
ATOM   1487  C   THR B  37      21.444  -9.739 163.528  1.00 59.99           C  
ATOM   1488  O   THR B  37      22.633  -9.481 163.337  1.00 65.35           O  
ATOM   1489  CB  THR B  37      21.048 -10.878 161.289  1.00 58.32           C  
ATOM   1490  CG2 THR B  37      21.372 -12.256 161.877  1.00 60.88           C  
ATOM   1491  OG1 THR B  37      20.104 -11.015 160.219  1.00 57.50           O  
ATOM   1492  H   THR B  37      21.041  -8.102 161.418  1.00 99.99           H  
ATOM   1493  HG1 THR B  37      19.287 -10.480 160.444  1.00 99.99           H  
ATOM   1494  N   ILE B  38      20.890  -9.832 164.730  1.00 57.76           N  
ATOM   1495  CA  ILE B  38      21.685  -9.729 165.971  1.00 50.54           C  
ATOM   1496  C   ILE B  38      22.131 -11.115 166.454  1.00 51.82           C  
ATOM   1497  O   ILE B  38      21.332 -12.031 166.649  1.00 49.87           O  
ATOM   1498  CB  ILE B  38      20.997  -8.878 167.057  1.00 46.07           C  
ATOM   1499  CG1 ILE B  38      19.698  -9.508 167.583  1.00 49.97           C  
ATOM   1500  CG2 ILE B  38      20.772  -7.459 166.513  1.00 43.09           C  
ATOM   1501  CD  ILE B  38      18.975  -8.686 168.658  1.00 53.06           C  
ATOM   1502  H   ILE B  38      19.907  -9.991 164.860  1.00 99.99           H  
ATOM   1503  N   GLU B  39      23.448 -11.276 166.442  1.00 65.67           N  
ATOM   1504  CA  GLU B  39      24.107 -12.575 166.640  1.00 65.43           C  
ATOM   1505  C   GLU B  39      24.372 -12.845 168.120  1.00 67.17           C  
ATOM   1506  O   GLU B  39      24.496 -11.930 168.937  1.00 55.91           O  
ATOM   1507  CB  GLU B  39      25.424 -12.580 165.871  1.00 30.00           C  
ATOM   1508  CG  GLU B  39      25.233 -12.318 164.375  1.00 30.00           C  
ATOM   1509  CD  GLU B  39      25.351 -13.609 163.574  1.00 30.00           C  
ATOM   1510  OE1 GLU B  39      26.493 -14.119 163.528  1.00 30.00           O  
ATOM   1511  OE2 GLU B  39      24.305 -14.074 163.077  1.00 30.00           O1-
ATOM   1512  H   GLU B  39      24.070 -10.487 166.390  1.00 99.99           H  
ATOM   1513  N   CYS B  40      24.449 -14.135 168.414  1.00 75.69           N  
ATOM   1514  CA  CYS B  40      24.616 -14.608 169.792  1.00 68.93           C  
ATOM   1515  C   CYS B  40      24.974 -16.097 169.805  1.00 62.52           C  
ATOM   1516  O   CYS B  40      24.154 -16.969 169.516  1.00 60.28           O  
ATOM   1517  CB  CYS B  40      23.285 -14.358 170.497  1.00 83.16           C  
ATOM   1518  SG  CYS B  40      23.332 -14.843 172.245  1.00 96.44           S  
ATOM   1519  H   CYS B  40      24.185 -14.842 167.757  1.00 99.99           H  
ATOM   1520  N   LYS B  41      26.261 -16.331 170.018  1.00 59.74           N  
ATOM   1521  CA  LYS B  41      26.841 -17.683 169.990  1.00 54.92           C  
ATOM   1522  C   LYS B  41      26.735 -18.378 171.353  1.00 59.63           C  
ATOM   1523  O   LYS B  41      26.611 -17.727 172.393  1.00 54.07           O  
ATOM   1524  CB  LYS B  41      28.305 -17.612 169.548  1.00 99.99           C  
ATOM   1525  CG  LYS B  41      28.435 -17.114 168.109  1.00 99.99           C  
ATOM   1526  CD  LYS B  41      29.904 -17.075 167.687  1.00 99.99           C  
ATOM   1527  CE  LYS B  41      30.070 -16.590 166.245  1.00 99.99           C  
ATOM   1528  NZ  LYS B  41      29.478 -17.527 165.274  1.00 99.99           N1+
ATOM   1529  H   LYS B  41      26.852 -15.628 170.425  1.00 99.99           H  
ATOM   1530  HZ1 LYS B  41      29.612 -17.174 164.348  1.00 99.99           H  
ATOM   1531  HZ2 LYS B  41      29.924 -18.419 165.359  1.00 99.99           H  
ATOM   1532  HZ3 LYS B  41      28.508 -17.629 165.457  1.00 99.99           H  
ATOM   1533  N   PHE B  42      26.820 -19.702 171.308  1.00 58.35           N  
ATOM   1534  CA  PHE B  42      26.789 -20.556 172.508  1.00 55.98           C  
ATOM   1535  C   PHE B  42      27.443 -21.915 172.193  1.00 57.61           C  
ATOM   1536  O   PHE B  42      27.328 -22.387 171.059  1.00 64.38           O  
ATOM   1537  CB  PHE B  42      25.348 -20.726 173.024  1.00 55.50           C  
ATOM   1538  CG  PHE B  42      24.468 -21.546 172.084  1.00 56.08           C  
ATOM   1539  CD1 PHE B  42      23.828 -20.932 171.014  1.00 55.84           C  
ATOM   1540  CD2 PHE B  42      24.329 -22.908 172.307  1.00 68.78           C  
ATOM   1541  CE1 PHE B  42      23.033 -21.694 170.162  1.00 56.59           C  
ATOM   1542  CE2 PHE B  42      23.532 -23.667 171.453  1.00 65.45           C  
ATOM   1543  CZ  PHE B  42      22.889 -23.057 170.386  1.00 65.23           C  
ATOM   1544  H   PHE B  42      26.936 -20.200 170.440  1.00 99.99           H  
ATOM   1545  N   PRO B  43      28.165 -22.502 173.159  1.00 59.25           N  
ATOM   1546  CA  PRO B  43      28.887 -23.775 172.983  1.00 64.18           C  
ATOM   1547  C   PRO B  43      28.060 -24.901 172.348  1.00 66.01           C  
ATOM   1548  O   PRO B  43      26.917 -25.147 172.729  1.00 67.78           O  
ATOM   1549  CB  PRO B  43      29.283 -24.205 174.397  1.00 65.66           C  
ATOM   1550  CG  PRO B  43      29.310 -22.928 175.238  1.00 67.51           C  
ATOM   1551  CD  PRO B  43      28.480 -21.901 174.469  1.00 57.68           C  
ATOM   1552  N   VAL B  44      28.681 -25.534 171.354  1.00 78.32           N  
ATOM   1553  CA  VAL B  44      28.273 -26.840 170.792  1.00 85.78           C  
ATOM   1554  C   VAL B  44      29.569 -27.603 170.472  1.00 80.49           C  
ATOM   1555  O   VAL B  44      30.356 -27.183 169.627  1.00 79.95           O  
ATOM   1556  CB  VAL B  44      27.377 -26.697 169.537  1.00 82.38           C  
ATOM   1557  CG1 VAL B  44      27.162 -28.026 168.803  1.00 67.67           C  
ATOM   1558  CG2 VAL B  44      25.981 -26.181 169.897  1.00 79.63           C  
ATOM   1559  H   VAL B  44      29.469 -25.127 170.891  1.00 99.99           H  
ATOM   1560  N   GLU B  45      29.737 -28.734 171.146  1.00 83.55           N  
ATOM   1561  CA  GLU B  45      30.919 -29.603 170.969  1.00 82.31           C  
ATOM   1562  C   GLU B  45      30.607 -30.983 170.369  1.00 84.91           C  
ATOM   1563  O   GLU B  45      31.497 -31.817 170.226  1.00 90.81           O  
ATOM   1564  CB  GLU B  45      31.722 -29.752 172.275  1.00 99.99           C  
ATOM   1565  CG  GLU B  45      31.028 -30.521 173.413  1.00 99.99           C  
ATOM   1566  CD  GLU B  45      29.936 -29.760 174.177  1.00 99.99           C  
ATOM   1567  OE1 GLU B  45      29.721 -28.557 173.902  1.00 99.99           O  
ATOM   1568  OE2 GLU B  45      29.265 -30.427 174.988  1.00 99.99           O1-
ATOM   1569  H   GLU B  45      29.128 -28.970 171.901  1.00 99.99           H  
ATOM   1570  N   LYS B  46      29.318 -31.278 170.216  1.00 82.33           N  
ATOM   1571  CA  LYS B  46      28.867 -32.539 169.603  1.00 89.49           C  
ATOM   1572  C   LYS B  46      27.687 -32.256 168.658  1.00 89.43           C  
ATOM   1573  O   LYS B  46      27.372 -31.096 168.400  1.00 86.11           O  
ATOM   1574  CB  LYS B  46      28.536 -33.551 170.714  1.00 99.99           C  
ATOM   1575  CG  LYS B  46      27.402 -33.098 171.638  1.00 99.99           C  
ATOM   1576  CD  LYS B  46      27.107 -34.164 172.692  1.00 99.99           C  
ATOM   1577  CE  LYS B  46      25.944 -33.744 173.590  1.00 99.99           C  
ATOM   1578  NZ  LYS B  46      24.675 -33.666 172.845  1.00 99.99           N1+
ATOM   1579  H   LYS B  46      28.591 -30.604 170.341  1.00 99.99           H  
ATOM   1580  HZ1 LYS B  46      23.946 -33.388 173.470  1.00 99.99           H  
ATOM   1581  HZ2 LYS B  46      24.755 -33.002 172.101  1.00 99.99           H  
ATOM   1582  HZ3 LYS B  46      24.463 -34.562 172.459  1.00 99.99           H  
ATOM   1583  N   GLN B  47      26.954 -33.299 168.281  1.00 89.35           N  
ATOM   1584  CA  GLN B  47      25.736 -33.127 167.471  1.00 90.12           C  
ATOM   1585  C   GLN B  47      24.693 -32.391 168.326  1.00 84.37           C  
ATOM   1586  O   GLN B  47      24.476 -32.735 169.491  1.00 78.24           O  
ATOM   1587  CB  GLN B  47      25.222 -34.500 167.025  1.00 99.99           C  
ATOM   1588  CG  GLN B  47      24.016 -34.418 166.078  1.00 99.99           C  
ATOM   1589  CD  GLN B  47      24.344 -33.676 164.779  1.00 99.99           C  
ATOM   1590  NE2 GLN B  47      24.935 -34.393 163.846  1.00 99.99           N  
ATOM   1591  OE1 GLN B  47      24.083 -32.495 164.611  1.00 99.99           O  
ATOM   1592  H   GLN B  47      27.083 -34.203 168.684  1.00 99.99           H  
ATOM   1593 1HE2 GLN B  47      25.156 -33.940 162.986  1.00 99.99           H  
ATOM   1594 2HE2 GLN B  47      25.163 -35.345 164.017  1.00 99.99           H  
ATOM   1595  N   LEU B  48      24.076 -31.380 167.724  1.00 79.98           N  
ATOM   1596  CA  LEU B  48      23.117 -30.535 168.451  1.00 75.14           C  
ATOM   1597  C   LEU B  48      21.880 -31.363 168.819  1.00 77.50           C  
ATOM   1598  O   LEU B  48      21.342 -32.119 168.011  1.00 73.26           O  
ATOM   1599  CB  LEU B  48      22.760 -29.303 167.609  1.00 99.99           C  
ATOM   1600  CG  LEU B  48      21.895 -28.306 168.388  1.00 99.99           C  
ATOM   1601  CD1 LEU B  48      22.230 -26.891 167.957  1.00 99.99           C  
ATOM   1602  CD2 LEU B  48      20.411 -28.510 168.096  1.00 99.99           C  
ATOM   1603  H   LEU B  48      24.102 -31.254 166.731  1.00 99.99           H  
ATOM   1604  N   ASP B  49      21.433 -31.160 170.052  1.00 79.64           N  
ATOM   1605  CA  ASP B  49      20.230 -31.826 170.557  1.00 81.66           C  
ATOM   1606  C   ASP B  49      19.143 -30.770 170.768  1.00 82.96           C  
ATOM   1607  O   ASP B  49      19.057 -30.158 171.832  1.00 78.62           O  
ATOM   1608  CB  ASP B  49      20.566 -32.608 171.840  1.00 87.53           C  
ATOM   1609  CG  ASP B  49      19.372 -33.393 172.397  1.00 92.94           C  
ATOM   1610  OD1 ASP B  49      18.422 -33.640 171.616  1.00100.15           O  
ATOM   1611  OD2 ASP B  49      19.371 -33.635 173.621  1.00 89.53           O1-
ATOM   1612  H   ASP B  49      21.899 -30.542 170.695  1.00 99.99           H  
ATOM   1613  N   LEU B  50      18.243 -30.682 169.791  1.00101.82           N  
ATOM   1614  CA  LEU B  50      17.100 -29.747 169.859  1.00 96.15           C  
ATOM   1615  C   LEU B  50      16.183 -29.962 171.073  1.00101.17           C  
ATOM   1616  O   LEU B  50      15.498 -29.036 171.503  1.00 97.04           O  
ATOM   1617  CB  LEU B  50      16.240 -29.766 168.589  1.00 90.69           C  
ATOM   1618  CG  LEU B  50      16.733 -28.860 167.453  1.00 87.11           C  
ATOM   1619  CD1 LEU B  50      15.722 -28.905 166.308  1.00 88.24           C  
ATOM   1620  CD2 LEU B  50      16.888 -27.402 167.895  1.00 77.02           C  
ATOM   1621  H   LEU B  50      18.265 -31.280 168.987  1.00 99.99           H  
ATOM   1622  N   ALA B  51      16.250 -31.162 171.652  1.00104.34           N  
ATOM   1623  CA  ALA B  51      15.438 -31.520 172.827  1.00101.01           C  
ATOM   1624  C   ALA B  51      15.928 -30.838 174.114  1.00 92.50           C  
ATOM   1625  O   ALA B  51      15.115 -30.363 174.900  1.00 98.04           O  
ATOM   1626  CB  ALA B  51      15.412 -33.039 173.006  1.00103.96           C  
ATOM   1627  H   ALA B  51      16.963 -31.822 171.416  1.00 99.99           H  
ATOM   1628  N   ALA B  52      17.248 -30.675 174.243  1.00 85.05           N  
ATOM   1629  CA  ALA B  52      17.863 -30.036 175.422  1.00 85.51           C  
ATOM   1630  C   ALA B  52      18.090 -28.519 175.259  1.00 90.41           C  
ATOM   1631  O   ALA B  52      18.685 -27.879 176.127  1.00 96.42           O  
ATOM   1632  CB  ALA B  52      19.195 -30.742 175.702  1.00 86.73           C  
ATOM   1633  H   ALA B  52      17.900 -30.946 173.536  1.00 99.99           H  
ATOM   1634  N   LEU B  53      17.502 -27.938 174.213  1.00 74.67           N  
ATOM   1635  CA  LEU B  53      17.689 -26.520 173.873  1.00 71.16           C  
ATOM   1636  C   LEU B  53      16.436 -25.699 174.199  1.00 71.00           C  
ATOM   1637  O   LEU B  53      15.304 -26.126 173.960  1.00 80.48           O  
ATOM   1638  CB  LEU B  53      18.019 -26.424 172.374  1.00 70.97           C  
ATOM   1639  CG  LEU B  53      18.076 -24.998 171.804  1.00 67.99           C  
ATOM   1640  CD1 LEU B  53      19.235 -24.182 172.383  1.00 65.55           C  
ATOM   1641  CD2 LEU B  53      18.175 -25.055 170.283  1.00 74.66           C  
ATOM   1642  H   LEU B  53      16.841 -28.416 173.633  1.00 99.99           H  
ATOM   1643  N   ILE B  54      16.694 -24.543 174.802  1.00 67.04           N  
ATOM   1644  CA  ILE B  54      15.695 -23.468 174.926  1.00 68.48           C  
ATOM   1645  C   ILE B  54      16.365 -22.170 174.451  1.00 65.57           C  
ATOM   1646  O   ILE B  54      17.488 -21.861 174.854  1.00 63.01           O  
ATOM   1647  CB  ILE B  54      15.154 -23.316 176.366  1.00 65.69           C  
ATOM   1648  CG1 ILE B  54      14.579 -24.622 176.928  1.00 73.06           C  
ATOM   1649  CG2 ILE B  54      14.052 -22.251 176.437  1.00 64.30           C  
ATOM   1650  CD  ILE B  54      15.550 -25.331 177.876  1.00 70.54           C  
ATOM   1651  H   ILE B  54      17.597 -24.341 175.196  1.00 99.99           H  
ATOM   1652  N   VAL B  55      15.640 -21.444 173.608  1.00 65.72           N  
ATOM   1653  CA  VAL B  55      16.089 -20.165 173.027  1.00 65.56           C  
ATOM   1654  C   VAL B  55      15.013 -19.116 173.324  1.00 66.70           C  
ATOM   1655  O   VAL B  55      13.852 -19.272 172.940  1.00 74.88           O  
ATOM   1656  CB  VAL B  55      16.293 -20.254 171.502  1.00 64.47           C  
ATOM   1657  CG1 VAL B  55      17.011 -19.010 170.971  1.00 61.24           C  
ATOM   1658  CG2 VAL B  55      17.086 -21.488 171.075  1.00 67.74           C  
ATOM   1659  H   VAL B  55      14.745 -21.773 173.280  1.00 99.99           H  
ATOM   1660  N   TYR B  56      15.433 -18.094 174.053  1.00 55.26           N  
ATOM   1661  CA  TYR B  56      14.551 -16.978 174.407  1.00 54.06           C  
ATOM   1662  C   TYR B  56      15.171 -15.639 174.001  1.00 51.68           C  
ATOM   1663  O   TYR B  56      16.253 -15.279 174.466  1.00 51.03           O  
ATOM   1664  CB  TYR B  56      14.301 -17.021 175.913  1.00 58.87           C  
ATOM   1665  CG  TYR B  56      12.937 -16.418 176.196  1.00 60.23           C  
ATOM   1666  CD1 TYR B  56      11.837 -17.210 175.960  1.00 64.14           C  
ATOM   1667  CD2 TYR B  56      12.770 -15.109 176.641  1.00 54.52           C  
ATOM   1668  CE1 TYR B  56      10.594 -16.663 176.165  1.00 67.79           C  
ATOM   1669  CE2 TYR B  56      11.499 -14.587 176.864  1.00 68.59           C  
ATOM   1670  CZ  TYR B  56      10.395 -15.374 176.615  1.00 79.34           C  
ATOM   1671  OH  TYR B  56       9.121 -14.940 176.839  1.00 92.01           O  
ATOM   1672  H   TYR B  56      16.355 -18.048 174.456  1.00 99.99           H  
ATOM   1673  HH  TYR B  56       9.149 -13.989 177.143  1.00 99.99           H  
ATOM   1674  N   TRP B  57      14.474 -14.956 173.099  1.00 51.32           N  
ATOM   1675  CA  TRP B  57      14.862 -13.608 172.651  1.00 49.46           C  
ATOM   1676  C   TRP B  57      13.836 -12.589 173.125  1.00 51.58           C  
ATOM   1677  O   TRP B  57      12.625 -12.766 172.967  1.00 49.92           O  
ATOM   1678  CB  TRP B  57      14.970 -13.489 171.130  1.00 50.11           C  
ATOM   1679  CG  TRP B  57      16.343 -13.927 170.624  1.00 53.89           C  
ATOM   1680  CD1 TRP B  57      16.621 -15.116 170.095  1.00 52.31           C  
ATOM   1681  CD2 TRP B  57      17.483 -13.147 170.544  1.00 55.02           C  
ATOM   1682  CE2 TRP B  57      18.450 -13.944 169.939  1.00 54.71           C  
ATOM   1683  CE3 TRP B  57      17.791 -11.849 170.930  1.00 55.19           C  
ATOM   1684  NE1 TRP B  57      17.892 -15.122 169.680  1.00 56.15           N  
ATOM   1685  CZ2 TRP B  57      19.721 -13.438 169.723  1.00 54.96           C  
ATOM   1686  CZ3 TRP B  57      19.057 -11.338 170.680  1.00 51.60           C  
ATOM   1687  CH2 TRP B  57      20.021 -12.129 170.071  1.00 51.88           C  
ATOM   1688  H   TRP B  57      13.588 -15.286 172.759  1.00 99.99           H  
ATOM   1689  HE1 TRP B  57      18.350 -15.896 169.245  1.00 99.99           H  
ATOM   1690  N   GLU B  58      14.383 -11.510 173.663  1.00 46.86           N  
ATOM   1691  CA  GLU B  58      13.562 -10.478 174.299  1.00 46.21           C  
ATOM   1692  C   GLU B  58      14.091  -9.071 174.024  1.00 44.58           C  
ATOM   1693  O   GLU B  58      15.277  -8.881 173.768  1.00 45.08           O  
ATOM   1694  CB  GLU B  58      13.596 -10.792 175.787  1.00 51.45           C  
ATOM   1695  CG  GLU B  58      12.453 -10.092 176.507  1.00 53.22           C  
ATOM   1696  CD  GLU B  58      12.405 -10.630 177.918  1.00 50.20           C  
ATOM   1697  OE1 GLU B  58      11.468 -11.423 178.124  1.00 53.95           O  
ATOM   1698  OE2 GLU B  58      13.367 -10.330 178.667  1.00 48.94           O1-
ATOM   1699  H   GLU B  58      15.378 -11.390 173.743  1.00 99.99           H  
ATOM   1700  N   MET B  59      13.166  -8.121 174.093  1.00 46.96           N  
ATOM   1701  CA  MET B  59      13.464  -6.686 173.994  1.00 43.08           C  
ATOM   1702  C   MET B  59      12.667  -6.018 175.114  1.00 42.94           C  
ATOM   1703  O   MET B  59      11.437  -6.089 175.125  1.00 43.98           O  
ATOM   1704  CB  MET B  59      13.043  -6.205 172.604  1.00 43.58           C  
ATOM   1705  CG  MET B  59      13.460  -4.770 172.299  1.00 66.27           C  
ATOM   1706  SD  MET B  59      12.260  -3.538 172.910  1.00 71.81           S  
ATOM   1707  CE  MET B  59      13.327  -2.121 172.849  1.00 67.39           C  
ATOM   1708  H   MET B  59      12.204  -8.342 174.273  1.00 99.99           H  
ATOM   1709  N   GLU B  60      13.391  -5.617 176.157  1.00 42.06           N  
ATOM   1710  CA  GLU B  60      12.807  -5.164 177.441  1.00 42.40           C  
ATOM   1711  C   GLU B  60      11.864  -6.252 178.015  1.00 56.86           C  
ATOM   1712  O   GLU B  60      12.323  -7.358 178.289  1.00 50.17           O  
ATOM   1713  CB  GLU B  60      12.130  -3.791 177.261  1.00 49.68           C  
ATOM   1714  CG  GLU B  60      13.084  -2.770 176.629  1.00 46.13           C  
ATOM   1715  CD  GLU B  60      12.407  -1.488 176.135  1.00 56.97           C  
ATOM   1716  OE1 GLU B  60      13.161  -0.500 176.018  1.00 48.75           O  
ATOM   1717  OE2 GLU B  60      11.189  -1.529 175.843  1.00 58.47           O1-
ATOM   1718  H   GLU B  60      14.380  -5.460 176.065  1.00 99.99           H  
ATOM   1719  N   ASP B  61      10.548  -6.025 177.982  1.00 64.11           N  
ATOM   1720  CA  ASP B  61       9.565  -7.020 178.456  1.00 67.76           C  
ATOM   1721  C   ASP B  61       8.732  -7.708 177.365  1.00 66.96           C  
ATOM   1722  O   ASP B  61       7.829  -8.484 177.673  1.00 72.11           O  
ATOM   1723  CB  ASP B  61       8.629  -6.370 179.484  1.00 73.17           C  
ATOM   1724  CG  ASP B  61       9.298  -6.105 180.836  1.00 80.68           C  
ATOM   1725  OD1 ASP B  61      10.455  -6.549 181.029  1.00 77.67           O  
ATOM   1726  OD2 ASP B  61       8.641  -5.425 181.650  1.00 86.85           O1-
ATOM   1727  H   ASP B  61      10.178  -5.140 177.703  1.00 99.99           H  
ATOM   1728  N   LYS B  62       9.135  -7.544 176.109  1.00 58.32           N  
ATOM   1729  CA  LYS B  62       8.355  -8.081 174.984  1.00 62.70           C  
ATOM   1730  C   LYS B  62       8.967  -9.403 174.531  1.00 62.73           C  
ATOM   1731  O   LYS B  62      10.182  -9.512 174.357  1.00 62.54           O  
ATOM   1732  CB  LYS B  62       8.367  -7.124 173.791  1.00 67.38           C  
ATOM   1733  CG  LYS B  62       7.792  -5.750 174.126  1.00 66.79           C  
ATOM   1734  CD  LYS B  62       8.863  -4.673 173.966  1.00 64.63           C  
ATOM   1735  CE  LYS B  62       8.272  -3.273 174.110  1.00 69.37           C  
ATOM   1736  NZ  LYS B  62       7.637  -3.085 175.425  1.00 76.28           N1+
ATOM   1737  H   LYS B  62      10.010  -7.120 175.854  1.00 99.99           H  
ATOM   1738  HZ1 LYS B  62       7.267  -2.158 175.473  1.00 99.99           H  
ATOM   1739  HZ2 LYS B  62       6.904  -3.753 175.535  1.00 99.99           H  
ATOM   1740  HZ3 LYS B  62       8.326  -3.205 176.137  1.00 99.99           H  
ATOM   1741  N   ASN B  63       8.103 -10.407 174.455  1.00 60.90           N  
ATOM   1742  CA  ASN B  63       8.488 -11.704 173.884  1.00 57.61           C  
ATOM   1743  C   ASN B  63       8.658 -11.582 172.362  1.00 59.55           C  
ATOM   1744  O   ASN B  63       7.744 -11.140 171.668  1.00 58.73           O  
ATOM   1745  CB  ASN B  63       7.413 -12.742 174.209  1.00 58.54           C  
ATOM   1746  CG  ASN B  63       7.897 -14.160 173.908  1.00 68.51           C  
ATOM   1747  ND2 ASN B  63       7.056 -15.110 174.224  1.00 76.60           N  
ATOM   1748  OD1 ASN B  63       8.989 -14.430 173.425  1.00 69.44           O  
ATOM   1749  H   ASN B  63       7.181 -10.358 174.841  1.00 99.99           H  
ATOM   1750 1HD2 ASN B  63       7.334 -16.049 174.057  1.00 99.99           H  
ATOM   1751 2HD2 ASN B  63       6.161 -14.883 174.596  1.00 99.99           H  
ATOM   1752  N   ILE B  64       9.845 -11.947 171.888  1.00 56.02           N  
ATOM   1753  CA  ILE B  64      10.137 -11.973 170.442  1.00 58.05           C  
ATOM   1754  C   ILE B  64      10.160 -13.423 169.926  1.00 62.51           C  
ATOM   1755  O   ILE B  64       9.441 -13.746 168.981  1.00 69.83           O  
ATOM   1756  CB  ILE B  64      11.432 -11.193 170.139  1.00 53.38           C  
ATOM   1757  CG1 ILE B  64      11.227  -9.710 170.471  1.00 56.92           C  
ATOM   1758  CG2 ILE B  64      11.868 -11.339 168.674  1.00 52.28           C  
ATOM   1759  CD  ILE B  64      12.556  -8.972 170.624  1.00 58.10           C  
ATOM   1760  H   ILE B  64      10.601 -12.203 172.495  1.00 99.99           H  
ATOM   1761  N   ILE B  65      11.056 -14.237 170.482  1.00 60.02           N  
ATOM   1762  CA  ILE B  65      11.218 -15.647 170.075  1.00 57.12           C  
ATOM   1763  C   ILE B  65      11.220 -16.528 171.332  1.00 63.46           C  
ATOM   1764  O   ILE B  65      11.989 -16.289 172.263  1.00 65.01           O  
ATOM   1765  CB  ILE B  65      12.501 -15.806 169.219  1.00 64.84           C  
ATOM   1766  CG1 ILE B  65      12.393 -15.100 167.853  1.00 66.15           C  
ATOM   1767  CG2 ILE B  65      13.003 -17.251 169.063  1.00 66.71           C  
ATOM   1768  CD  ILE B  65      11.244 -15.548 166.935  1.00 60.30           C  
ATOM   1769  H   ILE B  65      11.584 -13.971 171.291  1.00 99.99           H  
ATOM   1770  N   GLN B  66      10.420 -17.585 171.253  1.00 63.96           N  
ATOM   1771  CA  GLN B  66      10.319 -18.623 172.291  1.00 67.42           C  
ATOM   1772  C   GLN B  66      10.441 -20.006 171.636  1.00 69.93           C  
ATOM   1773  O   GLN B  66       9.478 -20.525 171.064  1.00 67.31           O  
ATOM   1774  CB  GLN B  66       9.006 -18.431 173.064  1.00 68.23           C  
ATOM   1775  CG  GLN B  66       8.674 -19.623 173.977  1.00 76.89           C  
ATOM   1776  CD  GLN B  66       7.640 -19.280 175.031  1.00 88.43           C  
ATOM   1777  NE2 GLN B  66       8.004 -18.435 175.924  1.00 87.91           N  
ATOM   1778  OE1 GLN B  66       6.509 -19.809 175.086  1.00 95.14           O  
ATOM   1779  H   GLN B  66       9.875 -17.759 170.430  1.00 99.99           H  
ATOM   1780 1HE2 GLN B  66       7.443 -18.143 176.683  1.00 99.99           H  
ATOM   1781 2HE2 GLN B  66       8.922 -18.027 175.794  1.00 99.99           H  
ATOM   1782  N   PHE B  67      11.655 -20.537 171.722  1.00 64.02           N  
ATOM   1783  CA  PHE B  67      12.037 -21.785 171.050  1.00 66.40           C  
ATOM   1784  C   PHE B  67      12.430 -22.830 172.087  1.00 82.91           C  
ATOM   1785  O   PHE B  67      13.532 -22.807 172.626  1.00 80.36           O  
ATOM   1786  CB  PHE B  67      13.217 -21.501 170.118  1.00 65.60           C  
ATOM   1787  CG  PHE B  67      13.391 -22.575 169.050  1.00 76.58           C  
ATOM   1788  CD1 PHE B  67      12.319 -23.231 168.451  1.00 87.47           C  
ATOM   1789  CD2 PHE B  67      14.679 -22.936 168.706  1.00 77.05           C  
ATOM   1790  CE1 PHE B  67      12.542 -24.246 167.531  1.00 92.77           C  
ATOM   1791  CE2 PHE B  67      14.896 -23.955 167.794  1.00 81.19           C  
ATOM   1792  CZ  PHE B  67      13.835 -24.618 167.209  1.00 89.90           C  
ATOM   1793  H   PHE B  67      12.392 -20.111 172.259  1.00 99.99           H  
ATOM   1794  N   VAL B  68      11.463 -23.661 172.426  1.00 87.03           N  
ATOM   1795  CA  VAL B  68      11.622 -24.644 173.508  1.00 83.93           C  
ATOM   1796  C   VAL B  68      11.422 -26.049 172.938  1.00 92.55           C  
ATOM   1797  O   VAL B  68      10.490 -26.270 172.166  1.00 98.60           O  
ATOM   1798  CB  VAL B  68      10.644 -24.301 174.653  1.00 99.99           C  
ATOM   1799  CG1 VAL B  68       9.162 -24.322 174.245  1.00 99.99           C  
ATOM   1800  CG2 VAL B  68      10.904 -25.175 175.884  1.00 99.99           C  
ATOM   1801  H   VAL B  68      10.639 -23.776 171.858  1.00 99.99           H  
ATOM   1802  N   HIS B  69      12.351 -26.949 173.260  1.00 78.29           N  
ATOM   1803  CA  HIS B  69      12.278 -28.371 172.853  1.00 87.73           C  
ATOM   1804  C   HIS B  69      12.003 -28.559 171.339  1.00 91.63           C  
ATOM   1805  O   HIS B  69      11.127 -29.315 170.914  1.00 95.89           O  
ATOM   1806  CB  HIS B  69      11.289 -29.132 173.764  1.00 99.99           C  
ATOM   1807  CG  HIS B  69       9.823 -28.691 173.631  1.00 99.99           C  
ATOM   1808  CD2 HIS B  69       9.134 -27.908 174.462  1.00 99.99           C  
ATOM   1809  ND1 HIS B  69       9.041 -28.988 172.611  1.00 99.99           N  
ATOM   1810  CE1 HIS B  69       7.881 -28.377 172.815  1.00 99.99           C  
ATOM   1811  NE2 HIS B  69       7.932 -27.688 173.943  1.00 99.99           N  
ATOM   1812  H   HIS B  69      13.170 -26.704 173.786  1.00 99.99           H  
ATOM   1813  HD1 HIS B  69       9.347 -29.444 171.768  1.00 99.99           H  
ATOM   1814  N   GLY B  70      12.657 -27.714 170.531  1.00 85.31           N  
ATOM   1815  CA  GLY B  70      12.479 -27.724 169.066  1.00 81.52           C  
ATOM   1816  C   GLY B  70      11.179 -27.082 168.544  1.00 86.68           C  
ATOM   1817  O   GLY B  70      11.035 -26.926 167.334  1.00 86.30           O  
ATOM   1818  H   GLY B  70      13.338 -27.044 170.855  1.00 99.99           H  
ATOM   1819  N   GLU B  71      10.237 -26.730 169.421  1.00 92.76           N  
ATOM   1820  CA  GLU B  71       9.013 -26.015 169.009  1.00102.85           C  
ATOM   1821  C   GLU B  71       9.169 -24.505 169.226  1.00102.80           C  
ATOM   1822  O   GLU B  71       9.815 -24.060 170.173  1.00107.18           O  
ATOM   1823  CB  GLU B  71       7.789 -26.498 169.790  1.00 99.99           C  
ATOM   1824  CG  GLU B  71       7.369 -27.937 169.454  1.00 99.99           C  
ATOM   1825  CD  GLU B  71       6.125 -28.408 170.225  1.00 99.99           C  
ATOM   1826  OE1 GLU B  71       5.637 -27.667 171.109  1.00 99.99           O  
ATOM   1827  OE2 GLU B  71       5.707 -29.554 169.955  1.00 99.99           O1-
ATOM   1828  H   GLU B  71      10.344 -26.850 170.413  1.00 99.99           H  
ATOM   1829  N   GLU B  72       8.568 -23.744 168.314  1.00 95.55           N  
ATOM   1830  CA  GLU B  72       8.576 -22.272 168.349  1.00 86.99           C  
ATOM   1831  C   GLU B  72       7.136 -21.786 168.522  1.00 84.95           C  
ATOM   1832  O   GLU B  72       6.295 -21.990 167.646  1.00 83.41           O  
ATOM   1833  CB  GLU B  72       9.185 -21.739 167.043  1.00 99.99           C  
ATOM   1834  CG  GLU B  72       9.361 -20.209 167.011  1.00 99.99           C  
ATOM   1835  CD  GLU B  72      10.270 -19.649 168.107  1.00 99.99           C  
ATOM   1836  OE1 GLU B  72      10.993 -20.453 168.708  1.00 99.99           O  
ATOM   1837  OE2 GLU B  72      10.195 -18.433 168.376  1.00 99.99           O1-
ATOM   1838  H   GLU B  72       8.029 -24.140 167.572  1.00 99.99           H  
ATOM   1839  N   ASP B  73       6.907 -21.062 169.610  1.00 80.39           N  
ATOM   1840  CA  ASP B  73       5.539 -20.700 169.999  1.00 82.13           C  
ATOM   1841  C   ASP B  73       5.191 -19.286 169.509  1.00 86.65           C  
ATOM   1842  O   ASP B  73       5.519 -18.291 170.139  1.00 81.13           O  
ATOM   1843  CB  ASP B  73       5.405 -20.853 171.524  1.00 78.46           C  
ATOM   1844  CG  ASP B  73       3.962 -20.813 172.041  1.00 83.61           C  
ATOM   1845  OD1 ASP B  73       3.160 -20.035 171.483  1.00 88.73           O  
ATOM   1846  OD2 ASP B  73       3.672 -21.597 172.968  1.00 85.98           O1-
ATOM   1847  H   ASP B  73       7.643 -20.715 170.201  1.00 99.99           H  
ATOM   1848  N   LEU B  74       4.656 -19.202 168.295  1.00 95.48           N  
ATOM   1849  CA  LEU B  74       3.997 -17.957 167.854  1.00100.49           C  
ATOM   1850  C   LEU B  74       2.718 -17.816 168.697  1.00104.86           C  
ATOM   1851  O   LEU B  74       2.304 -18.727 169.401  1.00108.90           O  
ATOM   1852  CB  LEU B  74       3.716 -18.014 166.343  1.00 99.99           C  
ATOM   1853  CG  LEU B  74       3.185 -16.705 165.734  1.00 99.99           C  
ATOM   1854  CD1 LEU B  74       3.739 -16.531 164.322  1.00 99.99           C  
ATOM   1855  CD2 LEU B  74       1.656 -16.711 165.624  1.00 99.99           C  
ATOM   1856  H   LEU B  74       4.534 -19.998 167.707  1.00 99.99           H  
ATOM   1857  N   LYS B  75       2.149 -16.623 168.666  1.00101.30           N  
ATOM   1858  CA  LYS B  75       0.960 -16.215 169.447  1.00101.76           C  
ATOM   1859  C   LYS B  75       1.283 -15.848 170.910  1.00103.90           C  
ATOM   1860  O   LYS B  75       0.541 -15.101 171.547  1.00106.26           O  
ATOM   1861  CB  LYS B  75      -0.212 -17.200 169.296  1.00 99.99           C  
ATOM   1862  CG  LYS B  75      -1.519 -16.740 169.943  1.00 99.99           C  
ATOM   1863  CD  LYS B  75      -2.107 -15.512 169.242  1.00 99.99           C  
ATOM   1864  CE  LYS B  75      -3.384 -15.047 169.942  1.00 99.99           C  
ATOM   1865  NZ  LYS B  75      -3.103 -14.513 171.285  1.00 99.99           N1+
ATOM   1866  H   LYS B  75       2.420 -16.013 167.924  1.00 99.99           H  
ATOM   1867  HZ1 LYS B  75      -3.959 -14.234 171.716  1.00 99.99           H  
ATOM   1868  HZ2 LYS B  75      -2.654 -15.213 171.840  1.00 99.99           H  
ATOM   1869  HZ3 LYS B  75      -2.492 -13.726 171.202  1.00 99.99           H  
ATOM   1870  N   VAL B  76       2.466 -16.242 171.365  1.00 98.68           N  
ATOM   1871  CA  VAL B  76       3.066 -15.641 172.573  1.00 84.52           C  
ATOM   1872  C   VAL B  76       3.879 -14.380 172.208  1.00 78.32           C  
ATOM   1873  O   VAL B  76       4.157 -13.542 173.063  1.00 72.09           O  
ATOM   1874  CB  VAL B  76       3.864 -16.675 173.394  1.00 99.99           C  
ATOM   1875  CG1 VAL B  76       5.149 -17.143 172.720  1.00 99.99           C  
ATOM   1876  CG2 VAL B  76       4.184 -16.155 174.797  1.00 99.99           C  
ATOM   1877  H   VAL B  76       2.996 -16.963 170.913  1.00 99.99           H  
ATOM   1878  N   GLN B  77       4.337 -14.323 170.955  1.00 74.49           N  
ATOM   1879  CA  GLN B  77       5.107 -13.192 170.418  1.00 63.62           C  
ATOM   1880  C   GLN B  77       4.332 -11.878 170.630  1.00 63.60           C  
ATOM   1881  O   GLN B  77       3.130 -11.763 170.464  1.00 65.02           O  
ATOM   1882  CB  GLN B  77       5.337 -13.488 168.934  1.00 64.58           C  
ATOM   1883  CG  GLN B  77       6.396 -12.610 168.263  1.00 65.38           C  
ATOM   1884  CD  GLN B  77       6.617 -13.057 166.814  1.00 69.69           C  
ATOM   1885  NE2 GLN B  77       7.799 -13.569 166.535  1.00 64.89           N  
ATOM   1886  OE1 GLN B  77       5.736 -13.024 165.966  1.00 73.24           O  
ATOM   1887  H   GLN B  77       4.188 -15.062 170.303  1.00 99.99           H  
ATOM   1888 1HE2 GLN B  77       7.977 -13.853 165.596  1.00 99.99           H  
ATOM   1889 2HE2 GLN B  77       8.495 -13.635 167.252  1.00 99.99           H  
ATOM   1890  N   HIS B  78       5.003 -10.892 171.201  1.00 64.28           N  
ATOM   1891  CA  HIS B  78       4.388  -9.561 171.334  1.00 63.03           C  
ATOM   1892  C   HIS B  78       3.889  -9.100 169.950  1.00 72.28           C  
ATOM   1893  O   HIS B  78       4.537  -9.333 168.927  1.00 67.90           O  
ATOM   1894  CB  HIS B  78       5.437  -8.594 171.880  1.00 53.43           C  
ATOM   1895  CG  HIS B  78       4.787  -7.291 172.330  1.00 60.10           C  
ATOM   1896  CD2 HIS B  78       4.620  -6.896 173.591  1.00 62.56           C  
ATOM   1897  ND1 HIS B  78       4.389  -6.301 171.529  1.00 67.28           N  
ATOM   1898  CE1 HIS B  78       4.022  -5.282 172.304  1.00 64.00           C  
ATOM   1899  NE2 HIS B  78       4.161  -5.644 173.568  1.00 62.50           N  
ATOM   1900  H   HIS B  78       5.916 -11.025 171.584  1.00 99.99           H  
ATOM   1901  HD1 HIS B  78       3.956  -5.080 174.370  1.00 99.99           H  
ATOM   1902  N   SER B  79       2.744  -8.422 169.950  1.00 78.26           N  
ATOM   1903  CA  SER B  79       2.131  -7.878 168.718  1.00 80.02           C  
ATOM   1904  C   SER B  79       3.095  -6.994 167.911  1.00 74.49           C  
ATOM   1905  O   SER B  79       3.060  -7.010 166.684  1.00 77.97           O  
ATOM   1906  CB  SER B  79       0.874  -7.068 169.043  1.00 84.68           C  
ATOM   1907  OG  SER B  79       1.198  -6.037 169.984  1.00 84.02           O  
ATOM   1908  H   SER B  79       2.272  -8.187 170.800  1.00 99.99           H  
ATOM   1909  HG  SER B  79       2.190  -5.999 170.110  1.00 99.99           H  
ATOM   1910  N   SER B  80       4.026  -6.341 168.615  1.00 64.78           N  
ATOM   1911  CA  SER B  80       5.069  -5.491 168.004  1.00 66.72           C  
ATOM   1912  C   SER B  80       5.945  -6.210 166.963  1.00 70.43           C  
ATOM   1913  O   SER B  80       6.309  -5.609 165.955  1.00 68.63           O  
ATOM   1914  CB  SER B  80       5.952  -4.902 169.114  1.00 70.04           C  
ATOM   1915  OG  SER B  80       7.157  -4.336 168.598  1.00 78.60           O  
ATOM   1916  H   SER B  80       4.111  -6.433 169.615  1.00 99.99           H  
ATOM   1917  HG  SER B  80       7.754  -4.022 169.336  1.00 99.99           H  
ATOM   1918  N   TYR B  81       6.182  -7.509 167.161  1.00 72.13           N  
ATOM   1919  CA  TYR B  81       7.138  -8.260 166.326  1.00 70.72           C  
ATOM   1920  C   TYR B  81       6.513  -9.336 165.422  1.00 79.69           C  
ATOM   1921  O   TYR B  81       7.234 -10.095 164.766  1.00 78.08           O  
ATOM   1922  CB  TYR B  81       8.197  -8.891 167.236  1.00 70.27           C  
ATOM   1923  CG  TYR B  81       9.109  -7.841 167.870  1.00 64.89           C  
ATOM   1924  CD1 TYR B  81      10.232  -7.407 167.180  1.00 54.89           C  
ATOM   1925  CD2 TYR B  81       8.837  -7.346 169.140  1.00 66.19           C  
ATOM   1926  CE1 TYR B  81      11.086  -6.471 167.753  1.00 57.84           C  
ATOM   1927  CE2 TYR B  81       9.692  -6.412 169.717  1.00 61.85           C  
ATOM   1928  CZ  TYR B  81      10.807  -5.969 169.014  1.00 60.58           C  
ATOM   1929  OH  TYR B  81      11.626  -5.034 169.568  1.00 61.39           O  
ATOM   1930  H   TYR B  81       5.699  -8.054 167.849  1.00 99.99           H  
ATOM   1931  HH  TYR B  81      12.401  -4.855 168.954  1.00 99.99           H  
ATOM   1932  N   ARG B  82       5.183  -9.332 165.317  1.00 86.56           N  
ATOM   1933  CA  ARG B  82       4.460 -10.281 164.448  1.00 90.40           C  
ATOM   1934  C   ARG B  82       4.925 -10.099 163.003  1.00 92.01           C  
ATOM   1935  O   ARG B  82       5.163  -8.962 162.615  1.00 95.49           O  
ATOM   1936  CB  ARG B  82       2.953 -10.015 164.497  1.00 99.99           C  
ATOM   1937  CG  ARG B  82       2.365 -10.264 165.884  1.00 99.99           C  
ATOM   1938  CD  ARG B  82       2.527 -11.730 166.250  1.00 99.99           C  
ATOM   1939  NE  ARG B  82       1.950 -11.974 167.575  1.00 99.99           N  
ATOM   1940  CZ  ARG B  82       1.932 -13.148 168.170  1.00 99.99           C  
ATOM   1941  NH1 ARG B  82       2.494 -14.196 167.603  1.00 99.99           N1+
ATOM   1942  NH2 ARG B  82       1.343 -13.317 169.338  1.00 99.99           N  
ATOM   1943  H   ARG B  82       4.602  -8.656 165.776  1.00 99.99           H  
ATOM   1944  HE  ARG B  82       1.640 -11.171 168.085  1.00 99.99           H  
ATOM   1945 1HH1 ARG B  82       2.480 -15.019 168.136  1.00 99.99           H  
ATOM   1946 2HH1 ARG B  82       2.885 -14.116 166.686  1.00 99.99           H  
ATOM   1947 1HH2 ARG B  82       1.352 -14.195 169.809  1.00 99.99           H  
ATOM   1948 2HH2 ARG B  82       1.093 -12.512 169.877  1.00 99.99           H  
ATOM   1949  N   GLN B  83       5.239 -11.227 162.358  1.00 87.13           N  
ATOM   1950  CA  GLN B  83       5.688 -11.355 160.944  1.00 76.86           C  
ATOM   1951  C   GLN B  83       7.050 -10.709 160.597  1.00 75.44           C  
ATOM   1952  O   GLN B  83       7.477 -10.743 159.442  1.00 77.28           O  
ATOM   1953  CB  GLN B  83       4.592 -10.896 159.959  1.00 99.99           C  
ATOM   1954  CG  GLN B  83       4.418  -9.373 159.936  1.00 99.99           C  
ATOM   1955  CD  GLN B  83       3.286  -8.836 159.087  1.00 99.99           C  
ATOM   1956  NE2 GLN B  83       3.658  -7.844 158.318  1.00 99.99           N  
ATOM   1957  OE1 GLN B  83       2.124  -9.217 159.161  1.00 99.99           O  
ATOM   1958  H   GLN B  83       5.227 -12.095 162.850  1.00 99.99           H  
ATOM   1959 1HE2 GLN B  83       2.982  -7.445 157.715  1.00 99.99           H  
ATOM   1960 2HE2 GLN B  83       4.598  -7.513 158.389  1.00 99.99           H  
ATOM   1961  N   ARG B  84       7.759 -10.209 161.608  1.00 71.86           N  
ATOM   1962  CA  ARG B  84       9.020  -9.469 161.394  1.00 67.95           C  
ATOM   1963  C   ARG B  84      10.236 -10.110 162.080  1.00 63.77           C  
ATOM   1964  O   ARG B  84      11.376  -9.755 161.778  1.00 62.58           O  
ATOM   1965  CB  ARG B  84       8.887  -8.051 161.950  1.00 68.55           C  
ATOM   1966  CG  ARG B  84       7.620  -7.307 161.517  1.00 71.23           C  
ATOM   1967  CD  ARG B  84       7.416  -6.051 162.364  1.00 68.14           C  
ATOM   1968  NE  ARG B  84       8.602  -5.197 162.220  1.00 68.54           N  
ATOM   1969  CZ  ARG B  84       9.353  -4.726 163.214  1.00 64.32           C  
ATOM   1970  NH1 ARG B  84      10.417  -4.012 162.914  1.00 64.50           N1+
ATOM   1971  NH2 ARG B  84       9.054  -4.948 164.488  1.00 62.33           N  
ATOM   1972  H   ARG B  84       7.382 -10.131 162.534  1.00 99.99           H  
ATOM   1973  HE  ARG B  84       8.919  -5.056 161.284  1.00 99.99           H  
ATOM   1974 1HH1 ARG B  84      10.968  -3.642 163.662  1.00 99.99           H  
ATOM   1975 2HH1 ARG B  84      10.670  -3.829 161.962  1.00 99.99           H  
ATOM   1976 1HH2 ARG B  84       9.604  -4.570 165.233  1.00 99.99           H  
ATOM   1977 2HH2 ARG B  84       8.231  -5.474 164.700  1.00 99.99           H  
ATOM   1978  N   ALA B  85       9.973 -10.971 163.065  1.00 63.78           N  
ATOM   1979  CA  ALA B  85      11.020 -11.626 163.860  1.00 62.66           C  
ATOM   1980  C   ALA B  85      11.035 -13.131 163.593  1.00 61.09           C  
ATOM   1981  O   ALA B  85      10.026 -13.821 163.758  1.00 61.36           O  
ATOM   1982  CB  ALA B  85      10.731 -11.381 165.338  1.00 58.80           C  
ATOM   1983  H   ALA B  85       9.043 -11.245 163.305  1.00 99.99           H  
ATOM   1984  N   ARG B  86      12.192 -13.595 163.138  1.00 61.59           N  
ATOM   1985  CA  ARG B  86      12.424 -15.021 162.873  1.00 69.63           C  
ATOM   1986  C   ARG B  86      13.763 -15.455 163.481  1.00 69.49           C  
ATOM   1987  O   ARG B  86      14.745 -14.712 163.473  1.00 56.55           O  
ATOM   1988  CB  ARG B  86      12.403 -15.248 161.357  1.00 99.99           C  
ATOM   1989  CG  ARG B  86      12.513 -16.730 160.981  1.00 99.99           C  
ATOM   1990  CD  ARG B  86      12.464 -16.936 159.469  1.00 99.99           C  
ATOM   1991  NE  ARG B  86      13.617 -16.303 158.804  1.00 99.99           N  
ATOM   1992  CZ  ARG B  86      13.801 -16.225 157.486  1.00 99.99           C  
ATOM   1993  NH1 ARG B  86      12.909 -16.722 156.643  1.00 99.99           N1+
ATOM   1994  NH2 ARG B  86      14.887 -15.660 156.983  1.00 99.99           N  
ATOM   1995  H   ARG B  86      12.978 -12.990 162.973  1.00 99.99           H  
ATOM   1996  HE  ARG B  86      14.297 -15.887 159.408  1.00 99.99           H  
ATOM   1997 1HH1 ARG B  86      13.043 -16.653 155.658  1.00 99.99           H  
ATOM   1998 2HH1 ARG B  86      12.096 -17.155 157.026  1.00 99.99           H  
ATOM   1999 1HH2 ARG B  86      15.003 -15.589 155.996  1.00 99.99           H  
ATOM   2000 2HH2 ARG B  86      15.535 -15.195 157.588  1.00 99.99           H  
ATOM   2001  N   LEU B  87      13.750 -16.675 164.006  1.00 68.09           N  
ATOM   2002  CA  LEU B  87      14.972 -17.361 164.443  1.00 60.63           C  
ATOM   2003  C   LEU B  87      15.408 -18.309 163.317  1.00 71.17           C  
ATOM   2004  O   LEU B  87      14.621 -19.123 162.835  1.00 79.21           O  
ATOM   2005  CB  LEU B  87      14.667 -18.135 165.730  1.00 56.87           C  
ATOM   2006  CG  LEU B  87      15.874 -18.908 166.271  1.00 56.80           C  
ATOM   2007  CD1 LEU B  87      16.964 -17.977 166.814  1.00 54.75           C  
ATOM   2008  CD2 LEU B  87      15.407 -19.886 167.343  1.00 57.27           C  
ATOM   2009  H   LEU B  87      12.909 -17.208 164.089  1.00 99.99           H  
ATOM   2010  N   LEU B  88      16.694 -18.237 162.986  1.00 77.01           N  
ATOM   2011  CA  LEU B  88      17.259 -18.957 161.828  1.00 79.25           C  
ATOM   2012  C   LEU B  88      17.914 -20.256 162.317  1.00 84.20           C  
ATOM   2013  O   LEU B  88      18.975 -20.254 162.943  1.00 84.35           O  
ATOM   2014  CB  LEU B  88      18.285 -18.070 161.108  1.00 81.74           C  
ATOM   2015  CG  LEU B  88      17.830 -16.621 160.866  1.00 77.18           C  
ATOM   2016  CD1 LEU B  88      19.017 -15.790 160.383  1.00 67.71           C  
ATOM   2017  CD2 LEU B  88      16.694 -16.530 159.847  1.00 77.40           C  
ATOM   2018  H   LEU B  88      17.344 -17.675 163.500  1.00 99.99           H  
ATOM   2019  N   LYS B  89      17.252 -21.365 162.000  1.00 92.06           N  
ATOM   2020  CA  LYS B  89      17.532 -22.679 162.614  1.00 87.63           C  
ATOM   2021  C   LYS B  89      18.895 -23.271 162.247  1.00 91.05           C  
ATOM   2022  O   LYS B  89      19.639 -23.645 163.147  1.00 89.46           O  
ATOM   2023  CB  LYS B  89      16.495 -23.740 162.232  1.00 88.91           C  
ATOM   2024  CG  LYS B  89      15.036 -23.284 162.174  1.00 91.44           C  
ATOM   2025  CD  LYS B  89      14.444 -22.847 163.514  1.00 87.38           C  
ATOM   2026  CE  LYS B  89      12.928 -22.801 163.341  1.00 84.71           C  
ATOM   2027  NZ  LYS B  89      12.273 -22.037 164.409  1.00 77.66           N1+
ATOM   2028  H   LYS B  89      16.470 -21.350 161.376  1.00 99.99           H  
ATOM   2029  HZ1 LYS B  89      11.285 -22.064 164.261  1.00 99.99           H  
ATOM   2030  HZ2 LYS B  89      12.499 -22.432 165.300  1.00 99.99           H  
ATOM   2031  HZ3 LYS B  89      12.596 -21.093 164.361  1.00 99.99           H  
ATOM   2032  N   ASP B  90      19.234 -23.277 160.953  1.00 95.76           N  
ATOM   2033  CA  ASP B  90      20.475 -23.914 160.447  1.00 97.27           C  
ATOM   2034  C   ASP B  90      21.747 -23.475 161.187  1.00 94.17           C  
ATOM   2035  O   ASP B  90      22.707 -24.230 161.324  1.00 95.54           O  
ATOM   2036  CB  ASP B  90      20.648 -23.692 158.932  1.00 99.99           C  
ATOM   2037  CG  ASP B  90      20.754 -22.236 158.451  1.00 99.99           C  
ATOM   2038  OD1 ASP B  90      21.240 -21.372 159.213  1.00 99.99           O  
ATOM   2039  OD2 ASP B  90      20.246 -21.978 157.345  1.00 99.99           O1-
ATOM   2040  H   ASP B  90      18.656 -22.848 160.261  1.00 99.99           H  
ATOM   2041  N   GLN B  91      21.687 -22.261 161.724  1.00 83.34           N  
ATOM   2042  CA  GLN B  91      22.794 -21.640 162.438  1.00 82.41           C  
ATOM   2043  C   GLN B  91      22.971 -22.201 163.854  1.00 79.61           C  
ATOM   2044  O   GLN B  91      24.092 -22.252 164.366  1.00 81.22           O  
ATOM   2045  CB  GLN B  91      22.484 -20.151 162.400  1.00 99.99           C  
ATOM   2046  CG  GLN B  91      23.639 -19.330 162.939  1.00 99.99           C  
ATOM   2047  CD  GLN B  91      25.044 -19.533 162.328  1.00 99.99           C  
ATOM   2048  NE2 GLN B  91      25.997 -20.140 163.015  1.00 99.99           N  
ATOM   2049  OE1 GLN B  91      25.310 -19.030 161.256  1.00 99.99           O  
ATOM   2050  H   GLN B  91      20.886 -21.669 161.628  1.00 99.99           H  
ATOM   2051 1HE2 GLN B  91      26.894 -20.194 162.570  1.00 99.99           H  
ATOM   2052 2HE2 GLN B  91      25.874 -20.493 163.939  1.00 99.99           H  
ATOM   2053  N   LEU B  92      21.889 -22.717 164.434  1.00 70.43           N  
ATOM   2054  CA  LEU B  92      21.922 -23.317 165.777  1.00 73.15           C  
ATOM   2055  C   LEU B  92      22.931 -24.462 165.891  1.00 75.88           C  
ATOM   2056  O   LEU B  92      23.647 -24.505 166.883  1.00 63.59           O  
ATOM   2057  CB  LEU B  92      20.555 -23.848 166.207  1.00 71.32           C  
ATOM   2058  CG  LEU B  92      19.473 -22.773 166.312  1.00 71.14           C  
ATOM   2059  CD1 LEU B  92      18.170 -23.488 166.627  1.00 68.49           C  
ATOM   2060  CD2 LEU B  92      19.760 -21.740 167.405  1.00 58.59           C  
ATOM   2061  H   LEU B  92      20.988 -22.730 163.987  1.00 99.99           H  
ATOM   2062  N   SER B  93      23.040 -25.313 164.871  1.00 70.51           N  
ATOM   2063  CA  SER B  93      23.989 -26.451 164.871  1.00 82.68           C  
ATOM   2064  C   SER B  93      25.466 -26.034 164.847  1.00 82.85           C  
ATOM   2065  O   SER B  93      26.343 -26.826 165.180  1.00 83.85           O  
ATOM   2066  CB  SER B  93      23.690 -27.416 163.723  1.00 98.10           C  
ATOM   2067  OG  SER B  93      22.287 -27.702 163.710  1.00106.16           O  
ATOM   2068  H   SER B  93      22.399 -25.324 164.103  1.00 99.99           H  
ATOM   2069  HG  SER B  93      22.100 -28.375 162.994  1.00 99.99           H  
ATOM   2070  N   LEU B  94      25.720 -24.798 164.411  1.00 79.21           N  
ATOM   2071  CA  LEU B  94      27.028 -24.143 164.604  1.00 75.24           C  
ATOM   2072  C   LEU B  94      27.087 -23.268 165.870  1.00 76.10           C  
ATOM   2073  O   LEU B  94      28.021 -22.485 166.050  1.00 83.84           O  
ATOM   2074  CB  LEU B  94      27.386 -23.298 163.369  1.00 71.48           C  
ATOM   2075  CG  LEU B  94      28.269 -23.988 162.316  1.00 80.55           C  
ATOM   2076  CD1 LEU B  94      29.615 -24.433 162.901  1.00 83.34           C  
ATOM   2077  CD2 LEU B  94      27.543 -25.140 161.616  1.00 84.05           C  
ATOM   2078  H   LEU B  94      25.024 -24.235 163.965  1.00 99.99           H  
ATOM   2079  N   GLY B  95      26.104 -23.446 166.762  1.00 87.65           N  
ATOM   2080  CA  GLY B  95      25.986 -22.695 168.025  1.00 83.81           C  
ATOM   2081  C   GLY B  95      25.719 -21.198 167.838  1.00 82.09           C  
ATOM   2082  O   GLY B  95      26.395 -20.371 168.448  1.00 79.72           O  
ATOM   2083  H   GLY B  95      25.359 -24.125 166.658  1.00 99.99           H  
ATOM   2084  N   ASN B  96      24.772 -20.856 166.970  1.00 82.28           N  
ATOM   2085  CA  ASN B  96      24.419 -19.439 166.814  1.00 81.67           C  
ATOM   2086  C   ASN B  96      22.912 -19.226 166.711  1.00 76.58           C  
ATOM   2087  O   ASN B  96      22.205 -19.848 165.921  1.00 68.71           O  
ATOM   2088  CB  ASN B  96      25.223 -18.915 165.643  1.00 89.08           C  
ATOM   2089  CG  ASN B  96      25.076 -17.446 165.247  1.00 97.01           C  
ATOM   2090  ND2 ASN B  96      26.215 -16.841 165.410  1.00101.66           N  
ATOM   2091  OD1 ASN B  96      24.093 -16.909 164.773  1.00 99.58           O  
ATOM   2092  H   ASN B  96      24.286 -21.496 166.371  1.00 99.99           H  
ATOM   2093 1HD2 ASN B  96      26.304 -15.878 165.176  1.00 99.99           H  
ATOM   2094 2HD2 ASN B  96      26.964 -17.411 165.711  1.00 99.99           H  
ATOM   2095  N   ALA B  97      22.474 -18.512 167.730  1.00 65.88           N  
ATOM   2096  CA  ALA B  97      21.076 -18.075 167.842  1.00 63.44           C  
ATOM   2097  C   ALA B  97      20.995 -16.658 167.267  1.00 62.40           C  
ATOM   2098  O   ALA B  97      21.261 -15.664 167.939  1.00 63.83           O  
ATOM   2099  CB  ALA B  97      20.646 -18.129 169.308  1.00 68.70           C  
ATOM   2100  H   ALA B  97      23.097 -18.148 168.431  1.00 99.99           H  
ATOM   2101  N   ALA B  98      20.819 -16.620 165.952  1.00 63.41           N  
ATOM   2102  CA  ALA B  98      20.709 -15.351 165.221  1.00 68.91           C  
ATOM   2103  C   ALA B  98      19.244 -14.915 165.187  1.00 68.52           C  
ATOM   2104  O   ALA B  98      18.364 -15.681 164.784  1.00 61.88           O  
ATOM   2105  CB  ALA B  98      21.247 -15.526 163.800  1.00 79.51           C  
ATOM   2106  H   ALA B  98      20.719 -17.444 165.394  1.00 99.99           H  
ATOM   2107  N   LEU B  99      19.010 -13.729 165.738  1.00 62.84           N  
ATOM   2108  CA  LEU B  99      17.683 -13.105 165.665  1.00 56.82           C  
ATOM   2109  C   LEU B  99      17.629 -12.173 164.454  1.00 57.32           C  
ATOM   2110  O   LEU B  99      18.378 -11.199 164.369  1.00 59.08           O  
ATOM   2111  CB  LEU B  99      17.340 -12.357 166.963  1.00 53.94           C  
ATOM   2112  CG  LEU B  99      16.019 -11.569 166.895  1.00 52.66           C  
ATOM   2113  CD1 LEU B  99      14.834 -12.449 166.485  1.00 54.17           C  
ATOM   2114  CD2 LEU B  99      15.727 -10.906 168.240  1.00 50.03           C  
ATOM   2115  H   LEU B  99      19.729 -13.177 166.173  1.00 99.99           H  
ATOM   2116  N   GLN B 100      16.726 -12.509 163.540  1.00 62.52           N  
ATOM   2117  CA  GLN B 100      16.501 -11.683 162.348  1.00 59.51           C  
ATOM   2118  C   GLN B 100      15.220 -10.859 162.512  1.00 61.33           C  
ATOM   2119  O   GLN B 100      14.134 -11.406 162.704  1.00 60.14           O  
ATOM   2120  CB  GLN B 100      16.426 -12.574 161.107  1.00 62.53           C  
ATOM   2121  CG  GLN B 100      16.263 -11.717 159.850  1.00 63.85           C  
ATOM   2122  CD  GLN B 100      16.479 -12.545 158.594  1.00 78.37           C  
ATOM   2123  NE2 GLN B 100      17.720 -12.597 158.157  1.00 79.54           N  
ATOM   2124  OE1 GLN B 100      15.576 -13.128 158.029  1.00 80.83           O  
ATOM   2125  H   GLN B 100      16.119 -13.307 163.628  1.00 99.99           H  
ATOM   2126 1HE2 GLN B 100      17.889 -13.123 157.330  1.00 99.99           H  
ATOM   2127 2HE2 GLN B 100      18.450 -12.132 158.648  1.00 99.99           H  
ATOM   2128  N   ILE B 101      15.414  -9.550 162.407  1.00 57.09           N  
ATOM   2129  CA  ILE B 101      14.327  -8.558 162.391  1.00 55.52           C  
ATOM   2130  C   ILE B 101      14.357  -7.905 161.004  1.00 60.34           C  
ATOM   2131  O   ILE B 101      15.397  -7.416 160.552  1.00 63.11           O  
ATOM   2132  CB  ILE B 101      14.537  -7.510 163.508  1.00 56.54           C  
ATOM   2133  CG1 ILE B 101      14.532  -8.146 164.912  1.00 64.82           C  
ATOM   2134  CG2 ILE B 101      13.566  -6.318 163.416  1.00 57.72           C  
ATOM   2135  CD  ILE B 101      13.201  -8.760 165.366  1.00 68.48           C  
ATOM   2136  H   ILE B 101      16.336  -9.165 162.271  1.00 99.99           H  
ATOM   2137  N   THR B 102      13.179  -7.831 160.405  1.00 62.54           N  
ATOM   2138  CA  THR B 102      13.027  -7.210 159.077  1.00 61.92           C  
ATOM   2139  C   THR B 102      12.227  -5.911 159.210  1.00 62.87           C  
ATOM   2140  O   THR B 102      11.439  -5.730 160.137  1.00 66.24           O  
ATOM   2141  CB  THR B 102      12.355  -8.136 158.049  1.00 61.86           C  
ATOM   2142  CG2 THR B 102      13.062  -9.493 157.933  1.00 63.27           C  
ATOM   2143  OG1 THR B 102      10.973  -8.301 158.371  1.00 61.33           O  
ATOM   2144  H   THR B 102      12.331  -8.172 160.824  1.00 99.99           H  
ATOM   2145  HG1 THR B 102      10.534  -8.900 157.699  1.00 99.99           H  
ATOM   2146  N   ASP B 103      12.551  -4.970 158.324  1.00 62.96           N  
ATOM   2147  CA  ASP B 103      11.961  -3.621 158.273  1.00 66.08           C  
ATOM   2148  C   ASP B 103      12.021  -2.942 159.653  1.00 55.92           C  
ATOM   2149  O   ASP B 103      11.005  -2.679 160.296  1.00 55.81           O  
ATOM   2150  CB  ASP B 103      10.530  -3.689 157.710  1.00 76.95           C  
ATOM   2151  CG  ASP B 103       9.899  -2.305 157.525  1.00 86.97           C  
ATOM   2152  OD1 ASP B 103      10.675  -1.329 157.390  1.00 86.88           O  
ATOM   2153  OD2 ASP B 103       8.654  -2.258 157.425  1.00 91.99           O1-
ATOM   2154  H   ASP B 103      13.236  -5.150 157.623  1.00 99.99           H  
ATOM   2155  N   VAL B 104      13.246  -2.635 160.059  1.00 52.54           N  
ATOM   2156  CA  VAL B 104      13.527  -2.052 161.385  1.00 55.38           C  
ATOM   2157  C   VAL B 104      12.746  -0.737 161.550  1.00 52.19           C  
ATOM   2158  O   VAL B 104      12.814   0.161 160.713  1.00 60.73           O  
ATOM   2159  CB  VAL B 104      15.048  -1.853 161.561  1.00 55.19           C  
ATOM   2160  CG1 VAL B 104      15.395  -1.140 162.871  1.00 53.99           C  
ATOM   2161  CG2 VAL B 104      15.778  -3.200 161.562  1.00 56.32           C  
ATOM   2162  H   VAL B 104      14.050  -2.791 159.475  1.00 99.99           H  
ATOM   2163  N   LYS B 105      12.065  -0.647 162.683  1.00 46.84           N  
ATOM   2164  CA  LYS B 105      11.355   0.575 163.095  1.00 48.24           C  
ATOM   2165  C   LYS B 105      12.118   1.246 164.245  1.00 46.90           C  
ATOM   2166  O   LYS B 105      12.870   0.596 164.974  1.00 47.23           O  
ATOM   2167  CB  LYS B 105       9.900   0.251 163.481  1.00 99.99           C  
ATOM   2168  CG  LYS B 105       9.754  -0.654 164.708  1.00 99.99           C  
ATOM   2169  CD  LYS B 105       8.302  -1.007 165.018  1.00 99.99           C  
ATOM   2170  CE  LYS B 105       8.234  -1.950 166.217  1.00 99.99           C  
ATOM   2171  NZ  LYS B 105       6.836  -2.225 166.576  1.00 99.99           N1+
ATOM   2172  H   LYS B 105      11.986  -1.425 163.313  1.00 99.99           H  
ATOM   2173  HZ1 LYS B 105       6.819  -2.870 167.346  1.00 99.99           H  
ATOM   2174  HZ2 LYS B 105       6.365  -1.380 166.820  1.00 99.99           H  
ATOM   2175  HZ3 LYS B 105       6.385  -2.666 165.800  1.00 99.99           H  
ATOM   2176  N   LEU B 106      11.802   2.517 164.477  1.00 41.61           N  
ATOM   2177  CA  LEU B 106      12.389   3.269 165.605  1.00 40.21           C  
ATOM   2178  C   LEU B 106      12.049   2.646 166.966  1.00 40.53           C  
ATOM   2179  O   LEU B 106      12.944   2.467 167.787  1.00 38.10           O  
ATOM   2180  CB  LEU B 106      11.960   4.738 165.589  1.00 37.96           C  
ATOM   2181  CG  LEU B 106      12.843   5.596 164.680  1.00 45.04           C  
ATOM   2182  CD1 LEU B 106      12.110   6.899 164.367  1.00 44.14           C  
ATOM   2183  CD2 LEU B 106      14.177   5.922 165.362  1.00 42.71           C  
ATOM   2184  H   LEU B 106      11.063   2.972 163.983  1.00 99.99           H  
ATOM   2185  N   GLN B 107      10.822   2.133 167.090  1.00 45.61           N  
ATOM   2186  CA  GLN B 107      10.397   1.368 168.282  1.00 53.25           C  
ATOM   2187  C   GLN B 107      11.254   0.128 168.594  1.00 57.46           C  
ATOM   2188  O   GLN B 107      11.290  -0.323 169.734  1.00 53.22           O  
ATOM   2189  CB  GLN B 107       8.925   0.957 168.187  1.00 62.07           C  
ATOM   2190  CG  GLN B 107       7.939   2.102 168.448  1.00 76.15           C  
ATOM   2191  CD  GLN B 107       7.938   2.609 169.898  1.00 86.07           C  
ATOM   2192  NE2 GLN B 107       7.266   3.721 170.113  1.00 89.04           N  
ATOM   2193  OE1 GLN B 107       8.505   2.051 170.822  1.00 86.54           O  
ATOM   2194  H   GLN B 107      10.092   2.322 166.436  1.00 99.99           H  
ATOM   2195 1HE2 GLN B 107       7.263   4.058 171.052  1.00 99.99           H  
ATOM   2196 2HE2 GLN B 107       6.751   4.169 169.394  1.00 99.99           H  
ATOM   2197  N   ASP B 108      11.996  -0.370 167.602  1.00 53.08           N  
ATOM   2198  CA  ASP B 108      12.900  -1.517 167.818  1.00 45.18           C  
ATOM   2199  C   ASP B 108      14.204  -1.171 168.546  1.00 40.64           C  
ATOM   2200  O   ASP B 108      14.979  -2.069 168.870  1.00 36.89           O  
ATOM   2201  CB  ASP B 108      13.238  -2.221 166.509  1.00 39.69           C  
ATOM   2202  CG  ASP B 108      12.013  -2.851 165.868  1.00 58.75           C  
ATOM   2203  OD1 ASP B 108      11.157  -3.421 166.584  1.00 63.79           O  
ATOM   2204  OD2 ASP B 108      11.955  -2.662 164.642  1.00 51.23           O1-
ATOM   2205  H   ASP B 108      12.127   0.117 166.735  1.00 99.99           H  
ATOM   2206  N   ALA B 109      14.514   0.115 168.681  1.00 39.93           N  
ATOM   2207  CA  ALA B 109      15.727   0.533 169.405  1.00 39.45           C  
ATOM   2208  C   ALA B 109      15.579   0.216 170.898  1.00 39.16           C  
ATOM   2209  O   ALA B 109      14.504   0.374 171.472  1.00 34.76           O  
ATOM   2210  CB  ALA B 109      15.961   2.033 169.216  1.00 41.17           C  
ATOM   2211  H   ALA B 109      13.849   0.847 168.513  1.00 99.99           H  
ATOM   2212  N   GLY B 110      16.690  -0.237 171.484  1.00 39.72           N  
ATOM   2213  CA  GLY B 110      16.766  -0.545 172.921  1.00 45.01           C  
ATOM   2214  C   GLY B 110      17.675  -1.743 173.192  1.00 47.27           C  
ATOM   2215  O   GLY B 110      18.478  -2.142 172.347  1.00 41.97           O  
ATOM   2216  H   GLY B 110      17.555  -0.386 170.985  1.00 99.99           H  
ATOM   2217  N   VAL B 111      17.459  -2.331 174.361  1.00 45.05           N  
ATOM   2218  CA  VAL B 111      18.289  -3.433 174.875  1.00 44.72           C  
ATOM   2219  C   VAL B 111      17.527  -4.751 174.658  1.00 39.71           C  
ATOM   2220  O   VAL B 111      16.384  -4.915 175.090  1.00 36.27           O  
ATOM   2221  CB  VAL B 111      18.621  -3.191 176.365  1.00 49.22           C  
ATOM   2222  CG1 VAL B 111      19.452  -4.328 176.971  1.00 43.72           C  
ATOM   2223  CG2 VAL B 111      19.386  -1.877 176.569  1.00 44.48           C  
ATOM   2224  H   VAL B 111      16.695  -2.071 174.948  1.00 99.99           H  
ATOM   2225  N   TYR B 112      18.211  -5.644 173.958  1.00 37.16           N  
ATOM   2226  CA  TYR B 112      17.753  -7.008 173.659  1.00 45.00           C  
ATOM   2227  C   TYR B 112      18.536  -7.991 174.532  1.00 37.82           C  
ATOM   2228  O   TYR B 112      19.676  -7.729 174.916  1.00 37.81           O  
ATOM   2229  CB  TYR B 112      18.022  -7.342 172.187  1.00 42.66           C  
ATOM   2230  CG  TYR B 112      17.105  -6.580 171.231  1.00 44.74           C  
ATOM   2231  CD1 TYR B 112      17.269  -5.213 171.040  1.00 42.62           C  
ATOM   2232  CD2 TYR B 112      16.115  -7.261 170.531  1.00 38.86           C  
ATOM   2233  CE1 TYR B 112      16.442  -4.524 170.164  1.00 43.90           C  
ATOM   2234  CE2 TYR B 112      15.288  -6.573 169.653  1.00 39.16           C  
ATOM   2235  CZ  TYR B 112      15.454  -5.213 169.466  1.00 43.32           C  
ATOM   2236  OH  TYR B 112      14.619  -4.574 168.600  1.00 40.78           O  
ATOM   2237  H   TYR B 112      19.140  -5.435 173.621  1.00 99.99           H  
ATOM   2238  HH  TYR B 112      14.838  -3.579 168.657  1.00 99.99           H  
ATOM   2239  N   ARG B 113      17.861  -9.069 174.903  1.00 39.86           N  
ATOM   2240  CA  ARG B 113      18.494 -10.159 175.662  1.00 39.22           C  
ATOM   2241  C   ARG B 113      18.422 -11.486 174.913  1.00 46.83           C  
ATOM   2242  O   ARG B 113      17.377 -11.878 174.390  1.00 46.29           O  
ATOM   2243  CB  ARG B 113      17.882 -10.302 177.058  1.00 40.61           C  
ATOM   2244  CG  ARG B 113      18.263  -9.104 177.927  1.00 40.24           C  
ATOM   2245  CD  ARG B 113      17.608  -9.179 179.304  1.00 45.24           C  
ATOM   2246  NE  ARG B 113      17.455  -7.805 179.815  1.00 57.28           N  
ATOM   2247  CZ  ARG B 113      16.384  -7.028 179.637  1.00 63.11           C  
ATOM   2248  NH1 ARG B 113      15.326  -7.463 178.963  1.00 55.34           N1+
ATOM   2249  NH2 ARG B 113      16.368  -5.789 180.112  1.00 71.66           N  
ATOM   2250  H   ARG B 113      16.884  -9.172 174.694  1.00 99.99           H  
ATOM   2251  HE  ARG B 113      18.209  -7.463 180.373  1.00 99.99           H  
ATOM   2252 1HH1 ARG B 113      14.512  -6.903 178.843  1.00 99.99           H  
ATOM   2253 2HH1 ARG B 113      15.347  -8.401 178.620  1.00 99.99           H  
ATOM   2254 1HH2 ARG B 113      15.561  -5.221 179.983  1.00 99.99           H  
ATOM   2255 2HH2 ARG B 113      17.164  -5.431 180.603  1.00 99.99           H  
ATOM   2256  N   CYS B 114      19.580 -12.132 174.903  1.00 40.79           N  
ATOM   2257  CA  CYS B 114      19.764 -13.463 174.322  1.00 49.99           C  
ATOM   2258  C   CYS B 114      19.916 -14.476 175.463  1.00 57.48           C  
ATOM   2259  O   CYS B 114      20.961 -14.542 176.112  1.00 58.21           O  
ATOM   2260  CB  CYS B 114      21.022 -13.415 173.456  1.00 42.92           C  
ATOM   2261  SG  CYS B 114      21.345 -15.011 172.639  1.00 82.97           S  
ATOM   2262  H   CYS B 114      20.420 -11.700 175.252  1.00 99.99           H  
ATOM   2263  N   MET B 115      18.815 -15.162 175.749  1.00 51.64           N  
ATOM   2264  CA  MET B 115      18.733 -16.139 176.851  1.00 52.46           C  
ATOM   2265  C   MET B 115      18.697 -17.558 176.279  1.00 52.48           C  
ATOM   2266  O   MET B 115      17.810 -17.902 175.496  1.00 49.10           O  
ATOM   2267  CB  MET B 115      17.452 -15.950 177.663  1.00 50.35           C  
ATOM   2268  CG  MET B 115      17.313 -14.602 178.365  1.00 51.90           C  
ATOM   2269  SD  MET B 115      15.786 -14.604 179.369  1.00 55.92           S  
ATOM   2270  CE  MET B 115      15.312 -12.900 179.201  1.00 42.76           C  
ATOM   2271  H   MET B 115      17.977 -15.083 175.196  1.00 99.99           H  
ATOM   2272  N   ILE B 116      19.691 -18.353 176.660  1.00 46.39           N  
ATOM   2273  CA  ILE B 116      19.812 -19.734 176.151  1.00 49.87           C  
ATOM   2274  C   ILE B 116      20.133 -20.690 177.307  1.00 56.70           C  
ATOM   2275  O   ILE B 116      20.941 -20.398 178.190  1.00 54.20           O  
ATOM   2276  CB  ILE B 116      20.844 -19.834 175.000  1.00 51.06           C  
ATOM   2277  CG1 ILE B 116      20.428 -18.937 173.821  1.00 47.80           C  
ATOM   2278  CG2 ILE B 116      21.009 -21.281 174.500  1.00 56.44           C  
ATOM   2279  CD  ILE B 116      21.563 -18.653 172.831  1.00 48.17           C  
ATOM   2280  H   ILE B 116      20.315 -18.107 177.409  1.00 99.99           H  
ATOM   2281  N   SER B 117      19.449 -21.827 177.243  1.00 53.37           N  
ATOM   2282  CA  SER B 117      19.707 -22.979 178.116  1.00 55.44           C  
ATOM   2283  C   SER B 117      20.038 -24.184 177.225  1.00 59.60           C  
ATOM   2284  O   SER B 117      19.329 -24.443 176.250  1.00 61.52           O  
ATOM   2285  CB  SER B 117      18.455 -23.258 178.951  1.00 55.17           C  
ATOM   2286  OG  SER B 117      18.746 -24.253 179.935  1.00 58.76           O  
ATOM   2287  H   SER B 117      18.751 -21.973 176.534  1.00 99.99           H  
ATOM   2288  HG  SER B 117      19.701 -24.525 179.830  1.00 99.99           H  
ATOM   2289  N   TYR B 118      21.135 -24.861 177.562  1.00 63.88           N  
ATOM   2290  CA  TYR B 118      21.627 -26.048 176.829  1.00 68.67           C  
ATOM   2291  C   TYR B 118      22.687 -26.774 177.675  1.00 68.75           C  
ATOM   2292  O   TYR B 118      23.887 -26.548 177.526  1.00 68.25           O  
ATOM   2293  CB  TYR B 118      22.203 -25.599 175.473  1.00 71.77           C  
ATOM   2294  CG  TYR B 118      22.522 -26.773 174.547  1.00 77.14           C  
ATOM   2295  CD1 TYR B 118      21.477 -27.455 173.942  1.00 80.22           C  
ATOM   2296  CD2 TYR B 118      23.834 -27.141 174.275  1.00 75.47           C  
ATOM   2297  CE1 TYR B 118      21.741 -28.504 173.074  1.00 81.00           C  
ATOM   2298  CE2 TYR B 118      24.101 -28.196 173.407  1.00 76.21           C  
ATOM   2299  CZ  TYR B 118      23.049 -28.876 172.801  1.00 79.39           C  
ATOM   2300  OH  TYR B 118      23.276 -29.904 171.934  1.00 85.84           O  
ATOM   2301  H   TYR B 118      21.724 -24.557 178.321  1.00 99.99           H  
ATOM   2302  HH  TYR B 118      24.266 -30.045 171.859  1.00 99.99           H  
ATOM   2303  N   GLY B 119      22.190 -27.523 178.674  1.00 72.18           N  
ATOM   2304  CA  GLY B 119      23.055 -28.203 179.666  1.00 75.53           C  
ATOM   2305  C   GLY B 119      23.945 -27.173 180.379  1.00 76.63           C  
ATOM   2306  O   GLY B 119      25.168 -27.277 180.410  1.00 86.91           O  
ATOM   2307  H   GLY B 119      21.203 -27.665 178.823  1.00 99.99           H  
ATOM   2308  N   GLY B 120      23.254 -26.174 180.941  1.00 60.97           N  
ATOM   2309  CA  GLY B 120      23.867 -24.913 181.381  1.00 56.91           C  
ATOM   2310  C   GLY B 120      23.046 -23.757 180.797  1.00 60.45           C  
ATOM   2311  O   GLY B 120      22.176 -23.973 179.949  1.00 57.76           O  
ATOM   2312  H   GLY B 120      22.255 -26.185 181.036  1.00 99.99           H  
ATOM   2313  N   ALA B 121      23.083 -22.630 181.494  1.00 49.71           N  
ATOM   2314  CA  ALA B 121      22.328 -21.446 181.059  1.00 53.01           C  
ATOM   2315  C   ALA B 121      23.096 -20.156 181.322  1.00 54.68           C  
ATOM   2316  O   ALA B 121      23.866 -20.054 182.274  1.00 50.01           O  
ATOM   2317  CB  ALA B 121      20.971 -21.402 181.769  1.00 45.94           C  
ATOM   2318  H   ALA B 121      23.587 -22.526 182.355  1.00 99.99           H  
ATOM   2319  N   ASP B 122      22.857 -19.206 180.431  1.00 57.17           N  
ATOM   2320  CA  ASP B 122      23.423 -17.854 180.510  1.00 55.33           C  
ATOM   2321  C   ASP B 122      22.607 -16.957 179.573  1.00 50.78           C  
ATOM   2322  O   ASP B 122      21.712 -17.427 178.865  1.00 54.40           O  
ATOM   2323  CB  ASP B 122      24.903 -17.891 180.091  1.00 57.43           C  
ATOM   2324  CG  ASP B 122      25.674 -16.616 180.445  1.00 57.54           C  
ATOM   2325  OD1 ASP B 122      25.321 -15.981 181.469  1.00 56.16           O  
ATOM   2326  OD2 ASP B 122      26.562 -16.272 179.637  1.00 44.14           O1-
ATOM   2327  H   ASP B 122      22.219 -19.346 179.666  1.00 99.99           H  
ATOM   2328  N   TYR B 123      22.777 -15.659 179.763  1.00 49.68           N  
ATOM   2329  CA  TYR B 123      22.240 -14.690 178.805  1.00 47.87           C  
ATOM   2330  C   TYR B 123      23.240 -13.554 178.600  1.00 43.94           C  
ATOM   2331  O   TYR B 123      24.097 -13.313 179.450  1.00 43.30           O  
ATOM   2332  CB  TYR B 123      20.877 -14.175 179.285  1.00 43.55           C  
ATOM   2333  CG  TYR B 123      20.962 -12.981 180.229  1.00 38.71           C  
ATOM   2334  CD1 TYR B 123      21.240 -13.172 181.573  1.00 35.92           C  
ATOM   2335  CD2 TYR B 123      20.760 -11.706 179.721  1.00 41.66           C  
ATOM   2336  CE1 TYR B 123      21.305 -12.072 182.421  1.00 38.69           C  
ATOM   2337  CE2 TYR B 123      20.817 -10.611 180.569  1.00 38.48           C  
ATOM   2338  CZ  TYR B 123      21.097 -10.797 181.912  1.00 40.21           C  
ATOM   2339  OH  TYR B 123      21.274  -9.702 182.695  1.00 42.32           O  
ATOM   2340  H   TYR B 123      23.261 -15.256 180.542  1.00 99.99           H  
ATOM   2341  HH  TYR B 123      20.905  -8.897 182.238  1.00 99.99           H  
ATOM   2342  N   LYS B 124      23.044 -12.862 177.490  1.00 38.22           N  
ATOM   2343  CA  LYS B 124      23.782 -11.630 177.187  1.00 46.70           C  
ATOM   2344  C   LYS B 124      22.837 -10.555 176.657  1.00 51.95           C  
ATOM   2345  O   LYS B 124      21.738 -10.856 176.187  1.00 51.92           O  
ATOM   2346  CB  LYS B 124      24.922 -11.890 176.197  1.00 45.10           C  
ATOM   2347  CG  LYS B 124      26.077 -12.710 176.782  1.00 46.23           C  
ATOM   2348  CD  LYS B 124      26.639 -12.081 178.062  1.00 55.13           C  
ATOM   2349  CE  LYS B 124      27.908 -12.774 178.550  1.00 60.77           C  
ATOM   2350  NZ  LYS B 124      29.092 -12.030 178.096  1.00 64.49           N1+
ATOM   2351  H   LYS B 124      22.299 -13.090 176.858  1.00 99.99           H  
ATOM   2352  HZ1 LYS B 124      29.914 -12.511 178.399  1.00 99.99           H  
ATOM   2353  HZ2 LYS B 124      29.085 -11.962 177.100  1.00 99.99           H  
ATOM   2354  HZ3 LYS B 124      29.068 -11.116 178.500  1.00 99.99           H  
ATOM   2355  N   ARG B 125      23.272  -9.311 176.803  1.00 44.67           N  
ATOM   2356  CA  ARG B 125      22.498  -8.168 176.304  1.00 42.16           C  
ATOM   2357  C   ARG B 125      23.169  -7.539 175.086  1.00 43.95           C  
ATOM   2358  O   ARG B 125      24.388  -7.579 174.918  1.00 49.32           O  
ATOM   2359  CB  ARG B 125      22.349  -7.082 177.361  1.00 42.21           C  
ATOM   2360  CG  ARG B 125      21.629  -7.563 178.620  1.00 51.21           C  
ATOM   2361  CD  ARG B 125      21.566  -6.444 179.660  1.00 66.03           C  
ATOM   2362  NE  ARG B 125      22.914  -5.879 179.862  1.00 73.18           N  
ATOM   2363  CZ  ARG B 125      23.802  -6.237 180.786  1.00 75.43           C  
ATOM   2364  NH1 ARG B 125      23.529  -7.193 181.665  1.00 72.82           N1+
ATOM   2365  NH2 ARG B 125      25.003  -5.676 180.801  1.00 78.28           N  
ATOM   2366  H   ARG B 125      24.156  -9.089 177.217  1.00 99.99           H  
ATOM   2367  HE  ARG B 125      23.193  -5.217 179.169  1.00 99.99           H  
ATOM   2368 1HH1 ARG B 125      24.187  -7.454 182.368  1.00 99.99           H  
ATOM   2369 2HH1 ARG B 125      22.644  -7.646 181.613  1.00 99.99           H  
ATOM   2370 1HH2 ARG B 125      25.663  -5.942 181.500  1.00 99.99           H  
ATOM   2371 2HH2 ARG B 125      25.244  -4.979 180.128  1.00 99.99           H  
ATOM   2372  N   ILE B 126      22.302  -7.013 174.236  1.00 38.92           N  
ATOM   2373  CA  ILE B 126      22.692  -6.320 173.001  1.00 37.18           C  
ATOM   2374  C   ILE B 126      21.904  -5.003 172.968  1.00 37.88           C  
ATOM   2375  O   ILE B 126      20.694  -5.000 173.183  1.00 39.27           O  
ATOM   2376  CB  ILE B 126      22.365  -7.181 171.762  1.00 38.23           C  
ATOM   2377  CG1 ILE B 126      22.933  -8.612 171.873  1.00 39.95           C  
ATOM   2378  CG2 ILE B 126      22.913  -6.468 170.523  1.00 49.21           C  
ATOM   2379  CD  ILE B 126      22.668  -9.548 170.685  1.00 46.66           C  
ATOM   2380  H   ILE B 126      21.316  -7.026 174.432  1.00 99.99           H  
ATOM   2381  N   THR B 127      22.580  -3.922 172.609  1.00 43.05           N  
ATOM   2382  CA  THR B 127      21.918  -2.611 172.455  1.00 40.60           C  
ATOM   2383  C   THR B 127      21.783  -2.304 170.960  1.00 39.04           C  
ATOM   2384  O   THR B 127      22.748  -2.393 170.209  1.00 44.22           O  
ATOM   2385  CB  THR B 127      22.729  -1.516 173.169  1.00 47.28           C  
ATOM   2386  CG2 THR B 127      22.019  -0.158 173.137  1.00 50.18           C  
ATOM   2387  OG1 THR B 127      22.936  -1.895 174.533  1.00 54.12           O  
ATOM   2388  H   THR B 127      23.583  -3.919 172.541  1.00 99.99           H  
ATOM   2389  HG1 THR B 127      23.461  -1.186 175.005  1.00 99.99           H  
ATOM   2390  N   VAL B 128      20.578  -1.930 170.552  1.00 40.74           N  
ATOM   2391  CA  VAL B 128      20.287  -1.509 169.168  1.00 45.43           C  
ATOM   2392  C   VAL B 128      19.938  -0.015 169.186  1.00 40.08           C  
ATOM   2393  O   VAL B 128      19.038   0.409 169.909  1.00 38.62           O  
ATOM   2394  CB  VAL B 128      19.127  -2.345 168.578  1.00 42.09           C  
ATOM   2395  CG1 VAL B 128      18.633  -1.826 167.220  1.00 36.58           C  
ATOM   2396  CG2 VAL B 128      19.547  -3.808 168.406  1.00 36.29           C  
ATOM   2397  H   VAL B 128      19.790  -1.929 171.178  1.00 99.99           H  
ATOM   2398  N   LYS B 129      20.633   0.728 168.334  1.00 44.35           N  
ATOM   2399  CA  LYS B 129      20.308   2.132 168.029  1.00 42.37           C  
ATOM   2400  C   LYS B 129      19.795   2.175 166.583  1.00 40.46           C  
ATOM   2401  O   LYS B 129      20.372   1.564 165.680  1.00 37.48           O  
ATOM   2402  CB  LYS B 129      21.561   3.012 168.104  1.00 43.80           C  
ATOM   2403  CG  LYS B 129      22.398   2.906 169.384  1.00 53.42           C  
ATOM   2404  CD  LYS B 129      21.733   3.494 170.630  1.00 59.01           C  
ATOM   2405  CE  LYS B 129      22.825   3.979 171.585  1.00 61.70           C  
ATOM   2406  NZ  LYS B 129      22.757   3.329 172.904  1.00 61.30           N1+
ATOM   2407  H   LYS B 129      21.438   0.362 167.850  1.00 99.99           H  
ATOM   2408  HZ1 LYS B 129      23.482   3.696 173.486  1.00 99.99           H  
ATOM   2409  HZ2 LYS B 129      21.868   3.516 173.321  1.00 99.99           H  
ATOM   2410  HZ3 LYS B 129      22.880   2.344 172.796  1.00 99.99           H  
ATOM   2411  N   VAL B 130      18.718   2.926 166.387  1.00 34.06           N  
ATOM   2412  CA  VAL B 130      18.103   3.081 165.057  1.00 40.01           C  
ATOM   2413  C   VAL B 130      18.301   4.528 164.588  1.00 40.92           C  
ATOM   2414  O   VAL B 130      17.856   5.474 165.235  1.00 36.27           O  
ATOM   2415  CB  VAL B 130      16.605   2.700 165.075  1.00 33.19           C  
ATOM   2416  CG1 VAL B 130      15.965   2.832 163.688  1.00 33.59           C  
ATOM   2417  CG2 VAL B 130      16.386   1.265 165.562  1.00 35.48           C  
ATOM   2418  H   VAL B 130      18.256   3.413 167.129  1.00 99.99           H  
ATOM   2419  N   ASN B 131      19.087   4.668 163.527  1.00 35.43           N  
ATOM   2420  CA  ASN B 131      19.196   5.942 162.796  1.00 40.97           C  
ATOM   2421  C   ASN B 131      18.000   6.115 161.867  1.00 42.70           C  
ATOM   2422  O   ASN B 131      17.526   5.143 161.284  1.00 42.05           O  
ATOM   2423  CB  ASN B 131      20.490   5.997 161.982  1.00 37.59           C  
ATOM   2424  CG  ASN B 131      21.722   6.238 162.860  1.00 38.69           C  
ATOM   2425  ND2 ASN B 131      21.531   6.892 163.992  1.00 38.03           N  
ATOM   2426  OD1 ASN B 131      22.837   5.897 162.516  1.00 42.86           O  
ATOM   2427  H   ASN B 131      19.548   3.878 163.106  1.00 99.99           H  
ATOM   2428 1HD2 ASN B 131      22.332   7.063 164.558  1.00 99.99           H  
ATOM   2429 2HD2 ASN B 131      20.615   7.151 164.273  1.00 99.99           H  
ATOM   2430  N   ALA B 132      17.482   7.333 161.793  1.00 26.11           N  
ATOM   2431  CA  ALA B 132      16.309   7.601 160.947  1.00 27.18           C  
ATOM   2432  C   ALA B 132      16.302   9.033 160.402  1.00 37.15           C  
ATOM   2433  O   ALA B 132      16.718   9.952 161.111  1.00 41.96           O  
ATOM   2434  CB  ALA B 132      15.036   7.352 161.762  1.00 28.25           C  
ATOM   2435  H   ALA B 132      17.780   8.095 162.371  1.00 99.99           H  
ATOM   2436  N   PRO B 133      15.857   9.219 159.151  1.00 33.16           N  
ATOM   2437  CA  PRO B 133      15.635  10.563 158.598  1.00 31.31           C  
ATOM   2438  C   PRO B 133      14.507  11.288 159.341  1.00 30.95           C  
ATOM   2439  O   PRO B 133      13.592  10.670 159.888  1.00 30.14           O  
ATOM   2440  CB  PRO B 133      15.338  10.349 157.111  1.00 34.83           C  
ATOM   2441  CG  PRO B 133      14.840   8.906 157.028  1.00 34.03           C  
ATOM   2442  CD  PRO B 133      15.617   8.180 158.128  1.00 30.85           C  
ATOM   2443  N   TYR B 134      14.549  12.613 159.242  1.00 24.04           N  
ATOM   2444  CA  TYR B 134      13.584  13.511 159.906  1.00 31.60           C  
ATOM   2445  C   TYR B 134      12.113  13.124 159.676  1.00 35.48           C  
ATOM   2446  O   TYR B 134      11.373  12.935 160.638  1.00 42.09           O  
ATOM   2447  CB  TYR B 134      13.816  14.943 159.416  1.00 26.62           C  
ATOM   2448  CG  TYR B 134      12.930  15.934 160.168  1.00 30.29           C  
ATOM   2449  CD1 TYR B 134      13.393  16.482 161.355  1.00 37.95           C  
ATOM   2450  CD2 TYR B 134      11.659  16.254 159.698  1.00 33.35           C  
ATOM   2451  CE1 TYR B 134      12.590  17.359 162.070  1.00 45.37           C  
ATOM   2452  CE2 TYR B 134      10.853  17.128 160.417  1.00 34.40           C  
ATOM   2453  CZ  TYR B 134      11.330  17.685 161.595  1.00 38.87           C  
ATOM   2454  OH  TYR B 134      10.577  18.586 162.286  1.00 47.26           O  
ATOM   2455  H   TYR B 134      15.314  13.077 158.795  1.00 99.99           H  
ATOM   2456  HH  TYR B 134       9.704  18.726 161.826  1.00 99.99           H  
ATOM   2457  N   ALA B 135      11.761  12.833 158.423  1.00 37.98           N  
ATOM   2458  CA  ALA B 135      10.365  12.522 158.051  1.00 44.50           C  
ATOM   2459  C   ALA B 135       9.833  11.255 158.744  1.00 36.79           C  
ATOM   2460  O   ALA B 135       8.726  11.265 159.281  1.00 34.04           O  
ATOM   2461  CB  ALA B 135      10.235  12.412 156.531  1.00 40.38           C  
ATOM   2462  H   ALA B 135      12.432  12.739 157.689  1.00 99.99           H  
ATOM   2463  N   ALA B 136      10.725  10.280 158.940  1.00 36.54           N  
ATOM   2464  CA  ALA B 136      10.399   9.051 159.688  1.00 35.19           C  
ATOM   2465  C   ALA B 136      10.248   9.313 161.195  1.00 39.85           C  
ATOM   2466  O   ALA B 136       9.257   8.897 161.797  1.00 47.63           O  
ATOM   2467  CB  ALA B 136      11.477   7.991 159.453  1.00 34.47           C  
ATOM   2468  H   ALA B 136      11.690  10.377 158.699  1.00 99.99           H  
ATOM   2469  N   ALA B 137      11.109  10.178 161.738  1.00 29.99           N  
ATOM   2470  CA  ALA B 137      11.086  10.498 163.176  1.00 33.53           C  
ATOM   2471  C   ALA B 137       9.891  11.384 163.546  1.00 38.72           C  
ATOM   2472  O   ALA B 137       9.327  11.221 164.619  1.00 39.24           O  
ATOM   2473  CB  ALA B 137      12.395  11.157 163.615  1.00 30.38           C  
ATOM   2474  H   ALA B 137      11.691  10.785 161.191  1.00 99.99           H  
ATOM   2475  N   LEU B 138       9.424  12.193 162.592  1.00 34.38           N  
ATOM   2476  CA  LEU B 138       8.253  13.067 162.775  1.00 45.26           C  
ATOM   2477  C   LEU B 138       6.950  12.254 162.775  1.00 46.87           C  
ATOM   2478  O   LEU B 138       6.120  12.440 163.664  1.00 54.96           O  
ATOM   2479  CB  LEU B 138       8.223  14.138 161.680  1.00 35.27           C  
ATOM   2480  CG  LEU B 138       7.026  15.088 161.818  1.00 52.50           C  
ATOM   2481  CD1 LEU B 138       7.232  16.120 162.931  1.00 40.24           C  
ATOM   2482  CD2 LEU B 138       6.733  15.746 160.471  1.00 58.29           C  
ATOM   2483  H   LEU B 138       9.830  12.218 161.678  1.00 99.99           H  
ATOM   2484  N   GLU B 139       6.866  11.261 161.885  1.00 41.97           N  
ATOM   2485  CA  GLU B 139       5.729  10.319 161.872  1.00 45.29           C  
ATOM   2486  C   GLU B 139       5.659   9.547 163.204  1.00 47.29           C  
ATOM   2487  O   GLU B 139       4.585   9.348 163.766  1.00 55.06           O  
ATOM   2488  CB  GLU B 139       5.854   9.377 160.668  1.00 42.17           C  
ATOM   2489  CG  GLU B 139       4.758   8.302 160.636  1.00 52.76           C  
ATOM   2490  CD  GLU B 139       4.739   7.454 159.360  1.00 57.30           C  
ATOM   2491  OE1 GLU B 139       3.642   6.936 159.064  1.00 68.82           O  
ATOM   2492  OE2 GLU B 139       5.802   7.328 158.709  1.00 54.83           O1-
ATOM   2493  H   GLU B 139       7.587  11.072 161.214  1.00 99.99           H  
ATOM   2494  N   HIS B 140       6.836   9.196 163.718  1.00 52.08           N  
ATOM   2495  CA  HIS B 140       6.993   8.577 165.042  1.00 56.52           C  
ATOM   2496  C   HIS B 140       6.757   9.550 166.214  1.00 61.43           C  
ATOM   2497  O   HIS B 140       6.413   9.101 167.300  1.00 59.63           O  
ATOM   2498  CB  HIS B 140       8.394   7.959 165.092  1.00 57.27           C  
ATOM   2499  CG  HIS B 140       8.780   7.436 166.483  1.00 66.32           C  
ATOM   2500  CD2 HIS B 140       9.601   8.040 167.336  1.00 64.48           C  
ATOM   2501  ND1 HIS B 140       8.352   6.313 167.029  1.00 76.40           N  
ATOM   2502  CE1 HIS B 140       8.909   6.211 168.239  1.00 72.05           C  
ATOM   2503  NE2 HIS B 140       9.683   7.270 168.422  1.00 69.66           N  
ATOM   2504  H   HIS B 140       7.697   9.340 163.226  1.00 99.99           H  
ATOM   2505  HD1 HIS B 140       7.708   5.668 166.618  1.00 99.99           H  
ATOM   2506  N   HIS B 141       6.983  10.842 165.993  1.00 65.36           N  
ATOM   2507  CA  HIS B 141       7.005  11.853 167.063  1.00 64.70           C  
ATOM   2508  C   HIS B 141       5.633  12.041 167.721  1.00 80.57           C  
ATOM   2509  O   HIS B 141       5.484  11.721 168.893  1.00 93.56           O  
ATOM   2510  CB  HIS B 141       7.568  13.181 166.543  1.00 61.20           C  
ATOM   2511  CG  HIS B 141       7.967  14.085 167.715  1.00 65.91           C  
ATOM   2512  CD2 HIS B 141       7.587  15.345 167.902  1.00 58.52           C  
ATOM   2513  ND1 HIS B 141       8.727  13.718 168.733  1.00 69.57           N  
ATOM   2514  CE1 HIS B 141       8.832  14.759 169.561  1.00 69.04           C  
ATOM   2515  NE2 HIS B 141       8.134  15.761 169.045  1.00 62.23           N  
ATOM   2516  H   HIS B 141       7.250  11.189 165.094  1.00 99.99           H  
ATOM   2517  HD1 HIS B 141       9.140  12.815 168.862  1.00 99.99           H  
ATOM   2518  N   HIS B 142       4.677  12.573 166.953  1.00 84.28           N  
ATOM   2519  CA  HIS B 142       3.284  12.848 167.393  1.00 94.98           C  
ATOM   2520  C   HIS B 142       3.114  13.155 168.897  1.00 97.25           C  
ATOM   2521  O   HIS B 142       3.398  14.301 169.309  1.00 91.42           O  
ATOM   2522  CB  HIS B 142       2.336  11.710 166.946  1.00 97.89           C  
ATOM   2523  CG  HIS B 142       2.609  10.311 167.553  1.00 99.66           C  
ATOM   2524  CD2 HIS B 142       2.097   9.757 168.659  1.00102.50           C  
ATOM   2525  ND1 HIS B 142       3.479   9.450 167.068  1.00 95.85           N  
ATOM   2526  CE1 HIS B 142       3.553   8.406 167.896  1.00 97.25           C  
ATOM   2527  NE2 HIS B 142       2.701   8.594 168.891  1.00101.94           N  
ATOM   2528  OXT HIS B 142       2.726  12.201 169.594  1.00 99.99           O1-
ATOM   2529  H   HIS B 142       4.873  12.829 166.008  1.00 99.99           H  
ATOM   2530  HD1 HIS B 142       3.947   9.537 166.188  1.00 99.99           H  
TER   
CONECT    1    2    4   40
CONECT    2    1    3   34
CONECT    3    2    6   28
CONECT    4    1    5   45
CONECT    5    4   35   28
CONECT    6    3   29
CONECT    7    8   30   29
CONECT    8    7    9   13
CONECT    9    8   10
CONECT   10    9   11   31
CONECT   11   10   12   32
CONECT   12   11   13   33
CONECT   13    8   12
CONECT   14   15   36   35
CONECT   15   14   16   20
CONECT   16   15   17
CONECT   17   16   18   37
CONECT   18   17   19   38
CONECT   19   18   20   39
CONECT   20   15   19
CONECT   21   22   41   40
CONECT   22   21   23   27
CONECT   23   22   24
CONECT   24   23   25   42
CONECT   25   24   26   43
CONECT   26   25   27   44
CONECT   27   22   26
CONECT   28    3    5
CONECT   29    6    7
CONECT   30    7
CONECT   31   10   46
CONECT   32   11   47
CONECT   33   12   48
CONECT   34    2   49
CONECT   35    5   14
CONECT   36   14
CONECT   37   17   50
CONECT   38   18   51
CONECT   39   19   52
CONECT   40    1   21
CONECT   41   21
CONECT   42   24   53
CONECT   43   25   54
CONECT   44   26   55
CONECT   45    4   56
CONECT   46   31
CONECT   47   32
CONECT   48   33
CONECT   49   34
CONECT   50   37
CONECT   51   38
CONECT   52   39
CONECT   53   42
CONECT   54   43
CONECT   55   44
CONECT   56   45
END
