# Supplementary material for: In silico identification of promising PD-L1 inhibitors from selected indian medicinal plants for treatment of triple negative breast cancer
Source: PLoS One. 2025 Jul 10;20(7):e0327475. doi: 10.1371/journal.pone.0327475 (PMC12244773; doi:10.1371/journal.pone.0327475)
Supplement: S1 File — (ZIP) [file pone.0327475.s002.zip › CID-5889042_Protein.pdb]

ATOM      1  N   ALA A  18       6.761 -27.100 179.327  1.00 79.50           N  
ATOM      2  CA  ALA A  18       5.671 -26.773 180.273  1.00 75.61           C  
ATOM      3  C   ALA A  18       6.198 -26.282 181.641  1.00 66.76           C  
ATOM      4  O   ALA A  18       5.448 -25.987 182.571  1.00 61.84           O  
ATOM      5  CB  ALA A  18       4.762 -27.996 180.465  1.00 73.27           C  
ATOM      6  H1  ALA A  18       7.649 -26.934 179.739  1.00 99.99           H  
ATOM      7  H2  ALA A  18       6.724 -28.039 179.038  1.00 99.99           H  
ATOM      8  H3  ALA A  18       6.697 -26.563 178.503  1.00 99.99           H  
ATOM      9  N   PHE A  19       7.523 -26.169 181.722  1.00 57.80           N  
ATOM     10  CA  PHE A  19       8.250 -25.641 182.882  1.00 45.83           C  
ATOM     11  C   PHE A  19       7.883 -24.167 183.111  1.00 49.00           C  
ATOM     12  O   PHE A  19       8.124 -23.307 182.265  1.00 48.89           O  
ATOM     13  CB  PHE A  19       9.746 -25.800 182.604  1.00 39.08           C  
ATOM     14  CG  PHE A  19      10.580 -25.314 183.786  1.00 40.61           C  
ATOM     15  CD1 PHE A  19      10.882 -26.197 184.812  1.00 42.95           C  
ATOM     16  CD2 PHE A  19      11.008 -23.996 183.830  1.00 45.46           C  
ATOM     17  CE1 PHE A  19      11.628 -25.750 185.900  1.00 43.85           C  
ATOM     18  CE2 PHE A  19      11.767 -23.556 184.911  1.00 40.75           C  
ATOM     19  CZ  PHE A  19      12.068 -24.439 185.941  1.00 42.45           C  
ATOM     20  H   PHE A  19       8.117 -26.449 180.972  1.00 99.99           H  
ATOM     21  N   THR A  20       7.254 -23.919 184.252  1.00 43.62           N  
ATOM     22  CA  THR A  20       6.772 -22.571 184.602  1.00 45.63           C  
ATOM     23  C   THR A  20       7.369 -22.148 185.947  1.00 37.13           C  
ATOM     24  O   THR A  20       7.242 -22.854 186.945  1.00 39.79           O  
ATOM     25  CB  THR A  20       5.233 -22.552 184.677  1.00 52.82           C  
ATOM     26  CG2 THR A  20       4.676 -21.144 184.920  1.00 53.87           C  
ATOM     27  OG1 THR A  20       4.677 -23.049 183.456  1.00 50.18           O  
ATOM     28  H   THR A  20       7.116 -24.617 184.956  1.00 99.99           H  
ATOM     29  HG1 THR A  20       5.412 -23.319 182.832  1.00 99.99           H  
ATOM     30  N   VAL A  21       7.956 -20.959 185.943  1.00 33.85           N  
ATOM     31  CA  VAL A  21       8.362 -20.277 187.184  1.00 36.76           C  
ATOM     32  C   VAL A  21       7.188 -19.375 187.585  1.00 39.53           C  
ATOM     33  O   VAL A  21       6.635 -18.672 186.749  1.00 41.91           O  
ATOM     34  CB  VAL A  21       9.663 -19.482 186.963  1.00 37.71           C  
ATOM     35  CG1 VAL A  21       9.984 -18.523 188.113  1.00 34.88           C  
ATOM     36  CG2 VAL A  21      10.839 -20.452 186.829  1.00 28.03           C  
ATOM     37  H   VAL A  21       8.016 -20.403 185.108  1.00 99.99           H  
ATOM     38  N   THR A  22       6.833 -19.422 188.858  1.00 36.21           N  
ATOM     39  CA  THR A  22       5.717 -18.611 189.386  1.00 41.87           C  
ATOM     40  C   THR A  22       6.192 -17.807 190.597  1.00 43.04           C  
ATOM     41  O   THR A  22       7.125 -18.187 191.306  1.00 33.26           O  
ATOM     42  CB  THR A  22       4.506 -19.467 189.798  1.00 46.60           C  
ATOM     43  CG2 THR A  22       3.978 -20.340 188.654  1.00 48.50           C  
ATOM     44  OG1 THR A  22       4.841 -20.270 190.933  1.00 45.17           O  
ATOM     45  H   THR A  22       7.334 -19.961 189.537  1.00 99.99           H  
ATOM     46  HG1 THR A  22       4.045 -20.809 191.203  1.00 99.99           H  
ATOM     47  N   VAL A  23       5.528 -16.676 190.797  1.00 39.20           N  
ATOM     48  CA  VAL A  23       5.743 -15.826 191.976  1.00 36.94           C  
ATOM     49  C   VAL A  23       4.413 -15.675 192.726  1.00 45.63           C  
ATOM     50  O   VAL A  23       3.415 -15.323 192.092  1.00 50.56           O  
ATOM     51  CB  VAL A  23       6.338 -14.452 191.599  1.00 35.08           C  
ATOM     52  CG1 VAL A  23       7.782 -14.638 191.135  1.00 28.39           C  
ATOM     53  CG2 VAL A  23       5.547 -13.698 190.519  1.00 35.03           C  
ATOM     54  H   VAL A  23       4.832 -16.340 190.163  1.00 99.99           H  
ATOM     55  N   PRO A  24       4.365 -15.983 194.028  1.00 48.26           N  
ATOM     56  CA  PRO A  24       3.157 -15.727 194.830  1.00 50.24           C  
ATOM     57  C   PRO A  24       2.858 -14.222 194.928  1.00 45.50           C  
ATOM     58  O   PRO A  24       1.703 -13.811 194.891  1.00 49.78           O  
ATOM     59  CB  PRO A  24       3.433 -16.382 196.184  1.00 52.73           C  
ATOM     60  CG  PRO A  24       4.959 -16.363 196.294  1.00 50.95           C  
ATOM     61  CD  PRO A  24       5.438 -16.577 194.854  1.00 48.38           C  
ATOM     62  N   LYS A  25       3.918 -13.418 195.015  1.00 42.32           N  
ATOM     63  CA  LYS A  25       3.820 -11.955 194.970  1.00 29.34           C  
ATOM     64  C   LYS A  25       4.733 -11.461 193.850  1.00 28.54           C  
ATOM     65  O   LYS A  25       5.912 -11.808 193.791  1.00 31.90           O  
ATOM     66  CB  LYS A  25       4.352 -11.354 196.271  1.00 25.27           C  
ATOM     67  CG  LYS A  25       3.598 -11.761 197.541  1.00 30.07           C  
ATOM     68  CD  LYS A  25       4.278 -11.191 198.795  1.00 29.47           C  
ATOM     69  CE  LYS A  25       4.481  -9.669 198.774  1.00 30.49           C  
ATOM     70  NZ  LYS A  25       3.253  -8.885 198.983  1.00 41.79           N1+
ATOM     71  H   LYS A  25       4.853 -13.752 195.127  1.00 99.99           H  
ATOM     72  HZ1 LYS A  25       3.464  -7.920 198.820  1.00 99.99           H  
ATOM     73  HZ2 LYS A  25       2.533  -9.169 198.350  1.00 99.99           H  
ATOM     74  HZ3 LYS A  25       2.954  -9.011 199.926  1.00 99.99           H  
ATOM     75  N   ASP A  26       4.184 -10.578 193.032  1.00 31.72           N  
ATOM     76  CA  ASP A  26       4.989  -9.836 192.044  1.00 28.24           C  
ATOM     77  C   ASP A  26       5.276  -8.397 192.516  1.00 29.32           C  
ATOM     78  O   ASP A  26       5.875  -7.613 191.783  1.00 33.86           O  
ATOM     79  CB  ASP A  26       4.304  -9.856 190.663  1.00 35.04           C  
ATOM     80  CG  ASP A  26       2.941  -9.156 190.614  1.00 47.33           C  
ATOM     81  OD1 ASP A  26       2.238  -9.165 191.655  1.00 58.54           O  
ATOM     82  OD2 ASP A  26       2.624  -8.603 189.541  1.00 61.74           O1-
ATOM     83  H   ASP A  26       3.204 -10.360 193.050  1.00 99.99           H  
ATOM     84  N   LEU A  27       4.805  -8.054 193.717  1.00 28.27           N  
ATOM     85  CA  LEU A  27       5.022  -6.730 194.323  1.00 28.05           C  
ATOM     86  C   LEU A  27       5.345  -6.881 195.814  1.00 28.42           C  
ATOM     87  O   LEU A  27       4.564  -7.462 196.560  1.00 22.81           O  
ATOM     88  CB  LEU A  27       3.772  -5.852 194.141  1.00 26.33           C  
ATOM     89  CG  LEU A  27       3.903  -4.467 194.796  1.00 31.03           C  
ATOM     90  CD1 LEU A  27       4.928  -3.587 194.075  1.00 22.79           C  
ATOM     91  CD2 LEU A  27       2.541  -3.777 194.878  1.00 22.41           C  
ATOM     92  H   LEU A  27       4.339  -8.703 194.319  1.00 99.99           H  
ATOM     93  N   TYR A  28       6.488  -6.329 196.201  1.00 28.07           N  
ATOM     94  CA  TYR A  28       6.906  -6.237 197.612  1.00 27.41           C  
ATOM     95  C   TYR A  28       7.086  -4.761 197.987  1.00 24.97           C  
ATOM     96  O   TYR A  28       7.655  -3.980 197.226  1.00 22.77           O  
ATOM     97  CB  TYR A  28       8.225  -6.993 197.842  1.00 24.01           C  
ATOM     98  CG  TYR A  28       8.085  -8.519 197.775  1.00 24.48           C  
ATOM     99  CD1 TYR A  28       8.009  -9.164 196.550  1.00 19.28           C  
ATOM    100  CD2 TYR A  28       8.086  -9.279 198.940  1.00 24.71           C  
ATOM    101  CE1 TYR A  28       7.933 -10.550 196.477  1.00 20.42           C  
ATOM    102  CE2 TYR A  28       8.005 -10.667 198.874  1.00 30.47           C  
ATOM    103  CZ  TYR A  28       7.936 -11.306 197.642  1.00 24.61           C  
ATOM    104  OH  TYR A  28       7.902 -12.668 197.576  1.00 27.91           O  
ATOM    105  H   TYR A  28       7.126  -5.927 195.535  1.00 99.99           H  
ATOM    106  HH  TYR A  28       7.801 -13.021 198.507  1.00 99.99           H  
ATOM    107  N   VAL A  29       6.506  -4.389 199.122  1.00 27.47           N  
ATOM    108  CA  VAL A  29       6.655  -3.037 199.693  1.00 24.31           C  
ATOM    109  C   VAL A  29       7.319  -3.230 201.059  1.00 27.42           C  
ATOM    110  O   VAL A  29       6.771  -3.881 201.949  1.00 26.97           O  
ATOM    111  CB  VAL A  29       5.303  -2.308 199.833  1.00 29.78           C  
ATOM    112  CG1 VAL A  29       5.497  -0.878 200.349  1.00 33.63           C  
ATOM    113  CG2 VAL A  29       4.541  -2.251 198.504  1.00 28.81           C  
ATOM    114  H   VAL A  29       5.937  -5.008 199.663  1.00 99.99           H  
ATOM    115  N   VAL A  30       8.552  -2.761 201.136  1.00 26.46           N  
ATOM    116  CA  VAL A  30       9.415  -3.008 202.303  1.00 24.74           C  
ATOM    117  C   VAL A  30       9.906  -1.679 202.874  1.00 28.32           C  
ATOM    118  O   VAL A  30       9.976  -0.667 202.178  1.00 22.52           O  
ATOM    119  CB  VAL A  30      10.582  -3.955 201.952  1.00 29.37           C  
ATOM    120  CG1 VAL A  30      10.064  -5.357 201.610  1.00 38.16           C  
ATOM    121  CG2 VAL A  30      11.448  -3.430 200.801  1.00 29.35           C  
ATOM    122  H   VAL A  30       8.927  -2.116 200.460  1.00 99.99           H  
ATOM    123  N   GLU A  31      10.094  -1.680 204.185  1.00 29.12           N  
ATOM    124  CA  GLU A  31      10.611  -0.497 204.887  1.00 28.45           C  
ATOM    125  C   GLU A  31      12.141  -0.505 204.826  1.00 23.30           C  
ATOM    126  O   GLU A  31      12.773  -1.556 204.921  1.00 22.50           O  
ATOM    127  CB  GLU A  31      10.139  -0.509 206.348  1.00 34.92           C  
ATOM    128  CG  GLU A  31       8.612  -0.643 206.489  1.00 42.84           C  
ATOM    129  CD  GLU A  31       7.825   0.460 205.772  1.00 45.14           C  
ATOM    130  OE1 GLU A  31       8.236   1.636 205.876  1.00 37.35           O  
ATOM    131  OE2 GLU A  31       6.823   0.109 205.108  1.00 39.23           O1-
ATOM    132  H   GLU A  31       9.943  -2.488 204.749  1.00 99.99           H  
ATOM    133  N   TYR A  32      12.721   0.680 204.689  1.00 19.07           N  
ATOM    134  CA  TYR A  32      14.179   0.866 204.798  1.00 24.93           C  
ATOM    135  C   TYR A  32      14.660   0.222 206.104  1.00 24.95           C  
ATOM    136  O   TYR A  32      13.994   0.323 207.136  1.00 24.83           O  
ATOM    137  CB  TYR A  32      14.480   2.370 204.818  1.00 21.67           C  
ATOM    138  CG  TYR A  32      15.934   2.694 205.161  1.00 22.73           C  
ATOM    139  CD1 TYR A  32      16.890   2.763 204.158  1.00 26.39           C  
ATOM    140  CD2 TYR A  32      16.301   2.882 206.489  1.00 34.63           C  
ATOM    141  CE1 TYR A  32      18.215   3.024 204.488  1.00 24.97           C  
ATOM    142  CE2 TYR A  32      17.625   3.138 206.820  1.00 34.90           C  
ATOM    143  CZ  TYR A  32      18.577   3.218 205.814  1.00 29.50           C  
ATOM    144  OH  TYR A  32      19.862   3.546 206.120  1.00 43.45           O  
ATOM    145  H   TYR A  32      12.201   1.498 204.420  1.00 99.99           H  
ATOM    146  HH  TYR A  32      19.966   3.604 207.113  1.00 99.99           H  
ATOM    147  N   GLY A  33      15.750  -0.537 205.977  1.00 27.27           N  
ATOM    148  CA  GLY A  33      16.385  -1.187 207.134  1.00 36.26           C  
ATOM    149  C   GLY A  33      15.823  -2.568 207.500  1.00 35.12           C  
ATOM    150  O   GLY A  33      16.408  -3.236 208.349  1.00 34.00           O  
ATOM    151  H   GLY A  33      16.235  -0.680 205.096  1.00 99.99           H  
ATOM    152  N   SER A  34      14.659  -2.954 206.969  1.00 30.50           N  
ATOM    153  CA  SER A  34      14.123  -4.307 207.228  1.00 33.80           C  
ATOM    154  C   SER A  34      14.875  -5.376 206.410  1.00 36.48           C  
ATOM    155  O   SER A  34      15.869  -5.087 205.743  1.00 41.51           O  
ATOM    156  CB  SER A  34      12.612  -4.348 206.963  1.00 35.12           C  
ATOM    157  OG  SER A  34      12.331  -4.219 205.569  1.00 38.98           O  
ATOM    158  H   SER A  34      14.101  -2.381 206.362  1.00 99.99           H  
ATOM    159  HG  SER A  34      11.347  -4.236 205.425  1.00 99.99           H  
ATOM    160  N   ASN A  35      14.448  -6.626 206.553  1.00 38.47           N  
ATOM    161  CA  ASN A  35      14.931  -7.721 205.700  1.00 30.86           C  
ATOM    162  C   ASN A  35      13.763  -8.154 204.811  1.00 34.68           C  
ATOM    163  O   ASN A  35      12.597  -8.090 205.202  1.00 34.90           O  
ATOM    164  CB  ASN A  35      15.412  -8.906 206.544  1.00 37.25           C  
ATOM    165  CG  ASN A  35      16.529  -8.525 207.523  1.00 43.61           C  
ATOM    166  ND2 ASN A  35      16.504  -9.156 208.677  1.00 47.83           N  
ATOM    167  OD1 ASN A  35      17.366  -7.664 207.294  1.00 45.67           O  
ATOM    168  H   ASN A  35      13.723  -6.878 207.190  1.00 99.99           H  
ATOM    169 1HD2 ASN A  35      17.218  -8.922 209.332  1.00 99.99           H  
ATOM    170 2HD2 ASN A  35      15.819  -9.851 208.865  1.00 99.99           H  
ATOM    171  N   MET A  36      14.113  -8.575 203.609  1.00 26.02           N  
ATOM    172  CA  MET A  36      13.132  -8.977 202.597  1.00 25.87           C  
ATOM    173  C   MET A  36      13.544 -10.335 202.035  1.00 27.84           C  
ATOM    174  O   MET A  36      14.727 -10.629 201.876  1.00 26.38           O  
ATOM    175  CB  MET A  36      13.103  -7.879 201.528  1.00 26.63           C  
ATOM    176  CG  MET A  36      12.491  -8.276 200.182  1.00 39.24           C  
ATOM    177  SD  MET A  36      12.527  -6.895 198.987  1.00 38.81           S  
ATOM    178  CE  MET A  36      14.265  -6.817 198.616  1.00 33.18           C  
ATOM    179  H   MET A  36      15.076  -8.752 203.369  1.00 99.99           H  
ATOM    180  N   THR A  37      12.541 -11.183 201.871  1.00 25.30           N  
ATOM    181  CA  THR A  37      12.716 -12.460 201.167  1.00 25.07           C  
ATOM    182  C   THR A  37      11.747 -12.477 199.978  1.00 29.44           C  
ATOM    183  O   THR A  37      10.531 -12.450 200.166  1.00 27.05           O  
ATOM    184  CB  THR A  37      12.485 -13.633 202.134  1.00 25.54           C  
ATOM    185  CG2 THR A  37      12.640 -14.992 201.444  1.00 25.04           C  
ATOM    186  OG1 THR A  37      13.412 -13.526 203.225  1.00 27.18           O  
ATOM    187  H   THR A  37      11.623 -11.013 202.233  1.00 99.99           H  
ATOM    188  HG1 THR A  37      14.002 -12.732 203.057  1.00 99.99           H  
ATOM    189  N   ILE A  38      12.317 -12.409 198.781  1.00 23.23           N  
ATOM    190  CA  ILE A  38      11.532 -12.518 197.538  1.00 23.31           C  
ATOM    191  C   ILE A  38      11.519 -14.003 197.142  1.00 28.02           C  
ATOM    192  O   ILE A  38      12.574 -14.624 197.001  1.00 27.15           O  
ATOM    193  CB  ILE A  38      12.126 -11.666 196.400  1.00 22.47           C  
ATOM    194  CG1 ILE A  38      12.297 -10.192 196.796  1.00 45.98           C  
ATOM    195  CG2 ILE A  38      11.194 -11.761 195.187  1.00 38.87           C  
ATOM    196  CD  ILE A  38      13.176  -9.407 195.813  1.00 47.49           C  
ATOM    197  H   ILE A  38      13.318 -12.417 198.665  1.00 99.99           H  
ATOM    198  N   GLU A  39      10.315 -14.524 196.929  1.00 36.37           N  
ATOM    199  CA  GLU A  39      10.134 -15.946 196.578  1.00 34.70           C  
ATOM    200  C   GLU A  39       9.840 -16.129 195.089  1.00 32.08           C  
ATOM    201  O   GLU A  39       9.213 -15.286 194.448  1.00 29.02           O  
ATOM    202  CB  GLU A  39       8.975 -16.552 197.365  1.00 31.42           C  
ATOM    203  CG  GLU A  39       9.199 -16.493 198.874  1.00 36.66           C  
ATOM    204  CD  GLU A  39       7.875 -16.785 199.568  1.00 59.75           C  
ATOM    205  OE1 GLU A  39       7.728 -17.927 200.054  1.00 68.28           O  
ATOM    206  OE2 GLU A  39       7.056 -15.839 199.623  1.00 73.14           O1-
ATOM    207  H   GLU A  39       9.475 -13.976 196.987  1.00 99.99           H  
ATOM    208  N   CYS A  40      10.253 -17.293 194.601  0.42 30.15           N  
ATOM    209  CA  CYS A  40      10.132 -17.656 193.185  0.42 30.60           C  
ATOM    210  C   CYS A  40      10.171 -19.183 193.042  0.42 29.60           C  
ATOM    211  O   CYS A  40      11.211 -19.820 193.223  0.42 26.41           O  
ATOM    212  CB  CYS A  40      11.303 -16.958 192.492  0.42 31.08           C  
ATOM    213  SG  CYS A  40      11.736 -17.589 190.844  0.42 27.99           S  
ATOM    214  H   CYS A  40      10.800 -17.930 195.149  1.00 99.99           H  
ATOM    215  N   LYS A  41       8.980 -19.734 192.834  1.00 30.10           N  
ATOM    216  CA  LYS A  41       8.752 -21.189 192.823  1.00 35.44           C  
ATOM    217  C   LYS A  41       9.087 -21.781 191.448  1.00 36.16           C  
ATOM    218  O   LYS A  41       8.929 -21.129 190.413  1.00 32.65           O  
ATOM    219  CB  LYS A  41       7.281 -21.512 193.128  1.00 33.83           C  
ATOM    220  CG  LYS A  41       6.693 -20.815 194.362  1.00 41.65           C  
ATOM    221  CD  LYS A  41       7.297 -21.287 195.687  1.00 48.61           C  
ATOM    222  CE  LYS A  41       6.695 -20.494 196.849  1.00 46.71           C  
ATOM    223  NZ  LYS A  41       5.982 -21.375 197.789  1.00 51.50           N1+
ATOM    224  H   LYS A  41       8.195 -19.192 192.516  1.00 99.99           H  
ATOM    225  HZ1 LYS A  41       5.610 -20.832 198.541  1.00 99.99           H  
ATOM    226  HZ2 LYS A  41       5.237 -21.843 197.313  1.00 99.99           H  
ATOM    227  HZ3 LYS A  41       6.620 -22.054 198.150  1.00 99.99           H  
ATOM    228  N   PHE A  42       9.484 -23.046 191.476  1.00 36.33           N  
ATOM    229  CA  PHE A  42       9.719 -23.845 190.262  1.00 31.50           C  
ATOM    230  C   PHE A  42       9.410 -25.321 190.564  1.00 32.92           C  
ATOM    231  O   PHE A  42       9.575 -25.752 191.710  1.00 35.63           O  
ATOM    232  CB  PHE A  42      11.146 -23.646 189.721  1.00 35.64           C  
ATOM    233  CG  PHE A  42      12.228 -24.194 190.644  1.00 36.84           C  
ATOM    234  CD1 PHE A  42      12.661 -23.423 191.712  1.00 32.40           C  
ATOM    235  CD2 PHE A  42      12.777 -25.448 190.403  1.00 44.82           C  
ATOM    236  CE1 PHE A  42      13.653 -23.910 192.556  1.00 27.20           C  
ATOM    237  CE2 PHE A  42      13.767 -25.933 191.252  1.00 43.00           C  
ATOM    238  CZ  PHE A  42      14.197 -25.166 192.326  1.00 30.95           C  
ATOM    239  H   PHE A  42       9.589 -23.545 192.346  1.00 99.99           H  
ATOM    240  N   PRO A  43       8.907 -26.074 189.577  1.00 37.05           N  
ATOM    241  CA  PRO A  43       8.452 -27.459 189.797  1.00 40.80           C  
ATOM    242  C   PRO A  43       9.623 -28.368 190.194  1.00 37.58           C  
ATOM    243  O   PRO A  43      10.679 -28.351 189.561  1.00 34.51           O  
ATOM    244  CB  PRO A  43       7.895 -27.923 188.448  1.00 33.63           C  
ATOM    245  CG  PRO A  43       7.667 -26.646 187.638  1.00 43.85           C  
ATOM    246  CD  PRO A  43       8.705 -25.663 188.174  1.00 37.13           C  
ATOM    247  N   VAL A  44       9.412 -29.137 191.261  1.00 36.09           N  
ATOM    248  CA  VAL A  44      10.327 -30.225 191.681  1.00 41.44           C  
ATOM    249  C   VAL A  44       9.461 -31.442 192.038  1.00 48.49           C  
ATOM    250  O   VAL A  44       8.734 -31.422 193.027  1.00 50.92           O  
ATOM    251  CB  VAL A  44      11.225 -29.826 192.874  1.00 45.43           C  
ATOM    252  CG1 VAL A  44      12.168 -30.963 193.286  1.00 48.24           C  
ATOM    253  CG2 VAL A  44      12.105 -28.618 192.553  1.00 48.39           C  
ATOM    254  H   VAL A  44       8.637 -28.990 191.876  1.00 99.99           H  
ATOM    255  N   GLU A  45       9.490 -32.445 191.163  1.00 53.94           N  
ATOM    256  CA  GLU A  45       8.694 -33.671 191.356  1.00 64.43           C  
ATOM    257  C   GLU A  45       9.391 -34.679 192.287  1.00 70.50           C  
ATOM    258  O   GLU A  45       8.782 -35.155 193.240  1.00 86.63           O  
ATOM    259  CB  GLU A  45       8.313 -34.255 189.987  1.00 99.99           C  
ATOM    260  CG  GLU A  45       7.424 -35.511 190.049  1.00 99.99           C  
ATOM    261  CD  GLU A  45       8.167 -36.797 190.439  1.00 99.99           C  
ATOM    262  OE1 GLU A  45       9.351 -36.921 190.048  1.00 99.99           O  
ATOM    263  OE2 GLU A  45       7.519 -37.672 191.050  1.00 99.99           O1-
ATOM    264  H   GLU A  45      10.085 -32.428 190.363  1.00 99.99           H  
ATOM    265  N   LYS A  46      10.571 -35.138 191.874  1.00 57.07           N  
ATOM    266  CA  LYS A  46      11.351 -36.119 192.650  1.00 59.34           C  
ATOM    267  C   LYS A  46      12.373 -35.355 193.506  1.00 58.58           C  
ATOM    268  O   LYS A  46      12.271 -34.137 193.643  1.00 58.74           O  
ATOM    269  CB  LYS A  46      12.005 -37.137 191.695  1.00 99.99           C  
ATOM    270  CG  LYS A  46      12.970 -36.511 190.681  1.00 99.99           C  
ATOM    271  CD  LYS A  46      13.608 -37.580 189.792  1.00 99.99           C  
ATOM    272  CE  LYS A  46      14.617 -36.964 188.820  1.00 99.99           C  
ATOM    273  NZ  LYS A  46      15.779 -36.391 189.522  1.00 99.99           N1+
ATOM    274  H   LYS A  46      11.009 -34.826 191.036  1.00 99.99           H  
ATOM    275  HZ1 LYS A  46      16.407 -35.999 188.851  1.00 99.99           H  
ATOM    276  HZ2 LYS A  46      15.474 -35.680 190.157  1.00 99.99           H  
ATOM    277  HZ3 LYS A  46      16.243 -37.112 190.035  1.00 99.99           H  
ATOM    278  N   GLN A  47      13.373 -36.053 194.038  1.00 43.47           N  
ATOM    279  CA  GLN A  47      14.488 -35.381 194.726  1.00 52.27           C  
ATOM    280  C   GLN A  47      15.134 -34.339 193.794  1.00 49.70           C  
ATOM    281  O   GLN A  47      15.248 -34.546 192.583  1.00 41.65           O  
ATOM    282  CB  GLN A  47      15.520 -36.422 195.177  1.00 99.99           C  
ATOM    283  CG  GLN A  47      16.636 -35.833 196.052  1.00 99.99           C  
ATOM    284  CD  GLN A  47      16.095 -35.201 197.338  1.00 99.99           C  
ATOM    285  NE2 GLN A  47      15.870 -36.039 198.328  1.00 99.99           N  
ATOM    286  OE1 GLN A  47      15.884 -34.002 197.449  1.00 99.99           O  
ATOM    287  H   GLN A  47      13.374 -37.051 194.056  1.00 99.99           H  
ATOM    288 1HE2 GLN A  47      15.519 -35.668 199.183  1.00 99.99           H  
ATOM    289 2HE2 GLN A  47      16.030 -37.012 198.201  1.00 99.99           H  
ATOM    290  N   LEU A  48      15.548 -33.230 194.397  1.00 44.72           N  
ATOM    291  CA  LEU A  48      16.209 -32.148 193.649  1.00 36.18           C  
ATOM    292  C   LEU A  48      17.504 -32.685 193.028  1.00 46.15           C  
ATOM    293  O   LEU A  48      18.302 -33.355 193.686  1.00 36.61           O  
ATOM    294  CB  LEU A  48      16.505 -30.976 194.594  1.00 33.22           C  
ATOM    295  CG  LEU A  48      17.242 -29.787 193.957  1.00 32.75           C  
ATOM    296  CD1 LEU A  48      16.434 -29.114 192.843  1.00 30.50           C  
ATOM    297  CD2 LEU A  48      17.577 -28.770 195.044  1.00 36.55           C  
ATOM    298  H   LEU A  48      15.568 -33.149 195.395  1.00 99.99           H  
ATOM    299  N   ASP A  49      17.685 -32.376 191.750  1.00 47.94           N  
ATOM    300  CA  ASP A  49      18.955 -32.679 191.081  1.00 49.64           C  
ATOM    301  C   ASP A  49      19.727 -31.359 191.002  1.00 42.56           C  
ATOM    302  O   ASP A  49      19.561 -30.559 190.083  1.00 40.46           O  
ATOM    303  CB  ASP A  49      18.759 -33.309 189.693  1.00 56.46           C  
ATOM    304  CG  ASP A  49      20.081 -33.786 189.072  1.00 65.19           C  
ATOM    305  OD1 ASP A  49      21.156 -33.457 189.635  1.00 67.85           O  
ATOM    306  OD2 ASP A  49      20.003 -34.403 187.990  1.00 72.60           O1-
ATOM    307  H   ASP A  49      16.988 -31.890 191.208  1.00 99.99           H  
ATOM    308  N   LEU A  50      20.599 -31.170 191.983  1.00 38.78           N  
ATOM    309  CA  LEU A  50      21.338 -29.903 192.125  1.00 40.52           C  
ATOM    310  C   LEU A  50      22.288 -29.591 190.956  1.00 43.69           C  
ATOM    311  O   LEU A  50      22.331 -28.450 190.493  1.00 42.14           O  
ATOM    312  CB  LEU A  50      22.072 -29.901 193.467  1.00 42.91           C  
ATOM    313  CG  LEU A  50      22.382 -28.492 193.985  1.00 34.63           C  
ATOM    314  CD1 LEU A  50      21.107 -27.681 194.244  1.00 35.51           C  
ATOM    315  CD2 LEU A  50      23.181 -28.610 195.282  1.00 26.94           C  
ATOM    316  H   LEU A  50      20.748 -31.848 192.705  1.00 99.99           H  
ATOM    317  N   ALA A  51      22.848 -30.640 190.351  1.00 41.93           N  
ATOM    318  CA  ALA A  51      23.760 -30.479 189.205  1.00 44.32           C  
ATOM    319  C   ALA A  51      23.035 -30.068 187.911  1.00 47.93           C  
ATOM    320  O   ALA A  51      23.684 -29.733 186.927  1.00 64.52           O  
ATOM    321  CB  ALA A  51      24.583 -31.753 188.991  1.00 46.67           C  
ATOM    322  H   ALA A  51      22.569 -31.586 190.528  1.00 99.99           H  
ATOM    323  N   ALA A  52      21.700 -30.075 187.921  1.00 40.58           N  
ATOM    324  CA  ALA A  52      20.888 -29.616 186.779  1.00 38.94           C  
ATOM    325  C   ALA A  52      20.210 -28.249 186.995  1.00 36.24           C  
ATOM    326  O   ALA A  52      19.623 -27.704 186.062  1.00 50.08           O  
ATOM    327  CB  ALA A  52      19.828 -30.675 186.467  1.00 38.05           C  
ATOM    328  H   ALA A  52      21.167 -30.427 188.692  1.00 99.99           H  
ATOM    329  N   LEU A  53      20.362 -27.663 188.185  1.00 36.42           N  
ATOM    330  CA  LEU A  53      19.668 -26.414 188.543  1.00 35.18           C  
ATOM    331  C   LEU A  53      20.593 -25.198 188.393  1.00 34.92           C  
ATOM    332  O   LEU A  53      21.756 -25.223 188.810  1.00 38.84           O  
ATOM    333  CB  LEU A  53      19.172 -26.544 189.991  1.00 30.56           C  
ATOM    334  CG  LEU A  53      18.441 -25.313 190.545  1.00 29.46           C  
ATOM    335  CD1 LEU A  53      17.026 -25.169 189.981  1.00 25.18           C  
ATOM    336  CD2 LEU A  53      18.417 -25.381 192.070  1.00 23.72           C  
ATOM    337  H   LEU A  53      20.998 -27.999 188.883  1.00 99.99           H  
ATOM    338  N   ILE A  54      20.058 -24.186 187.718  1.00 32.89           N  
ATOM    339  CA  ILE A  54      20.694 -22.858 187.605  1.00 40.34           C  
ATOM    340  C   ILE A  54      19.668 -21.800 188.025  1.00 33.50           C  
ATOM    341  O   ILE A  54      18.558 -21.757 187.495  1.00 34.58           O  
ATOM    342  CB  ILE A  54      21.204 -22.599 186.173  1.00 43.38           C  
ATOM    343  CG1 ILE A  54      22.306 -23.602 185.825  1.00 31.77           C  
ATOM    344  CG2 ILE A  54      21.761 -21.177 185.993  1.00 39.21           C  
ATOM    345  CD  ILE A  54      22.155 -24.107 184.393  1.00 43.44           C  
ATOM    346  H   ILE A  54      19.173 -24.281 187.242  1.00 99.99           H  
ATOM    347  N   VAL A  55      20.118 -20.937 188.928  1.00 35.50           N  
ATOM    348  CA  VAL A  55      19.317 -19.801 189.417  1.00 35.23           C  
ATOM    349  C   VAL A  55      20.154 -18.517 189.303  1.00 33.09           C  
ATOM    350  O   VAL A  55      21.250 -18.434 189.857  1.00 37.92           O  
ATOM    351  CB  VAL A  55      18.859 -20.036 190.874  1.00 33.75           C  
ATOM    352  CG1 VAL A  55      18.009 -18.874 191.400  1.00 29.72           C  
ATOM    353  CG2 VAL A  55      18.050 -21.329 191.028  1.00 28.36           C  
ATOM    354  H   VAL A  55      21.039 -21.022 189.321  1.00 99.99           H  
ATOM    355  N   TYR A  56      19.651 -17.579 188.513  1.00 36.37           N  
ATOM    356  CA  TYR A  56      20.156 -16.194 188.508  1.00 25.98           C  
ATOM    357  C   TYR A  56      19.078 -15.291 189.119  1.00 34.55           C  
ATOM    358  O   TYR A  56      17.897 -15.410 188.792  1.00 38.41           O  
ATOM    359  CB  TYR A  56      20.391 -15.667 187.087  1.00 31.80           C  
ATOM    360  CG  TYR A  56      21.597 -16.134 186.269  1.00 45.60           C  
ATOM    361  CD1 TYR A  56      22.163 -17.403 186.394  1.00 48.57           C  
ATOM    362  CD2 TYR A  56      22.079 -15.274 185.291  1.00 59.71           C  
ATOM    363  CE1 TYR A  56      23.193 -17.787 185.545  1.00 48.74           C  
ATOM    364  CE2 TYR A  56      23.099 -15.656 184.432  1.00 54.55           C  
ATOM    365  CZ  TYR A  56      23.652 -16.915 184.564  1.00 45.40           C  
ATOM    366  OH  TYR A  56      24.691 -17.270 183.767  1.00 48.46           O  
ATOM    367  H   TYR A  56      18.858 -17.750 187.919  1.00 99.99           H  
ATOM    368  HH  TYR A  56      24.887 -16.530 183.114  1.00 99.99           H  
ATOM    369  N   TRP A  57      19.519 -14.431 190.025  1.00 28.29           N  
ATOM    370  CA  TRP A  57      18.714 -13.290 190.495  1.00 24.60           C  
ATOM    371  C   TRP A  57      19.446 -12.020 190.075  1.00 32.52           C  
ATOM    372  O   TRP A  57      20.658 -11.901 190.273  1.00 28.22           O  
ATOM    373  CB  TRP A  57      18.570 -13.256 192.020  1.00 24.28           C  
ATOM    374  CG  TRP A  57      17.498 -14.209 192.550  1.00 32.54           C  
ATOM    375  CD1 TRP A  57      17.706 -15.458 192.963  1.00 29.08           C  
ATOM    376  CD2 TRP A  57      16.166 -13.908 192.763  1.00 30.16           C  
ATOM    377  CE2 TRP A  57      15.596 -15.048 193.321  1.00 26.38           C  
ATOM    378  CE3 TRP A  57      15.393 -12.769 192.568  1.00 25.34           C  
ATOM    379  NE1 TRP A  57      16.555 -15.966 193.422  1.00 21.52           N  
ATOM    380  CZ2 TRP A  57      14.259 -15.037 193.679  1.00 20.28           C  
ATOM    381  CZ3 TRP A  57      14.043 -12.781 192.887  1.00 31.28           C  
ATOM    382  CH2 TRP A  57      13.472 -13.922 193.441  1.00 27.30           C  
ATOM    383  H   TRP A  57      20.462 -14.459 190.361  1.00 99.99           H  
ATOM    384  HE1 TRP A  57      16.432 -16.896 193.759  1.00 99.99           H  
ATOM    385  N   GLU A  58      18.693 -11.105 189.486  1.00 33.38           N  
ATOM    386  CA  GLU A  58      19.234  -9.789 189.118  1.00 31.38           C  
ATOM    387  C   GLU A  58      18.197  -8.694 189.334  1.00 33.28           C  
ATOM    388  O   GLU A  58      17.005  -8.979 189.450  1.00 35.62           O  
ATOM    389  CB  GLU A  58      19.763  -9.768 187.681  1.00 41.86           C  
ATOM    390  CG  GLU A  58      18.721  -9.952 186.571  1.00 48.64           C  
ATOM    391  CD  GLU A  58      19.402  -9.990 185.204  1.00 48.88           C  
ATOM    392  OE1 GLU A  58      20.579 -10.418 185.177  1.00 42.69           O  
ATOM    393  OE2 GLU A  58      18.727  -9.576 184.236  1.00 52.45           O1-
ATOM    394  H   GLU A  58      17.700 -11.216 189.378  1.00 99.99           H  
ATOM    395  N   MET A  59      18.694  -7.473 189.438  1.00 36.25           N  
ATOM    396  CA  MET A  59      17.825  -6.290 189.527  1.00 39.45           C  
ATOM    397  C   MET A  59      18.274  -5.281 188.475  1.00 39.35           C  
ATOM    398  O   MET A  59      19.456  -4.951 188.422  1.00 45.27           O  
ATOM    399  CB  MET A  59      17.914  -5.698 190.935  1.00 34.38           C  
ATOM    400  CG  MET A  59      16.848  -4.626 191.190  1.00 43.71           C  
ATOM    401  SD  MET A  59      17.197  -2.980 190.471  1.00 53.53           S  
ATOM    402  CE  MET A  59      18.401  -2.358 191.625  1.00 56.89           C  
ATOM    403  H   MET A  59      19.687  -7.301 189.433  1.00 99.99           H  
ATOM    404  N   GLU A  60      17.374  -4.994 187.532  1.00 45.27           N  
ATOM    405  CA  GLU A  60      17.642  -4.041 186.431  1.00 51.91           C  
ATOM    406  C   GLU A  60      18.989  -4.292 185.730  1.00 60.61           C  
ATOM    407  O   GLU A  60      19.857  -3.425 185.645  1.00 66.65           O  
ATOM    408  CB  GLU A  60      17.518  -2.598 186.942  1.00 46.70           C  
ATOM    409  CG  GLU A  60      16.086  -2.097 186.752  1.00 47.11           C  
ATOM    410  CD  GLU A  60      15.650  -1.059 187.786  1.00 60.55           C  
ATOM    411  OE1 GLU A  60      16.466  -0.187 188.160  1.00 48.48           O  
ATOM    412  OE2 GLU A  60      14.467  -1.179 188.180  1.00 44.84           O1-
ATOM    413  H   GLU A  60      16.438  -5.357 187.579  1.00 99.99           H  
ATOM    414  N   ASP A  61      19.207  -5.568 185.404  1.00 57.28           N  
ATOM    415  CA  ASP A  61      20.416  -6.050 184.701  1.00 69.63           C  
ATOM    416  C   ASP A  61      21.739  -5.906 185.479  1.00 67.03           C  
ATOM    417  O   ASP A  61      22.823  -5.901 184.897  1.00 72.63           O  
ATOM    418  CB  ASP A  61      20.528  -5.384 183.319  1.00 79.78           C  
ATOM    419  CG  ASP A  61      19.463  -5.882 182.344  1.00 85.93           C  
ATOM    420  OD1 ASP A  61      19.206  -7.108 182.347  1.00 85.81           O  
ATOM    421  OD2 ASP A  61      18.933  -5.037 181.590  1.00 89.39           O1-
ATOM    422  H   ASP A  61      18.584  -6.289 185.706  1.00 99.99           H  
ATOM    423  N   LYS A  62      21.636  -5.876 186.803  1.00 56.69           N  
ATOM    424  CA  LYS A  62      22.808  -6.012 187.682  1.00 58.32           C  
ATOM    425  C   LYS A  62      22.628  -7.365 188.364  1.00 63.44           C  
ATOM    426  O   LYS A  62      21.590  -7.614 188.984  1.00 57.73           O  
ATOM    427  CB  LYS A  62      22.810  -4.967 188.798  1.00 55.64           C  
ATOM    428  CG  LYS A  62      22.352  -3.572 188.380  1.00 64.93           C  
ATOM    429  CD  LYS A  62      22.418  -2.659 189.597  1.00 63.28           C  
ATOM    430  CE  LYS A  62      21.335  -1.593 189.516  1.00 56.22           C  
ATOM    431  NZ  LYS A  62      21.634  -0.523 190.475  1.00 67.15           N1+
ATOM    432  H   LYS A  62      20.810  -5.560 187.280  1.00 99.99           H  
ATOM    433  HZ1 LYS A  62      20.885   0.139 190.466  1.00 99.99           H  
ATOM    434  HZ2 LYS A  62      21.734  -0.900 191.394  1.00 99.99           H  
ATOM    435  HZ3 LYS A  62      22.476  -0.073 190.180  1.00 99.99           H  
ATOM    436  N   ASN A  63      23.637  -8.217 188.243  1.00 66.09           N  
ATOM    437  CA  ASN A  63      23.523  -9.570 188.802  1.00 62.21           C  
ATOM    438  C   ASN A  63      23.663  -9.507 190.330  1.00 57.64           C  
ATOM    439  O   ASN A  63      24.438  -8.712 190.857  1.00 63.50           O  
ATOM    440  CB  ASN A  63      24.574 -10.488 188.172  1.00 62.80           C  
ATOM    441  CG  ASN A  63      24.361 -11.928 188.629  1.00 68.11           C  
ATOM    442  ND2 ASN A  63      24.985 -12.269 189.742  1.00 71.96           N  
ATOM    443  OD1 ASN A  63      23.562 -12.680 188.097  1.00 68.08           O  
ATOM    444  H   ASN A  63      24.560  -7.936 187.975  1.00 99.99           H  
ATOM    445 1HD2 ASN A  63      24.850 -13.201 190.058  1.00 99.99           H  
ATOM    446 2HD2 ASN A  63      25.571 -11.620 190.215  1.00 99.99           H  
ATOM    447  N   ILE A  64      22.884 -10.351 190.996  1.00 46.79           N  
ATOM    448  CA  ILE A  64      22.908 -10.494 192.464  1.00 38.96           C  
ATOM    449  C   ILE A  64      23.411 -11.899 192.838  1.00 45.54           C  
ATOM    450  O   ILE A  64      24.330 -12.038 193.640  1.00 51.29           O  
ATOM    451  CB  ILE A  64      21.512 -10.188 193.049  1.00 36.73           C  
ATOM    452  CG1 ILE A  64      21.150  -8.716 192.813  1.00 40.86           C  
ATOM    453  CG2 ILE A  64      21.433 -10.504 194.549  1.00 36.31           C  
ATOM    454  CD  ILE A  64      19.644  -8.461 192.907  1.00 35.07           C  
ATOM    455  H   ILE A  64      22.211 -10.924 190.516  1.00 99.99           H  
ATOM    456  N   ILE A  65      22.732 -12.919 192.316  1.00 38.89           N  
ATOM    457  CA  ILE A  65      23.083 -14.330 192.575  1.00 42.46           C  
ATOM    458  C   ILE A  65      23.278 -15.011 191.216  1.00 45.01           C  
ATOM    459  O   ILE A  65      22.531 -14.750 190.277  1.00 39.69           O  
ATOM    460  CB  ILE A  65      21.961 -15.052 193.362  1.00 40.95           C  
ATOM    461  CG1 ILE A  65      21.514 -14.310 194.636  1.00 37.06           C  
ATOM    462  CG2 ILE A  65      22.318 -16.513 193.685  1.00 40.72           C  
ATOM    463  CD  ILE A  65      22.599 -14.040 195.692  1.00 48.93           C  
ATOM    464  H   ILE A  65      21.988 -12.780 191.659  1.00 99.99           H  
ATOM    465  N   GLN A  66      24.318 -15.832 191.148  1.00 43.35           N  
ATOM    466  CA  GLN A  66      24.522 -16.772 190.035  1.00 42.14           C  
ATOM    467  C   GLN A  66      24.851 -18.131 190.669  1.00 38.43           C  
ATOM    468  O   GLN A  66      25.827 -18.257 191.409  1.00 51.29           O  
ATOM    469  CB  GLN A  66      25.655 -16.239 189.157  1.00 51.44           C  
ATOM    470  CG  GLN A  66      25.272 -16.006 187.694  1.00 61.70           C  
ATOM    471  CD  GLN A  66      26.344 -15.215 186.930  1.00 69.64           C  
ATOM    472  NE2 GLN A  66      25.909 -14.474 185.933  1.00 67.70           N  
ATOM    473  OE1 GLN A  66      27.532 -15.203 187.229  1.00 72.62           O  
ATOM    474  H   GLN A  66      25.016 -15.876 191.863  1.00 99.99           H  
ATOM    475 1HE2 GLN A  66      26.581 -13.939 185.430  1.00 99.99           H  
ATOM    476 2HE2 GLN A  66      24.940 -14.462 185.707  1.00 99.99           H  
ATOM    477  N   PHE A  67      23.834 -18.984 190.675  1.00 37.85           N  
ATOM    478  CA  PHE A  67      23.907 -20.295 191.337  1.00 41.03           C  
ATOM    479  C   PHE A  67      23.851 -21.403 190.282  1.00 41.09           C  
ATOM    480  O   PHE A  67      22.796 -21.700 189.721  1.00 44.33           O  
ATOM    481  CB  PHE A  67      22.752 -20.389 192.337  1.00 46.95           C  
ATOM    482  CG  PHE A  67      22.878 -21.639 193.201  1.00 55.00           C  
ATOM    483  CD1 PHE A  67      23.636 -21.588 194.362  1.00 55.11           C  
ATOM    484  CD2 PHE A  67      22.189 -22.791 192.849  1.00 57.57           C  
ATOM    485  CE1 PHE A  67      23.694 -22.705 195.193  1.00 53.48           C  
ATOM    486  CE2 PHE A  67      22.255 -23.907 193.679  1.00 61.54           C  
ATOM    487  CZ  PHE A  67      23.005 -23.854 194.846  1.00 57.67           C  
ATOM    488  H   PHE A  67      22.948 -18.775 190.245  1.00 99.99           H  
ATOM    489  N   VAL A  68      25.030 -21.939 189.989  1.00 38.57           N  
ATOM    490  CA  VAL A  68      25.213 -22.905 188.889  1.00 50.40           C  
ATOM    491  C   VAL A  68      25.700 -24.221 189.500  1.00 39.78           C  
ATOM    492  O   VAL A  68      26.763 -24.247 190.117  1.00 49.03           O  
ATOM    493  CB  VAL A  68      26.256 -22.410 187.864  1.00 52.66           C  
ATOM    494  CG1 VAL A  68      26.299 -23.322 186.632  1.00 41.96           C  
ATOM    495  CG2 VAL A  68      26.027 -20.961 187.419  1.00 45.31           C  
ATOM    496  H   VAL A  68      25.865 -21.707 190.499  1.00 99.99           H  
ATOM    497  N   HIS A  69      24.809 -25.211 189.523  1.00 64.71           N  
ATOM    498  CA  HIS A  69      25.151 -26.583 189.967  1.00 80.58           C  
ATOM    499  C   HIS A  69      25.727 -26.612 191.403  1.00 78.31           C  
ATOM    500  O   HIS A  69      26.768 -27.208 191.677  1.00 88.54           O  
ATOM    501  CB  HIS A  69      26.105 -27.263 188.960  1.00 84.05           C  
ATOM    502  CG  HIS A  69      25.592 -27.209 187.511  1.00 86.11           C  
ATOM    503  CD2 HIS A  69      26.315 -27.374 186.407  1.00 85.65           C  
ATOM    504  ND1 HIS A  69      24.347 -26.951 187.153  1.00 86.83           N  
ATOM    505  CE1 HIS A  69      24.285 -26.949 185.821  1.00 84.61           C  
ATOM    506  NE2 HIS A  69      25.503 -27.200 185.362  1.00 87.71           N  
ATOM    507  H   HIS A  69      23.870 -25.092 189.185  1.00 99.99           H  
ATOM    508  HD1 HIS A  69      23.589 -26.785 187.783  1.00 99.99           H  
ATOM    509  N   GLY A  70      25.115 -25.786 192.263  1.00 69.31           N  
ATOM    510  CA  GLY A  70      25.417 -25.779 193.707  1.00 60.91           C  
ATOM    511  C   GLY A  70      26.470 -24.783 194.214  1.00 66.70           C  
ATOM    512  O   GLY A  70      26.965 -24.953 195.326  1.00 69.44           O  
ATOM    513  H   GLY A  70      24.376 -25.155 191.997  1.00 99.99           H  
ATOM    514  N   GLU A  71      26.734 -23.709 193.469  1.00 67.92           N  
ATOM    515  CA  GLU A  71      27.710 -22.686 193.887  1.00 68.32           C  
ATOM    516  C   GLU A  71      27.293 -21.270 193.485  1.00 69.34           C  
ATOM    517  O   GLU A  71      26.910 -21.042 192.337  1.00 61.85           O  
ATOM    518  CB  GLU A  71      29.080 -22.948 193.255  1.00 81.21           C  
ATOM    519  CG  GLU A  71      29.851 -24.116 193.882  1.00 89.88           C  
ATOM    520  CD  GLU A  71      31.353 -24.003 193.601  1.00 96.91           C  
ATOM    521  OE1 GLU A  71      31.859 -22.856 193.582  1.00100.21           O  
ATOM    522  OE2 GLU A  71      31.991 -25.070 193.473  1.00 96.69           O1-
ATOM    523  H   GLU A  71      26.362 -23.578 192.551  1.00 99.99           H  
ATOM    524  N   GLU A  72      27.268 -20.373 194.470  1.00 63.54           N  
ATOM    525  CA  GLU A  72      27.226 -18.927 194.191  1.00 69.47           C  
ATOM    526  C   GLU A  72      28.603 -18.443 193.707  1.00 80.21           C  
ATOM    527  O   GLU A  72      29.646 -18.899 194.174  1.00 70.91           O  
ATOM    528  CB  GLU A  72      26.863 -18.113 195.435  1.00 63.93           C  
ATOM    529  CG  GLU A  72      25.416 -18.249 195.931  1.00 57.04           C  
ATOM    530  CD  GLU A  72      25.071 -17.196 196.999  1.00 61.57           C  
ATOM    531  OE1 GLU A  72      25.794 -16.182 197.098  1.00 62.74           O  
ATOM    532  OE2 GLU A  72      24.036 -17.378 197.675  1.00 51.01           O1-
ATOM    533  H   GLU A  72      27.268 -20.629 195.436  1.00 99.99           H  
ATOM    534  N   ASP A  73      28.572 -17.557 192.726  1.00 99.59           N  
ATOM    535  CA  ASP A  73      29.761 -16.841 192.228  1.00112.60           C  
ATOM    536  C   ASP A  73      29.392 -15.366 192.080  1.00118.56           C  
ATOM    537  O   ASP A  73      28.605 -14.998 191.210  1.00119.74           O  
ATOM    538  CB  ASP A  73      30.280 -17.435 190.902  1.00116.85           C  
ATOM    539  CG  ASP A  73      29.263 -17.517 189.754  1.00118.98           C  
ATOM    540  OD1 ASP A  73      28.055 -17.577 190.056  1.00121.46           O  
ATOM    541  OD2 ASP A  73      29.712 -17.602 188.595  1.00118.74           O1-
ATOM    542  H   ASP A  73      27.750 -17.429 192.164  1.00 99.99           H  
ATOM    543  N   LEU A  74      29.901 -14.564 193.004  1.00117.28           N  
ATOM    544  CA  LEU A  74      29.670 -13.106 193.017  1.00107.73           C  
ATOM    545  C   LEU A  74      30.476 -12.376 191.921  1.00103.17           C  
ATOM    546  O   LEU A  74      30.839 -11.211 192.063  1.00104.42           O  
ATOM    547  CB  LEU A  74      30.010 -12.577 194.421  1.00 99.99           C  
ATOM    548  CG  LEU A  74      28.916 -12.752 195.490  1.00 99.99           C  
ATOM    549  CD1 LEU A  74      28.581 -14.201 195.849  1.00 99.99           C  
ATOM    550  CD2 LEU A  74      29.293 -11.949 196.738  1.00 99.99           C  
ATOM    551  H   LEU A  74      30.493 -14.900 193.737  1.00 99.99           H  
ATOM    552  N   LYS A  75      30.652 -13.042 190.775  1.00101.39           N  
ATOM    553  CA  LYS A  75      31.533 -12.591 189.684  1.00103.78           C  
ATOM    554  C   LYS A  75      31.084 -11.256 189.064  1.00118.40           C  
ATOM    555  O   LYS A  75      31.734 -10.231 189.246  1.00121.26           O  
ATOM    556  CB  LYS A  75      31.656 -13.703 188.629  1.00 99.99           C  
ATOM    557  CG  LYS A  75      32.650 -13.365 187.511  1.00 99.99           C  
ATOM    558  CD  LYS A  75      34.089 -13.267 188.030  1.00 99.99           C  
ATOM    559  CE  LYS A  75      35.070 -12.878 186.923  1.00 99.99           C  
ATOM    560  NZ  LYS A  75      34.841 -11.504 186.442  1.00 99.99           N1+
ATOM    561  H   LYS A  75      30.132 -13.877 190.582  1.00 99.99           H  
ATOM    562  HZ1 LYS A  75      35.498 -11.293 185.720  1.00 99.99           H  
ATOM    563  HZ2 LYS A  75      33.911 -11.424 186.084  1.00 99.99           H  
ATOM    564  HZ3 LYS A  75      34.958 -10.863 187.200  1.00 99.99           H  
ATOM    565  N   VAL A  76      29.960 -11.297 188.355  1.00122.48           N  
ATOM    566  CA  VAL A  76      29.418 -10.123 187.640  1.00116.68           C  
ATOM    567  C   VAL A  76      28.313  -9.416 188.446  1.00112.58           C  
ATOM    568  O   VAL A  76      27.336  -8.898 187.903  1.00109.63           O  
ATOM    569  CB  VAL A  76      28.952 -10.507 186.218  1.00107.27           C  
ATOM    570  CG1 VAL A  76      30.146 -10.853 185.324  1.00104.29           C  
ATOM    571  CG2 VAL A  76      27.934 -11.656 186.210  1.00101.50           C  
ATOM    572  H   VAL A  76      29.428 -12.134 188.245  1.00 99.99           H  
ATOM    573  N   GLN A  77      28.467  -9.448 189.767  1.00113.44           N  
ATOM    574  CA  GLN A  77      27.510  -8.816 190.682  1.00108.36           C  
ATOM    575  C   GLN A  77      27.867  -7.337 190.847  1.00109.01           C  
ATOM    576  O   GLN A  77      28.895  -6.996 191.428  1.00111.28           O  
ATOM    577  CB  GLN A  77      27.533  -9.546 192.028  1.00101.23           C  
ATOM    578  CG  GLN A  77      26.748  -8.812 193.127  1.00 91.98           C  
ATOM    579  CD  GLN A  77      26.840  -9.524 194.473  1.00 88.41           C  
ATOM    580  NE2 GLN A  77      26.101  -9.054 195.452  1.00 81.36           N  
ATOM    581  OE1 GLN A  77      27.521 -10.506 194.651  1.00 90.19           O  
ATOM    582  H   GLN A  77      29.313  -9.765 190.205  1.00 99.99           H  
ATOM    583 1HE2 GLN A  77      26.144  -9.547 196.316  1.00 99.99           H  
ATOM    584 2HE2 GLN A  77      25.532  -8.260 195.308  1.00 99.99           H  
ATOM    585  N   HIS A  78      26.975  -6.481 190.361  1.00107.48           N  
ATOM    586  CA  HIS A  78      27.062  -5.048 190.683  1.00106.56           C  
ATOM    587  C   HIS A  78      26.851  -4.950 192.200  1.00111.01           C  
ATOM    588  O   HIS A  78      25.770  -5.217 192.732  1.00112.07           O  
ATOM    589  CB  HIS A  78      26.014  -4.270 189.890  1.00 99.99           C  
ATOM    590  CG  HIS A  78      26.054  -2.768 190.193  1.00 99.99           C  
ATOM    591  CD2 HIS A  78      26.607  -1.823 189.441  1.00 99.99           C  
ATOM    592  ND1 HIS A  78      25.505  -2.200 191.248  1.00 99.99           N  
ATOM    593  CE1 HIS A  78      25.730  -0.885 191.153  1.00 99.99           C  
ATOM    594  NE2 HIS A  78      26.409  -0.653 190.046  1.00 99.99           N  
ATOM    595  H   HIS A  78      26.143  -6.783 189.899  1.00 99.99           H  
ATOM    596  HD1 HIS A  78      25.017  -2.667 191.987  1.00 99.99           H  
ATOM    597  N   SER A  79      27.910  -4.518 192.871  1.00112.75           N  
ATOM    598  CA  SER A  79      28.038  -4.733 194.317  1.00107.72           C  
ATOM    599  C   SER A  79      27.471  -3.593 195.161  1.00101.83           C  
ATOM    600  O   SER A  79      27.989  -3.249 196.213  1.00101.99           O  
ATOM    601  CB  SER A  79      29.477  -5.097 194.698  1.00105.94           C  
ATOM    602  OG  SER A  79      29.687  -6.485 194.436  1.00103.11           O  
ATOM    603  H   SER A  79      28.615  -3.941 192.463  1.00 99.99           H  
ATOM    604  HG  SER A  79      30.629  -6.733 194.667  1.00 99.99           H  
ATOM    605  N   SER A  80      26.336  -3.063 194.717  1.00 95.48           N  
ATOM    606  CA  SER A  80      25.408  -2.349 195.620  1.00 92.92           C  
ATOM    607  C   SER A  80      24.880  -3.357 196.648  1.00 93.07           C  
ATOM    608  O   SER A  80      24.793  -3.059 197.834  1.00 99.54           O  
ATOM    609  CB  SER A  80      24.178  -1.800 194.895  1.00 94.00           C  
ATOM    610  OG  SER A  80      24.611  -1.064 193.760  1.00 96.75           O  
ATOM    611  H   SER A  80      26.064  -3.107 193.757  1.00 99.99           H  
ATOM    612  HG  SER A  80      23.830  -0.664 193.272  1.00 99.99           H  
ATOM    613  N   TYR A  81      24.675  -4.588 196.171  1.00 84.07           N  
ATOM    614  CA  TYR A  81      24.226  -5.726 196.990  1.00 73.71           C  
ATOM    615  C   TYR A  81      25.388  -6.464 197.667  1.00 80.05           C  
ATOM    616  O   TYR A  81      25.176  -7.536 198.242  1.00 74.24           O  
ATOM    617  CB  TYR A  81      23.488  -6.720 196.088  1.00 62.53           C  
ATOM    618  CG  TYR A  81      22.216  -6.115 195.512  1.00 53.69           C  
ATOM    619  CD1 TYR A  81      22.293  -5.265 194.414  1.00 59.60           C  
ATOM    620  CD2 TYR A  81      20.993  -6.407 196.096  1.00 46.62           C  
ATOM    621  CE1 TYR A  81      21.138  -4.692 193.904  1.00 59.30           C  
ATOM    622  CE2 TYR A  81      19.838  -5.840 195.577  1.00 47.68           C  
ATOM    623  CZ  TYR A  81      19.916  -4.995 194.484  1.00 54.02           C  
ATOM    624  OH  TYR A  81      18.772  -4.474 193.970  1.00 56.83           O  
ATOM    625  H   TYR A  81      24.820  -4.812 195.206  1.00 99.99           H  
ATOM    626  HH  TYR A  81      17.972  -4.831 194.479  1.00 99.99           H  
ATOM    627  N   ARG A  82      26.591  -5.880 197.613  1.00 90.15           N  
ATOM    628  CA  ARG A  82      27.795  -6.497 198.200  1.00 96.19           C  
ATOM    629  C   ARG A  82      27.491  -6.849 199.660  1.00 95.89           C  
ATOM    630  O   ARG A  82      26.872  -6.039 200.341  1.00105.87           O  
ATOM    631  CB  ARG A  82      29.012  -5.559 198.162  1.00 99.99           C  
ATOM    632  CG  ARG A  82      28.850  -4.236 198.923  1.00 99.99           C  
ATOM    633  CD  ARG A  82      30.115  -3.387 198.810  1.00 99.99           C  
ATOM    634  NE  ARG A  82      29.916  -2.112 199.523  1.00 99.99           N  
ATOM    635  CZ  ARG A  82      29.316  -1.018 199.043  1.00 99.99           C  
ATOM    636  NH1 ARG A  82      28.811  -0.986 197.818  1.00 99.99           N1+
ATOM    637  NH2 ARG A  82      29.224   0.077 199.785  1.00 99.99           N  
ATOM    638  H   ARG A  82      26.711  -4.921 197.347  1.00 99.99           H  
ATOM    639  HE  ARG A  82      30.266  -2.101 200.457  1.00 99.99           H  
ATOM    640 1HH1 ARG A  82      28.369  -0.171 197.455  1.00 99.99           H  
ATOM    641 2HH1 ARG A  82      28.851  -1.825 197.270  1.00 99.99           H  
ATOM    642 1HH2 ARG A  82      28.781   0.887 199.407  1.00 99.99           H  
ATOM    643 2HH2 ARG A  82      29.598   0.092 200.709  1.00 99.99           H  
ATOM    644  N   GLN A  83      27.554  -8.150 199.937  1.00 78.27           N  
ATOM    645  CA  GLN A  83      27.518  -8.729 201.305  1.00 61.84           C  
ATOM    646  C   GLN A  83      26.178  -8.627 202.076  1.00 50.93           C  
ATOM    647  O   GLN A  83      26.159  -8.744 203.302  1.00 65.29           O  
ATOM    648  CB  GLN A  83      28.697  -8.185 202.141  1.00 99.99           C  
ATOM    649  CG  GLN A  83      28.479  -6.730 202.581  1.00 99.99           C  
ATOM    650  CD  GLN A  83      29.630  -6.047 203.278  1.00 99.99           C  
ATOM    651  NE2 GLN A  83      29.248  -5.388 204.340  1.00 99.99           N  
ATOM    652  OE1 GLN A  83      30.780  -6.009 202.848  1.00 99.99           O  
ATOM    653  H   GLN A  83      27.497  -8.827 199.207  1.00 99.99           H  
ATOM    654 1HE2 GLN A  83      29.935  -4.932 204.885  1.00 99.99           H  
ATOM    655 2HE2 GLN A  83      28.270  -5.363 204.550  1.00 99.99           H  
ATOM    656  N   ARG A  84      25.068  -8.393 201.377  1.00 49.37           N  
ATOM    657  CA  ARG A  84      23.745  -8.480 202.039  1.00 50.64           C  
ATOM    658  C   ARG A  84      22.622  -9.172 201.251  1.00 45.67           C  
ATOM    659  O   ARG A  84      21.448  -9.090 201.610  1.00 43.78           O  
ATOM    660  CB  ARG A  84      23.326  -7.099 202.557  1.00 56.06           C  
ATOM    661  CG  ARG A  84      23.363  -6.050 201.450  1.00 58.86           C  
ATOM    662  CD  ARG A  84      23.186  -4.653 202.029  1.00 57.22           C  
ATOM    663  NE  ARG A  84      22.949  -3.774 200.878  1.00 47.03           N  
ATOM    664  CZ  ARG A  84      21.757  -3.542 200.330  1.00 45.51           C  
ATOM    665  NH1 ARG A  84      21.680  -2.791 199.246  1.00 61.13           N1+
ATOM    666  NH2 ARG A  84      20.644  -4.010 200.881  1.00 43.53           N  
ATOM    667  H   ARG A  84      25.080  -7.865 200.524  1.00 99.99           H  
ATOM    668  HE  ARG A  84      23.767  -3.393 200.452  1.00 99.99           H  
ATOM    669 1HH1 ARG A  84      20.786  -2.650 198.820  1.00 99.99           H  
ATOM    670 2HH1 ARG A  84      22.508  -2.456 198.803  1.00 99.99           H  
ATOM    671 1HH2 ARG A  84      19.748  -3.835 200.478  1.00 99.99           H  
ATOM    672 2HH2 ARG A  84      20.714  -4.525 201.738  1.00 99.99           H  
ATOM    673  N   ALA A  85      23.013  -9.922 200.226  1.00 37.52           N  
ATOM    674  CA  ALA A  85      22.074 -10.762 199.472  1.00 31.11           C  
ATOM    675  C   ALA A  85      22.566 -12.210 199.482  1.00 36.69           C  
ATOM    676  O   ALA A  85      23.766 -12.472 199.394  1.00 42.23           O  
ATOM    677  CB  ALA A  85      21.963 -10.249 198.039  1.00 30.08           C  
ATOM    678  H   ALA A  85      23.970 -10.009 199.951  1.00 99.99           H  
ATOM    679  N   ARG A  86      21.620 -13.109 199.707  1.00 34.67           N  
ATOM    680  CA  ARG A  86      21.879 -14.559 199.686  1.00 37.04           C  
ATOM    681  C   ARG A  86      20.660 -15.324 199.168  1.00 36.96           C  
ATOM    682  O   ARG A  86      19.515 -14.904 199.344  1.00 27.07           O  
ATOM    683  CB  ARG A  86      22.285 -15.058 201.084  1.00 43.95           C  
ATOM    684  CG  ARG A  86      21.228 -14.777 202.160  1.00 48.66           C  
ATOM    685  CD  ARG A  86      21.756 -15.030 203.571  1.00 58.54           C  
ATOM    686  NE  ARG A  86      21.751 -16.470 203.894  1.00 71.69           N  
ATOM    687  CZ  ARG A  86      20.878 -17.067 204.709  1.00 72.21           C  
ATOM    688  NH1 ARG A  86      20.957 -18.370 204.949  1.00 71.37           N1+
ATOM    689  NH2 ARG A  86      19.899 -16.385 205.284  1.00 64.97           N  
ATOM    690  H   ARG A  86      20.692 -12.837 199.984  1.00 99.99           H  
ATOM    691  HE  ARG A  86      22.496 -17.001 203.498  1.00 99.99           H  
ATOM    692 1HH1 ARG A  86      20.289 -18.790 205.559  1.00 99.99           H  
ATOM    693 2HH1 ARG A  86      21.692 -18.910 204.550  1.00 99.99           H  
ATOM    694 1HH2 ARG A  86      19.235 -16.821 205.884  1.00 99.99           H  
ATOM    695 2HH2 ARG A  86      19.817 -15.403 205.089  1.00 99.99           H  
ATOM    696  N   LEU A  87      20.951 -16.391 198.435  1.00 26.23           N  
ATOM    697  CA  LEU A  87      19.932 -17.389 198.077  1.00 29.66           C  
ATOM    698  C   LEU A  87      19.747 -18.334 199.274  1.00 31.42           C  
ATOM    699  O   LEU A  87      20.723 -18.833 199.838  1.00 27.79           O  
ATOM    700  CB  LEU A  87      20.411 -18.159 196.839  1.00 25.72           C  
ATOM    701  CG  LEU A  87      19.466 -19.276 196.375  1.00 31.30           C  
ATOM    702  CD1 LEU A  87      18.176 -18.727 195.758  1.00 20.35           C  
ATOM    703  CD2 LEU A  87      20.196 -20.189 195.391  1.00 23.64           C  
ATOM    704  H   LEU A  87      21.888 -16.604 198.153  1.00 99.99           H  
ATOM    705  N   LEU A  88      18.494 -18.517 199.681  1.00 25.32           N  
ATOM    706  CA  LEU A  88      18.146 -19.487 200.737  1.00 33.50           C  
ATOM    707  C   LEU A  88      18.176 -20.912 200.168  1.00 39.27           C  
ATOM    708  O   LEU A  88      17.222 -21.379 199.544  1.00 42.08           O  
ATOM    709  CB  LEU A  88      16.768 -19.200 201.351  1.00 24.90           C  
ATOM    710  CG  LEU A  88      16.581 -17.808 201.970  1.00 24.83           C  
ATOM    711  CD1 LEU A  88      15.173 -17.720 202.556  1.00 24.22           C  
ATOM    712  CD2 LEU A  88      17.605 -17.506 203.067  1.00 27.12           C  
ATOM    713  H   LEU A  88      17.732 -17.985 199.300  1.00 99.99           H  
ATOM    714  N   LYS A  89      19.258 -21.628 200.463  1.00 28.16           N  
ATOM    715  CA  LYS A  89      19.487 -22.963 199.876  1.00 28.85           C  
ATOM    716  C   LYS A  89      18.591 -24.065 200.465  1.00 29.39           C  
ATOM    717  O   LYS A  89      18.331 -25.077 199.818  1.00 30.65           O  
ATOM    718  CB  LYS A  89      20.962 -23.359 199.950  1.00 31.19           C  
ATOM    719  CG  LYS A  89      21.832 -22.467 199.061  1.00 30.88           C  
ATOM    720  CD  LYS A  89      22.990 -21.930 199.900  1.00 51.38           C  
ATOM    721  CE  LYS A  89      24.068 -21.264 199.049  1.00 55.06           C  
ATOM    722  NZ  LYS A  89      23.736 -19.867 198.734  1.00 53.10           N1+
ATOM    723  H   LYS A  89      19.912 -21.345 201.167  1.00 99.99           H  
ATOM    724  HZ1 LYS A  89      24.461 -19.472 198.176  1.00 99.99           H  
ATOM    725  HZ2 LYS A  89      22.868 -19.803 198.245  1.00 99.99           H  
ATOM    726  HZ3 LYS A  89      23.666 -19.336 199.578  1.00 99.99           H  
ATOM    727  N   ASP A  90      18.071 -23.828 201.668  1.00 32.72           N  
ATOM    728  CA  ASP A  90      17.094 -24.730 202.315  1.00 33.58           C  
ATOM    729  C   ASP A  90      15.782 -24.900 201.526  1.00 36.44           C  
ATOM    730  O   ASP A  90      15.168 -25.961 201.567  1.00 42.86           O  
ATOM    731  CB  ASP A  90      16.790 -24.277 203.754  1.00 33.93           C  
ATOM    732  CG  ASP A  90      16.139 -22.892 203.876  1.00 38.88           C  
ATOM    733  OD1 ASP A  90      16.586 -21.973 203.151  1.00 45.73           O  
ATOM    734  OD2 ASP A  90      15.129 -22.808 204.603  1.00 38.52           O1-
ATOM    735  H   ASP A  90      18.302 -23.005 202.190  1.00 99.99           H  
ATOM    736  N   GLN A  91      15.371 -23.849 200.814  1.00 39.24           N  
ATOM    737  CA  GLN A  91      14.102 -23.847 200.065  1.00 43.25           C  
ATOM    738  C   GLN A  91      14.183 -24.499 198.673  1.00 39.96           C  
ATOM    739  O   GLN A  91      13.151 -24.826 198.084  1.00 35.64           O  
ATOM    740  CB  GLN A  91      13.595 -22.405 199.951  1.00 51.97           C  
ATOM    741  CG  GLN A  91      13.193 -21.777 201.292  1.00 50.68           C  
ATOM    742  CD  GLN A  91      12.037 -22.519 201.968  1.00 52.26           C  
ATOM    743  NE2 GLN A  91      12.331 -23.168 203.078  1.00 51.23           N  
ATOM    744  OE1 GLN A  91      10.903 -22.517 201.511  1.00 54.32           O  
ATOM    745  H   GLN A  91      15.925 -23.025 200.675  1.00 99.99           H  
ATOM    746 1HE2 GLN A  91      11.589 -23.657 203.529  1.00 99.99           H  
ATOM    747 2HE2 GLN A  91      13.246 -23.139 203.467  1.00 99.99           H  
ATOM    748  N   LEU A  92      15.395 -24.853 198.240  1.00 37.08           N  
ATOM    749  CA  LEU A  92      15.631 -25.321 196.862  1.00 33.91           C  
ATOM    750  C   LEU A  92      14.975 -26.660 196.522  1.00 35.19           C  
ATOM    751  O   LEU A  92      14.283 -26.759 195.511  1.00 24.91           O  
ATOM    752  CB  LEU A  92      17.125 -25.411 196.540  1.00 32.18           C  
ATOM    753  CG  LEU A  92      17.818 -24.055 196.379  1.00 32.42           C  
ATOM    754  CD1 LEU A  92      19.306 -24.300 196.123  1.00 28.21           C  
ATOM    755  CD2 LEU A  92      17.221 -23.239 195.227  1.00 26.33           C  
ATOM    756  H   LEU A  92      16.188 -24.921 198.847  1.00 99.99           H  
ATOM    757  N   SER A  93      15.075 -27.627 197.433  1.00 33.99           N  
ATOM    758  CA  SER A  93      14.492 -28.956 197.172  1.00 42.35           C  
ATOM    759  C   SER A  93      12.964 -28.958 197.295  1.00 43.82           C  
ATOM    760  O   SER A  93      12.308 -29.870 196.802  1.00 43.67           O  
ATOM    761  CB  SER A  93      15.112 -30.056 198.036  1.00 35.18           C  
ATOM    762  OG  SER A  93      14.940 -29.743 199.416  1.00 40.80           O  
ATOM    763  H   SER A  93      15.322 -27.465 198.391  1.00 99.99           H  
ATOM    764  HG  SER A  93      15.279 -30.523 199.946  1.00 99.99           H  
ATOM    765  N   LEU A  94      12.422 -27.925 197.942  1.00 39.08           N  
ATOM    766  CA  LEU A  94      10.969 -27.676 197.968  1.00 37.26           C  
ATOM    767  C   LEU A  94      10.489 -26.850 196.757  1.00 33.02           C  
ATOM    768  O   LEU A  94       9.328 -26.440 196.710  1.00 33.84           O  
ATOM    769  CB  LEU A  94      10.601 -26.938 199.264  1.00 44.92           C  
ATOM    770  CG  LEU A  94      11.203 -27.533 200.544  1.00 46.98           C  
ATOM    771  CD1 LEU A  94      10.899 -26.593 201.711  1.00 44.12           C  
ATOM    772  CD2 LEU A  94      10.690 -28.947 200.840  1.00 47.55           C  
ATOM    773  H   LEU A  94      12.959 -27.302 198.511  1.00 99.99           H  
ATOM    774  N   GLY A  95      11.398 -26.586 195.802  1.00 34.15           N  
ATOM    775  CA  GLY A  95      11.098 -25.801 194.590  1.00 26.15           C  
ATOM    776  C   GLY A  95      10.901 -24.304 194.852  1.00 26.31           C  
ATOM    777  O   GLY A  95      10.131 -23.647 194.155  1.00 26.01           O  
ATOM    778  H   GLY A  95      12.366 -26.872 195.845  1.00 99.99           H  
ATOM    779  N   ASN A  96      11.624 -23.778 195.837  1.00 26.73           N  
ATOM    780  CA  ASN A  96      11.586 -22.344 196.159  1.00 28.46           C  
ATOM    781  C   ASN A  96      13.005 -21.775 196.083  1.00 32.38           C  
ATOM    782  O   ASN A  96      13.927 -22.232 196.760  1.00 30.59           O  
ATOM    783  CB  ASN A  96      10.948 -22.149 197.541  1.00 32.31           C  
ATOM    784  CG  ASN A  96      10.692 -20.687 197.934  1.00 43.93           C  
ATOM    785  ND2 ASN A  96      10.476 -20.474 199.216  1.00 48.34           N  
ATOM    786  OD1 ASN A  96      10.720 -19.753 197.141  1.00 38.01           O  
ATOM    787  H   ASN A  96      12.222 -24.327 196.427  1.00 99.99           H  
ATOM    788 1HD2 ASN A  96      10.276 -19.543 199.504  1.00 99.99           H  
ATOM    789 2HD2 ASN A  96      10.463 -21.235 199.867  1.00 99.99           H  
ATOM    790  N   ALA A  97      13.180 -20.867 195.134  1.00 26.27           N  
ATOM    791  CA  ALA A  97      14.446 -20.136 194.997  1.00 32.91           C  
ATOM    792  C   ALA A  97      14.204 -18.744 195.584  1.00 34.49           C  
ATOM    793  O   ALA A  97      13.576 -17.897 194.958  1.00 41.31           O  
ATOM    794  CB  ALA A  97      14.858 -20.078 193.522  1.00 31.22           C  
ATOM    795  H   ALA A  97      12.436 -20.569 194.524  1.00 99.99           H  
ATOM    796  N   ALA A  98      14.513 -18.616 196.871  1.00 28.14           N  
ATOM    797  CA  ALA A  98      14.218 -17.384 197.617  1.00 24.81           C  
ATOM    798  C   ALA A  98      15.474 -16.524 197.774  1.00 25.37           C  
ATOM    799  O   ALA A  98      16.517 -16.995 198.231  1.00 23.23           O  
ATOM    800  CB  ALA A  98      13.633 -17.745 198.985  1.00 28.41           C  
ATOM    801  H   ALA A  98      14.982 -19.332 197.387  1.00 99.99           H  
ATOM    802  N   LEU A  99      15.339 -15.280 197.329  1.00 18.07           N  
ATOM    803  CA  LEU A  99      16.383 -14.255 197.482  1.00 20.08           C  
ATOM    804  C   LEU A  99      16.111 -13.473 198.771  1.00 20.98           C  
ATOM    805  O   LEU A  99      15.036 -12.899 198.940  1.00 22.11           O  
ATOM    806  CB  LEU A  99      16.369 -13.312 196.269  1.00 25.89           C  
ATOM    807  CG  LEU A  99      17.269 -12.072 196.403  1.00 25.34           C  
ATOM    808  CD1 LEU A  99      18.746 -12.445 196.553  1.00 22.23           C  
ATOM    809  CD2 LEU A  99      17.069 -11.133 195.214  1.00 23.54           C  
ATOM    810  H   LEU A  99      14.467 -14.946 196.955  1.00 99.99           H  
ATOM    811  N   GLN A 100      17.072 -13.518 199.683  1.00 23.66           N  
ATOM    812  CA  GLN A 100      17.002 -12.699 200.900  1.00 25.36           C  
ATOM    813  C   GLN A 100      18.007 -11.543 200.829  1.00 26.73           C  
ATOM    814  O   GLN A 100      19.206 -11.752 200.643  1.00 25.08           O  
ATOM    815  CB  GLN A 100      17.248 -13.566 202.139  1.00 28.94           C  
ATOM    816  CG  GLN A 100      17.125 -12.730 203.416  1.00 37.60           C  
ATOM    817  CD  GLN A 100      17.324 -13.571 204.669  1.00 49.68           C  
ATOM    818  NE2 GLN A 100      16.219 -13.944 205.284  1.00 52.03           N  
ATOM    819  OE1 GLN A 100      18.423 -13.894 205.085  1.00 52.36           O  
ATOM    820  H   GLN A 100      17.878 -14.118 199.604  1.00 99.99           H  
ATOM    821 1HE2 GLN A 100      16.328 -14.491 206.106  1.00 99.99           H  
ATOM    822 2HE2 GLN A 100      15.328 -13.694 204.921  1.00 99.99           H  
ATOM    823  N   ILE A 101      17.459 -10.344 200.994  1.00 23.00           N  
ATOM    824  CA  ILE A 101      18.250  -9.113 201.145  1.00 24.50           C  
ATOM    825  C   ILE A 101      18.068  -8.642 202.595  1.00 21.32           C  
ATOM    826  O   ILE A 101      16.944  -8.465 203.069  1.00 29.95           O  
ATOM    827  CB  ILE A 101      17.814  -8.061 200.104  1.00 29.96           C  
ATOM    828  CG1 ILE A 101      18.199  -8.569 198.705  1.00 32.11           C  
ATOM    829  CG2 ILE A 101      18.436  -6.678 200.373  1.00 29.26           C  
ATOM    830  CD  ILE A 101      17.478  -7.868 197.553  1.00 41.63           C  
ATOM    831  H   ILE A 101      16.468 -10.227 201.106  1.00 99.99           H  
ATOM    832  N   THR A 102      19.206  -8.480 203.253  1.00 22.96           N  
ATOM    833  CA  THR A 102      19.268  -7.998 204.645  1.00 24.47           C  
ATOM    834  C   THR A 102      19.548  -6.494 204.619  1.00 38.64           C  
ATOM    835  O   THR A 102      20.329  -6.018 203.795  1.00 37.59           O  
ATOM    836  CB  THR A 102      20.356  -8.787 205.399  1.00 27.97           C  
ATOM    837  CG2 THR A 102      20.799  -8.186 206.739  1.00 32.14           C  
ATOM    838  OG1 THR A 102      19.869 -10.115 205.610  1.00 47.61           O  
ATOM    839  H   THR A 102      20.096  -8.627 202.806  1.00 99.99           H  
ATOM    840  HG1 THR A 102      20.556 -10.642 206.111  1.00 99.99           H  
ATOM    841  N   ASP A 103      18.893  -5.777 205.536  1.00 36.52           N  
ATOM    842  CA  ASP A 103      19.077  -4.325 205.729  1.00 37.48           C  
ATOM    843  C   ASP A 103      18.814  -3.595 204.399  1.00 33.06           C  
ATOM    844  O   ASP A 103      19.712  -3.066 203.747  1.00 33.72           O  
ATOM    845  CB  ASP A 103      20.496  -4.071 206.271  1.00 44.93           C  
ATOM    846  CG  ASP A 103      20.740  -2.620 206.687  1.00 61.61           C  
ATOM    847  OD1 ASP A 103      19.840  -2.054 207.347  1.00 59.75           O  
ATOM    848  OD2 ASP A 103      21.838  -2.113 206.374  1.00 65.42           O1-
ATOM    849  H   ASP A 103      18.181  -6.193 206.111  1.00 99.99           H  
ATOM    850  N   VAL A 104      17.532  -3.540 204.056  1.00 32.10           N  
ATOM    851  CA  VAL A 104      17.078  -2.994 202.767  1.00 25.48           C  
ATOM    852  C   VAL A 104      17.421  -1.499 202.716  1.00 31.40           C  
ATOM    853  O   VAL A 104      17.115  -0.735 203.627  1.00 23.65           O  
ATOM    854  CB  VAL A 104      15.576  -3.288 202.569  1.00 27.82           C  
ATOM    855  CG1 VAL A 104      14.933  -2.465 201.449  1.00 33.71           C  
ATOM    856  CG2 VAL A 104      15.379  -4.766 202.217  1.00 19.82           C  
ATOM    857  H   VAL A 104      16.807  -3.790 204.704  1.00 99.99           H  
ATOM    858  N   LYS A 105      17.956  -1.116 201.570  1.00 24.41           N  
ATOM    859  CA  LYS A 105      18.285   0.279 201.262  1.00 26.69           C  
ATOM    860  C   LYS A 105      17.372   0.784 200.146  1.00 26.61           C  
ATOM    861  O   LYS A 105      16.799  -0.011 199.400  1.00 21.69           O  
ATOM    862  CB  LYS A 105      19.754   0.381 200.832  1.00 31.04           C  
ATOM    863  CG  LYS A 105      20.759  -0.034 201.914  1.00 38.43           C  
ATOM    864  CD  LYS A 105      20.435   0.658 203.238  1.00 45.58           C  
ATOM    865  CE  LYS A 105      21.531   0.525 204.284  1.00 49.92           C  
ATOM    866  NZ  LYS A 105      20.956   0.903 205.581  1.00 54.42           N1+
ATOM    867  H   LYS A 105      18.179  -1.783 200.854  1.00 99.99           H  
ATOM    868  HZ1 LYS A 105      21.670   0.872 206.278  1.00 99.99           H  
ATOM    869  HZ2 LYS A 105      20.557   1.823 205.534  1.00 99.99           H  
ATOM    870  HZ3 LYS A 105      20.241   0.243 205.810  1.00 99.99           H  
ATOM    871  N   LEU A 106      17.319   2.103 199.995  1.00 27.81           N  
ATOM    872  CA  LEU A 106      16.560   2.725 198.897  1.00 25.43           C  
ATOM    873  C   LEU A 106      16.996   2.288 197.491  1.00 24.90           C  
ATOM    874  O   LEU A 106      16.140   1.957 196.674  1.00 20.98           O  
ATOM    875  CB  LEU A 106      16.576   4.249 199.007  1.00 25.63           C  
ATOM    876  CG  LEU A 106      15.582   4.742 200.060  1.00 27.50           C  
ATOM    877  CD1 LEU A 106      15.860   6.211 200.367  1.00 25.85           C  
ATOM    878  CD2 LEU A 106      14.140   4.605 199.558  1.00 23.20           C  
ATOM    879  H   LEU A 106      17.744   2.736 200.647  1.00 99.99           H  
ATOM    880  N   GLN A 107      18.292   2.029 197.324  1.00 23.03           N  
ATOM    881  CA  GLN A 107      18.830   1.553 196.034  1.00 29.64           C  
ATOM    882  C   GLN A 107      18.368   0.136 195.658  1.00 29.77           C  
ATOM    883  O   GLN A 107      18.560  -0.295 194.526  1.00 23.04           O  
ATOM    884  CB  GLN A 107      20.357   1.671 195.919  1.00 33.65           C  
ATOM    885  CG  GLN A 107      21.131   1.016 197.067  1.00 31.62           C  
ATOM    886  CD  GLN A 107      21.416   1.988 198.218  1.00 43.65           C  
ATOM    887  NE2 GLN A 107      22.416   1.637 198.997  1.00 45.13           N  
ATOM    888  OE1 GLN A 107      20.775   3.004 198.449  1.00 38.36           O  
ATOM    889  H   GLN A 107      18.956   2.057 198.075  1.00 99.99           H  
ATOM    890 1HE2 GLN A 107      22.642   2.228 199.765  1.00 99.99           H  
ATOM    891 2HE2 GLN A 107      22.899   0.781 198.840  1.00 99.99           H  
ATOM    892  N   ASP A 108      17.860  -0.616 196.636  1.00 21.60           N  
ATOM    893  CA  ASP A 108      17.237  -1.926 196.363  1.00 19.94           C  
ATOM    894  C   ASP A 108      15.923  -1.867 195.574  1.00 26.99           C  
ATOM    895  O   ASP A 108      15.435  -2.916 195.155  1.00 21.76           O  
ATOM    896  CB  ASP A 108      17.026  -2.733 197.646  1.00 19.49           C  
ATOM    897  CG  ASP A 108      18.341  -2.980 198.375  1.00 31.17           C  
ATOM    898  OD1 ASP A 108      19.401  -2.920 197.714  1.00 29.52           O  
ATOM    899  OD2 ASP A 108      18.265  -3.084 199.616  1.00 29.71           O1-
ATOM    900  H   ASP A 108      17.917  -0.357 197.602  1.00 99.99           H  
ATOM    901  N   ALA A 109      15.273  -0.703 195.556  1.00 28.20           N  
ATOM    902  CA  ALA A 109      14.004  -0.534 194.826  1.00 32.75           C  
ATOM    903  C   ALA A 109      14.185  -0.700 193.310  1.00 26.20           C  
ATOM    904  O   ALA A 109      15.132  -0.186 192.716  1.00 29.54           O  
ATOM    905  CB  ALA A 109      13.403   0.840 195.129  1.00 23.54           C  
ATOM    906  H   ALA A 109      15.648   0.140 195.953  1.00 99.99           H  
ATOM    907  N   GLY A 110      13.307  -1.529 192.741  1.00 24.33           N  
ATOM    908  CA  GLY A 110      13.247  -1.716 191.284  1.00 23.97           C  
ATOM    909  C   GLY A 110      12.651  -3.072 190.910  1.00 19.65           C  
ATOM    910  O   GLY A 110      12.024  -3.749 191.728  1.00 22.89           O  
ATOM    911  H   GLY A 110      12.653  -2.099 193.258  1.00 99.99           H  
ATOM    912  N   VAL A 111      12.964  -3.465 189.685  1.00 25.89           N  
ATOM    913  CA  VAL A 111      12.438  -4.695 189.073  1.00 31.78           C  
ATOM    914  C   VAL A 111      13.529  -5.777 189.142  1.00 25.87           C  
ATOM    915  O   VAL A 111      14.615  -5.626 188.580  1.00 28.22           O  
ATOM    916  CB  VAL A 111      11.985  -4.407 187.624  1.00 34.60           C  
ATOM    917  CG1 VAL A 111      11.500  -5.667 186.899  1.00 46.22           C  
ATOM    918  CG2 VAL A 111      10.854  -3.370 187.587  1.00 28.04           C  
ATOM    919  H   VAL A 111      13.566  -2.917 189.098  1.00 99.99           H  
ATOM    920  N   TYR A 112      13.210  -6.814 189.906  1.00 21.28           N  
ATOM    921  CA  TYR A 112      14.040  -8.022 190.048  1.00 28.79           C  
ATOM    922  C   TYR A 112      13.549  -9.103 189.079  1.00 30.72           C  
ATOM    923  O   TYR A 112      12.370  -9.163 188.734  1.00 30.60           O  
ATOM    924  CB  TYR A 112      13.934  -8.570 191.477  1.00 18.77           C  
ATOM    925  CG  TYR A 112      14.637  -7.686 192.505  1.00 26.22           C  
ATOM    926  CD1 TYR A 112      14.069  -6.491 192.918  1.00 32.00           C  
ATOM    927  CD2 TYR A 112      15.843  -8.105 193.066  1.00 25.96           C  
ATOM    928  CE1 TYR A 112      14.700  -5.707 193.878  1.00 22.06           C  
ATOM    929  CE2 TYR A 112      16.473  -7.319 194.018  1.00 20.00           C  
ATOM    930  CZ  TYR A 112      15.908  -6.118 194.421  1.00 18.18           C  
ATOM    931  OH  TYR A 112      16.557  -5.317 195.312  1.00 18.49           O  
ATOM    932  H   TYR A 112      12.329  -6.855 190.397  1.00 99.99           H  
ATOM    933  HH  TYR A 112      16.002  -4.470 195.419  1.00 99.99           H  
ATOM    934  N   ARG A 113      14.493  -9.915 188.631  1.00 31.05           N  
ATOM    935  CA  ARG A 113      14.194 -11.096 187.805  1.00 34.89           C  
ATOM    936  C   ARG A 113      14.773 -12.340 188.475  1.00 30.96           C  
ATOM    937  O   ARG A 113      15.903 -12.322 188.970  1.00 23.80           O  
ATOM    938  CB  ARG A 113      14.792 -10.958 186.404  1.00 30.06           C  
ATOM    939  CG  ARG A 113      14.156  -9.816 185.612  1.00 29.67           C  
ATOM    940  CD  ARG A 113      14.811  -9.742 184.238  1.00 39.24           C  
ATOM    941  NE  ARG A 113      13.953  -8.969 183.329  1.00 60.32           N  
ATOM    942  CZ  ARG A 113      13.906  -9.122 182.003  1.00 75.06           C  
ATOM    943  NH1 ARG A 113      14.665 -10.020 181.391  1.00 81.98           N1+
ATOM    944  NH2 ARG A 113      13.080  -8.392 181.268  1.00 71.45           N  
ATOM    945  H   ARG A 113      15.456  -9.796 188.892  1.00 99.99           H  
ATOM    946  HE  ARG A 113      13.365  -8.287 183.758  1.00 99.99           H  
ATOM    947 1HH1 ARG A 113      14.622 -10.128 180.398  1.00 99.99           H  
ATOM    948 2HH1 ARG A 113      15.286 -10.580 181.936  1.00 99.99           H  
ATOM    949 1HH2 ARG A 113      13.082  -8.516 180.275  1.00 99.99           H  
ATOM    950 2HH2 ARG A 113      12.495  -7.696 181.680  1.00 99.99           H  
ATOM    951  N   CYS A 114      13.942 -13.374 188.484  0.47 30.20           N  
ATOM    952  CA  CYS A 114      14.313 -14.713 188.959  0.47 26.97           C  
ATOM    953  C   CYS A 114      14.338 -15.632 187.736  0.47 28.98           C  
ATOM    954  O   CYS A 114      13.304 -15.881 187.116  0.47 27.60           O  
ATOM    955  CB  CYS A 114      13.251 -15.192 189.946  0.47 23.96           C  
ATOM    956  SG  CYS A 114      13.618 -16.840 190.637  0.47 21.08           S  
ATOM    957  H   CYS A 114      12.991 -13.282 188.175  1.00 99.99           H  
ATOM    958  N   MET A 115      15.547 -16.030 187.363  1.00 28.20           N  
ATOM    959  CA  MET A 115      15.789 -16.795 186.128  1.00 29.36           C  
ATOM    960  C   MET A 115      16.219 -18.205 186.530  1.00 38.54           C  
ATOM    961  O   MET A 115      17.169 -18.364 187.300  1.00 31.38           O  
ATOM    962  CB  MET A 115      16.895 -16.141 185.292  1.00 32.15           C  
ATOM    963  CG  MET A 115      16.703 -14.625 185.144  1.00 28.50           C  
ATOM    964  SD  MET A 115      17.490 -13.918 183.657  1.00 47.48           S  
ATOM    965  CE  MET A 115      19.189 -14.013 184.153  1.00 57.60           C  
ATOM    966  H   MET A 115      16.367 -15.852 187.920  1.00 99.99           H  
ATOM    967  N   ILE A 116      15.396 -19.179 186.154  1.00 32.65           N  
ATOM    968  CA  ILE A 116      15.617 -20.577 186.567  1.00 36.25           C  
ATOM    969  C   ILE A 116      15.632 -21.510 185.350  1.00 31.98           C  
ATOM    970  O   ILE A 116      14.707 -21.523 184.539  1.00 38.47           O  
ATOM    971  CB  ILE A 116      14.564 -20.999 187.617  1.00 26.73           C  
ATOM    972  CG1 ILE A 116      14.713 -20.150 188.890  1.00 26.68           C  
ATOM    973  CG2 ILE A 116      14.658 -22.495 187.968  1.00 27.23           C  
ATOM    974  CD  ILE A 116      13.521 -20.278 189.842  1.00 32.66           C  
ATOM    975  H   ILE A 116      14.608 -19.025 185.548  1.00 99.99           H  
ATOM    976  N   SER A 117      16.693 -22.307 185.315  1.00 37.56           N  
ATOM    977  CA  SER A 117      16.816 -23.446 184.396  1.00 41.88           C  
ATOM    978  C   SER A 117      16.906 -24.728 185.229  1.00 44.67           C  
ATOM    979  O   SER A 117      17.764 -24.835 186.109  1.00 41.16           O  
ATOM    980  CB  SER A 117      18.071 -23.288 183.537  1.00 37.86           C  
ATOM    981  OG  SER A 117      18.275 -24.461 182.750  1.00 38.94           O  
ATOM    982  H   SER A 117      17.460 -22.189 185.955  1.00 99.99           H  
ATOM    983  HG  SER A 117      19.010 -24.284 182.095  1.00 99.99           H  
ATOM    984  N   TYR A 118      15.863 -25.542 185.103  1.00 43.08           N  
ATOM    985  CA  TYR A 118      15.793 -26.859 185.763  1.00 38.29           C  
ATOM    986  C   TYR A 118      14.973 -27.816 184.888  1.00 40.96           C  
ATOM    987  O   TYR A 118      13.776 -28.014 185.093  1.00 36.09           O  
ATOM    988  CB  TYR A 118      15.187 -26.697 187.166  1.00 40.31           C  
ATOM    989  CG  TYR A 118      15.228 -28.001 187.965  1.00 37.79           C  
ATOM    990  CD1 TYR A 118      16.446 -28.520 188.374  1.00 33.02           C  
ATOM    991  CD2 TYR A 118      14.050 -28.659 188.303  1.00 39.99           C  
ATOM    992  CE1 TYR A 118      16.488 -29.694 189.110  1.00 35.61           C  
ATOM    993  CE2 TYR A 118      14.092 -29.836 189.045  1.00 45.54           C  
ATOM    994  CZ  TYR A 118      15.318 -30.359 189.441  1.00 43.12           C  
ATOM    995  OH  TYR A 118      15.404 -31.512 190.164  1.00 46.99           O  
ATOM    996  H   TYR A 118      15.090 -25.320 184.497  1.00 99.99           H  
ATOM    997  HH  TYR A 118      14.481 -31.878 190.301  1.00 99.99           H  
ATOM    998  N   GLY A 119      15.660 -28.337 183.859  1.00 49.21           N  
ATOM    999  CA  GLY A 119      15.032 -29.165 182.806  1.00 54.14           C  
ATOM   1000  C   GLY A 119      13.876 -28.400 182.140  1.00 51.13           C  
ATOM   1001  O   GLY A 119      12.717 -28.808 182.192  1.00 60.51           O  
ATOM   1002  H   GLY A 119      16.655 -28.215 183.755  1.00 99.99           H  
ATOM   1003  N   GLY A 120      14.270 -27.322 181.452  1.00 47.69           N  
ATOM   1004  CA  GLY A 120      13.333 -26.283 180.997  1.00 45.31           C  
ATOM   1005  C   GLY A 120      13.680 -24.985 181.735  1.00 45.61           C  
ATOM   1006  O   GLY A 120      14.260 -25.004 182.821  1.00 44.33           O  
ATOM   1007  H   GLY A 120      15.234 -27.097 181.278  1.00 99.99           H  
ATOM   1008  N   ALA A 121      13.415 -23.869 181.067  1.00 51.56           N  
ATOM   1009  CA  ALA A 121      13.802 -22.546 181.580  1.00 42.24           C  
ATOM   1010  C   ALA A 121      12.639 -21.561 181.474  1.00 48.32           C  
ATOM   1011  O   ALA A 121      11.766 -21.696 180.616  1.00 40.69           O  
ATOM   1012  CB  ALA A 121      15.024 -22.025 180.816  1.00 42.25           C  
ATOM   1013  H   ALA A 121      12.791 -23.847 180.286  1.00 99.99           H  
ATOM   1014  N   ASP A 122      12.659 -20.591 182.379  1.00 39.67           N  
ATOM   1015  CA  ASP A 122      11.635 -19.541 182.501  1.00 36.56           C  
ATOM   1016  C   ASP A 122      12.167 -18.499 183.492  1.00 44.39           C  
ATOM   1017  O   ASP A 122      13.203 -18.699 184.133  1.00 42.05           O  
ATOM   1018  CB  ASP A 122      10.306 -20.152 182.992  1.00 37.75           C  
ATOM   1019  CG  ASP A 122       9.100 -19.209 182.877  1.00 40.32           C  
ATOM   1020  OD1 ASP A 122       9.192 -18.222 182.113  1.00 42.17           O  
ATOM   1021  OD2 ASP A 122       8.123 -19.457 183.615  1.00 41.39           O1-
ATOM   1022  H   ASP A 122      13.433 -20.483 183.009  1.00 99.99           H  
ATOM   1023  N   TYR A 123      11.438 -17.398 183.595  1.00 33.13           N  
ATOM   1024  CA  TYR A 123      11.769 -16.325 184.537  1.00 31.32           C  
ATOM   1025  C   TYR A 123      10.514 -15.485 184.779  1.00 36.98           C  
ATOM   1026  O   TYR A 123       9.569 -15.514 183.990  1.00 31.40           O  
ATOM   1027  CB  TYR A 123      12.936 -15.469 184.010  1.00 30.83           C  
ATOM   1028  CG  TYR A 123      12.532 -14.328 183.081  1.00 39.39           C  
ATOM   1029  CD1 TYR A 123      12.406 -14.535 181.715  1.00 40.55           C  
ATOM   1030  CD2 TYR A 123      12.244 -13.091 183.643  1.00 41.62           C  
ATOM   1031  CE1 TYR A 123      11.990 -13.486 180.903  1.00 46.25           C  
ATOM   1032  CE2 TYR A 123      11.823 -12.048 182.836  1.00 45.68           C  
ATOM   1033  CZ  TYR A 123      11.710 -12.249 181.472  1.00 43.34           C  
ATOM   1034  OH  TYR A 123      11.219 -11.231 180.723  1.00 36.16           O  
ATOM   1035  H   TYR A 123      10.545 -17.287 183.147  1.00 99.99           H  
ATOM   1036  HH  TYR A 123      11.265 -10.378 181.238  1.00 99.99           H  
ATOM   1037  N   LYS A 124      10.490 -14.890 185.956  1.00 29.16           N  
ATOM   1038  CA  LYS A 124       9.464 -13.895 186.308  1.00 34.12           C  
ATOM   1039  C   LYS A 124      10.102 -12.629 186.887  1.00 30.88           C  
ATOM   1040  O   LYS A 124      11.242 -12.635 187.358  1.00 32.45           O  
ATOM   1041  CB  LYS A 124       8.453 -14.499 187.288  1.00 29.27           C  
ATOM   1042  CG  LYS A 124       7.523 -15.547 186.668  1.00 31.68           C  
ATOM   1043  CD  LYS A 124       6.337 -14.935 185.909  1.00 35.09           C  
ATOM   1044  CE  LYS A 124       5.337 -15.994 185.426  1.00 39.79           C  
ATOM   1045  NZ  LYS A 124       5.991 -17.046 184.628  1.00 38.42           N1+
ATOM   1046  H   LYS A 124      11.164 -15.102 186.668  1.00 99.99           H  
ATOM   1047  HZ1 LYS A 124       5.317 -17.709 184.306  1.00 99.99           H  
ATOM   1048  HZ2 LYS A 124       6.497 -16.650 183.864  1.00 99.99           H  
ATOM   1049  HZ3 LYS A 124       6.624 -17.532 185.237  1.00 99.99           H  
ATOM   1050  N   ARG A 125       9.326 -11.556 186.791  1.00 32.29           N  
ATOM   1051  CA  ARG A 125       9.689 -10.233 187.317  1.00 32.05           C  
ATOM   1052  C   ARG A 125       8.972  -9.994 188.648  1.00 30.23           C  
ATOM   1053  O   ARG A 125       7.860 -10.470 188.874  1.00 35.19           O  
ATOM   1054  CB  ARG A 125       9.250  -9.146 186.331  1.00 37.41           C  
ATOM   1055  CG  ARG A 125      10.101  -9.128 185.059  1.00 47.90           C  
ATOM   1056  CD  ARG A 125       9.585  -8.095 184.053  1.00 59.35           C  
ATOM   1057  NE  ARG A 125       8.512  -8.660 183.213  1.00 73.03           N  
ATOM   1058  CZ  ARG A 125       7.213  -8.350 183.256  1.00 76.20           C  
ATOM   1059  NH1 ARG A 125       6.744  -7.469 184.130  1.00 82.00           N1+
ATOM   1060  NH2 ARG A 125       6.356  -8.914 182.413  1.00 68.56           N  
ATOM   1061  H   ARG A 125       8.395 -11.614 186.431  1.00 99.99           H  
ATOM   1062  HE  ARG A 125       8.817  -9.320 182.529  1.00 99.99           H  
ATOM   1063 1HH1 ARG A 125       5.772  -7.245 184.168  1.00 99.99           H  
ATOM   1064 2HH1 ARG A 125       7.390  -7.033 184.753  1.00 99.99           H  
ATOM   1065 1HH2 ARG A 125       5.387  -8.678 182.467  1.00 99.99           H  
ATOM   1066 2HH2 ARG A 125       6.666  -9.578 181.735  1.00 99.99           H  
ATOM   1067  N   ILE A 126       9.691  -9.334 189.544  1.00 31.70           N  
ATOM   1068  CA  ILE A 126       9.141  -8.894 190.835  1.00 24.58           C  
ATOM   1069  C   ILE A 126       9.528  -7.424 191.028  1.00 26.26           C  
ATOM   1070  O   ILE A 126      10.702  -7.064 190.954  1.00 28.19           O  
ATOM   1071  CB  ILE A 126       9.665  -9.793 191.972  1.00 23.12           C  
ATOM   1072  CG1 ILE A 126       9.212 -11.246 191.790  1.00 32.00           C  
ATOM   1073  CG2 ILE A 126       9.162  -9.310 193.333  1.00 21.30           C  
ATOM   1074  CD  ILE A 126      10.403 -12.206 191.743  1.00 35.18           C  
ATOM   1075  H   ILE A 126      10.658  -9.107 189.377  1.00 99.99           H  
ATOM   1076  N   THR A 127       8.532  -6.627 191.387  1.00 25.25           N  
ATOM   1077  CA  THR A 127       8.751  -5.201 191.680  1.00 26.96           C  
ATOM   1078  C   THR A 127       8.874  -5.041 193.198  1.00 22.17           C  
ATOM   1079  O   THR A 127       8.071  -5.565 193.971  1.00 20.29           O  
ATOM   1080  CB  THR A 127       7.604  -4.353 191.105  1.00 21.58           C  
ATOM   1081  CG2 THR A 127       7.765  -2.855 191.391  1.00 21.26           C  
ATOM   1082  OG1 THR A 127       7.558  -4.556 189.689  1.00 23.99           O  
ATOM   1083  H   THR A 127       7.585  -6.952 191.483  1.00 99.99           H  
ATOM   1084  HG1 THR A 127       6.814  -4.013 189.297  1.00 99.99           H  
ATOM   1085  N   VAL A 128       9.934  -4.344 193.587  1.00 19.25           N  
ATOM   1086  CA  VAL A 128      10.191  -4.006 194.997  1.00 19.43           C  
ATOM   1087  C   VAL A 128      10.124  -2.482 195.137  1.00 24.83           C  
ATOM   1088  O   VAL A 128      10.850  -1.756 194.459  1.00 18.86           O  
ATOM   1089  CB  VAL A 128      11.562  -4.550 195.448  1.00 19.08           C  
ATOM   1090  CG1 VAL A 128      11.940  -4.106 196.867  1.00 16.56           C  
ATOM   1091  CG2 VAL A 128      11.570  -6.080 195.408  1.00 19.06           C  
ATOM   1092  H   VAL A 128      10.626  -4.021 192.932  1.00 99.99           H  
ATOM   1093  N   LYS A 129       9.290  -2.058 196.077  1.00 23.70           N  
ATOM   1094  CA  LYS A 129       9.190  -0.649 196.489  1.00 27.71           C  
ATOM   1095  C   LYS A 129       9.727  -0.524 197.920  1.00 26.98           C  
ATOM   1096  O   LYS A 129       9.401  -1.327 198.798  1.00 23.71           O  
ATOM   1097  CB  LYS A 129       7.725  -0.191 196.440  1.00 34.35           C  
ATOM   1098  CG  LYS A 129       7.092  -0.244 195.041  1.00 43.94           C  
ATOM   1099  CD  LYS A 129       7.708   0.771 194.071  1.00 51.89           C  
ATOM   1100  CE  LYS A 129       7.019   0.732 192.706  1.00 63.35           C  
ATOM   1101  NZ  LYS A 129       7.570   1.749 191.790  1.00 66.84           N1+
ATOM   1102  H   LYS A 129       8.654  -2.685 196.543  1.00 99.99           H  
ATOM   1103  HZ1 LYS A 129       7.100   1.697 190.909  1.00 99.99           H  
ATOM   1104  HZ2 LYS A 129       7.435   2.659 192.180  1.00 99.99           H  
ATOM   1105  HZ3 LYS A 129       8.547   1.590 191.654  1.00 99.99           H  
ATOM   1106  N   VAL A 130      10.570   0.484 198.124  1.00 22.06           N  
ATOM   1107  CA  VAL A 130      11.170   0.757 199.444  1.00 20.02           C  
ATOM   1108  C   VAL A 130      10.608   2.081 199.978  1.00 23.81           C  
ATOM   1109  O   VAL A 130      10.785   3.133 199.368  1.00 25.02           O  
ATOM   1110  CB  VAL A 130      12.712   0.827 199.375  1.00 16.18           C  
ATOM   1111  CG1 VAL A 130      13.341   1.072 200.753  1.00 18.21           C  
ATOM   1112  CG2 VAL A 130      13.323  -0.447 198.782  1.00 14.93           C  
ATOM   1113  H   VAL A 130      10.851   1.108 197.395  1.00 99.99           H  
ATOM   1114  N   ASN A 131       9.891   1.976 201.090  1.00 25.84           N  
ATOM   1115  CA  ASN A 131       9.557   3.147 201.917  1.00 24.75           C  
ATOM   1116  C   ASN A 131      10.767   3.490 202.788  1.00 24.12           C  
ATOM   1117  O   ASN A 131      11.482   2.604 203.251  1.00 29.32           O  
ATOM   1118  CB  ASN A 131       8.359   2.849 202.821  1.00 19.72           C  
ATOM   1119  CG  ASN A 131       7.075   2.653 202.016  1.00 24.50           C  
ATOM   1120  ND2 ASN A 131       6.235   1.755 202.483  1.00 24.33           N  
ATOM   1121  OD1 ASN A 131       6.814   3.290 201.009  1.00 26.36           O  
ATOM   1122  H   ASN A 131       9.612   1.085 201.458  1.00 99.99           H  
ATOM   1123 1HD2 ASN A 131       5.396   1.627 201.962  1.00 99.99           H  
ATOM   1124 2HD2 ASN A 131       6.425   1.246 203.318  1.00 99.99           H  
ATOM   1125  N   ALA A 132      10.946   4.774 203.055  1.00 21.26           N  
ATOM   1126  CA  ALA A 132      12.047   5.242 203.912  1.00 26.44           C  
ATOM   1127  C   ALA A 132      11.662   6.562 204.583  1.00 30.80           C  
ATOM   1128  O   ALA A 132      10.934   7.358 203.985  1.00 26.40           O  
ATOM   1129  CB  ALA A 132      13.343   5.441 203.120  1.00 20.78           C  
ATOM   1130  H   ALA A 132      10.282   5.474 202.787  1.00 99.99           H  
ATOM   1131  N   PRO A 133      12.081   6.751 205.840  1.00 29.71           N  
ATOM   1132  CA  PRO A 133      11.884   8.027 206.540  1.00 28.50           C  
ATOM   1133  C   PRO A 133      12.815   9.079 205.922  1.00 28.66           C  
ATOM   1134  O   PRO A 133      13.856   8.754 205.343  1.00 24.10           O  
ATOM   1135  CB  PRO A 133      12.250   7.774 208.004  1.00 24.32           C  
ATOM   1136  CG  PRO A 133      12.506   6.271 208.133  1.00 32.29           C  
ATOM   1137  CD  PRO A 133      12.740   5.759 206.713  1.00 21.17           C  
ATOM   1138  N   TYR A 134      12.506  10.336 206.225  1.00 25.39           N  
ATOM   1139  CA  TYR A 134      13.235  11.510 205.710  1.00 17.99           C  
ATOM   1140  C   TYR A 134      14.760  11.414 205.872  1.00 18.22           C  
ATOM   1141  O   TYR A 134      15.481  11.562 204.892  1.00 21.42           O  
ATOM   1142  CB  TYR A 134      12.696  12.766 206.405  1.00 28.81           C  
ATOM   1143  CG  TYR A 134      13.492  14.018 206.038  1.00 25.82           C  
ATOM   1144  CD1 TYR A 134      13.365  14.574 204.776  1.00 24.82           C  
ATOM   1145  CD2 TYR A 134      14.330  14.608 206.983  1.00 31.73           C  
ATOM   1146  CE1 TYR A 134      14.073  15.725 204.452  1.00 22.76           C  
ATOM   1147  CE2 TYR A 134      15.024  15.767 206.667  1.00 30.84           C  
ATOM   1148  CZ  TYR A 134      14.901  16.314 205.393  1.00 26.25           C  
ATOM   1149  OH  TYR A 134      15.588  17.438 205.057  1.00 29.50           O  
ATOM   1150  H   TYR A 134      11.725  10.554 206.809  1.00 99.99           H  
ATOM   1151  HH  TYR A 134      16.150  17.744 205.822  1.00 99.99           H  
ATOM   1152  N   ALA A 135      15.219  11.020 207.060  1.00 22.25           N  
ATOM   1153  CA  ALA A 135      16.663  10.872 207.336  1.00 28.98           C  
ATOM   1154  C   ALA A 135      17.391   9.936 206.352  1.00 31.85           C  
ATOM   1155  O   ALA A 135      18.344  10.359 205.698  1.00 27.56           O  
ATOM   1156  CB  ALA A 135      16.874  10.402 208.777  1.00 30.59           C  
ATOM   1157  H   ALA A 135      14.619  10.946 207.855  1.00 99.99           H  
ATOM   1158  N   ALA A 136      16.776   8.789 206.051  1.00 25.99           N  
ATOM   1159  CA  ALA A 136      17.369   7.822 205.108  1.00 25.00           C  
ATOM   1160  C   ALA A 136      17.230   8.279 203.648  1.00 20.09           C  
ATOM   1161  O   ALA A 136      18.184   8.177 202.874  1.00 22.61           O  
ATOM   1162  CB  ALA A 136      16.752   6.436 205.297  1.00 21.14           C  
ATOM   1163  H   ALA A 136      15.820   8.610 206.290  1.00 99.99           H  
ATOM   1164  N   ALA A 137      16.122   8.965 203.351  1.00 17.87           N  
ATOM   1165  CA  ALA A 137      15.870   9.492 201.999  1.00 21.57           C  
ATOM   1166  C   ALA A 137      16.789  10.678 201.674  1.00 21.26           C  
ATOM   1167  O   ALA A 137      17.360  10.718 200.590  1.00 18.78           O  
ATOM   1168  CB  ALA A 137      14.396   9.868 201.830  1.00 16.22           C  
ATOM   1169  H   ALA A 137      15.484   9.295 204.050  1.00 99.99           H  
ATOM   1170  N   LEU A 138      17.123  11.475 202.689  1.00 18.50           N  
ATOM   1171  CA  LEU A 138      18.035  12.627 202.564  1.00 19.91           C  
ATOM   1172  C   LEU A 138      19.481  12.166 202.310  1.00 25.59           C  
ATOM   1173  O   LEU A 138      20.131  12.651 201.383  1.00 21.55           O  
ATOM   1174  CB  LEU A 138      17.942  13.461 203.847  1.00 21.64           C  
ATOM   1175  CG  LEU A 138      18.771  14.749 203.821  1.00 22.52           C  
ATOM   1176  CD1 LEU A 138      18.059  15.871 203.060  1.00 20.43           C  
ATOM   1177  CD2 LEU A 138      19.096  15.166 205.255  1.00 24.26           C  
ATOM   1178  H   LEU A 138      16.749  11.342 203.613  1.00 99.99           H  
ATOM   1179  N   GLU A 139      19.896  11.106 203.012  1.00 25.95           N  
ATOM   1180  CA  GLU A 139      21.232  10.505 202.828  1.00 24.01           C  
ATOM   1181  C   GLU A 139      21.369   9.941 201.406  1.00 25.53           C  
ATOM   1182  O   GLU A 139      22.353  10.224 200.725  1.00 26.92           O  
ATOM   1183  CB  GLU A 139      21.469   9.402 203.868  1.00 24.39           C  
ATOM   1184  CG  GLU A 139      22.824   8.681 203.727  1.00 29.06           C  
ATOM   1185  CD  GLU A 139      24.056   9.548 204.008  1.00 34.50           C  
ATOM   1186  OE1 GLU A 139      23.938  10.496 204.817  1.00 30.89           O  
ATOM   1187  OE2 GLU A 139      25.097   9.274 203.374  1.00 36.90           O1-
ATOM   1188  H   GLU A 139      19.296  10.628 203.659  1.00 99.99           H  
ATOM   1189  N   HIS A 140      20.367   9.166 200.990  1.00 24.08           N  
ATOM   1190  CA  HIS A 140      20.287   8.642 199.615  1.00 32.01           C  
ATOM   1191  C   HIS A 140      20.276   9.763 198.564  1.00 29.82           C  
ATOM   1192  O   HIS A 140      21.112   9.748 197.664  1.00 27.22           O  
ATOM   1193  CB  HIS A 140      19.032   7.776 199.489  1.00 22.60           C  
ATOM   1194  CG  HIS A 140      18.815   7.251 198.060  1.00 28.70           C  
ATOM   1195  CD2 HIS A 140      17.974   7.759 197.164  1.00 19.96           C  
ATOM   1196  ND1 HIS A 140      19.416   6.202 197.531  1.00 26.60           N  
ATOM   1197  CE1 HIS A 140      18.948   6.045 196.289  1.00 28.77           C  
ATOM   1198  NE2 HIS A 140      18.059   7.002 196.070  1.00 32.20           N  
ATOM   1199  H   HIS A 140      19.649   8.839 201.610  1.00 99.99           H  
ATOM   1200  HD1 HIS A 140      20.111   5.634 197.971  1.00 99.99           H  
ATOM   1201  N   HIS A 141      19.481  10.799 198.820  1.00 27.05           N  
ATOM   1202  CA  HIS A 141      19.249  11.876 197.843  1.00 29.94           C  
ATOM   1203  C   HIS A 141      20.540  12.652 197.541  1.00 26.91           C  
ATOM   1204  O   HIS A 141      20.866  12.883 196.384  1.00 21.63           O  
ATOM   1205  CB  HIS A 141      18.129  12.791 198.353  1.00 21.43           C  
ATOM   1206  CG  HIS A 141      17.880  13.998 197.439  1.00 19.11           C  
ATOM   1207  CD2 HIS A 141      17.084  14.048 196.374  1.00 17.85           C  
ATOM   1208  ND1 HIS A 141      18.462  15.174 197.587  1.00 28.84           N  
ATOM   1209  CE1 HIS A 141      18.026  15.972 196.609  1.00 32.44           C  
ATOM   1210  NE2 HIS A 141      17.175  15.279 195.866  1.00 38.07           N  
ATOM   1211  H   HIS A 141      19.004  10.917 199.696  1.00 99.99           H  
ATOM   1212  HD1 HIS A 141      19.102  15.426 198.313  1.00 99.99           H  
ATOM   1213  N   HIS A 142      21.298  12.947 198.594  1.00 28.51           N  
ATOM   1214  CA  HIS A 142      22.533  13.738 198.469  1.00 33.44           C  
ATOM   1215  C   HIS A 142      23.822  12.934 198.227  1.00 36.41           C  
ATOM   1216  O   HIS A 142      24.778  13.483 197.686  1.00 30.09           O  
ATOM   1217  CB  HIS A 142      22.681  14.642 199.696  1.00 22.65           C  
ATOM   1218  CG  HIS A 142      21.685  15.811 199.660  1.00 21.50           C  
ATOM   1219  CD2 HIS A 142      20.798  16.116 200.601  1.00 29.80           C  
ATOM   1220  ND1 HIS A 142      21.582  16.698 198.685  1.00 30.63           N  
ATOM   1221  CE1 HIS A 142      20.628  17.571 199.020  1.00 36.18           C  
ATOM   1222  NE2 HIS A 142      20.135  17.201 200.193  1.00 33.67           N  
ATOM   1223  H   HIS A 142      21.034  12.705 199.530  1.00 99.99           H  
ATOM   1224  HD1 HIS A 142      22.122  16.710 197.842  1.00 99.99           H  
ATOM   1225  N   HIS A 143      23.847  11.670 198.652  1.00 35.09           N  
ATOM   1226  CA  HIS A 143      25.114  10.906 198.696  1.00 39.82           C  
ATOM   1227  C   HIS A 143      25.149   9.546 197.970  1.00 37.89           C  
ATOM   1228  O   HIS A 143      26.102   8.786 198.133  1.00 46.38           O  
ATOM   1229  CB  HIS A 143      25.549  10.732 200.157  1.00 39.99           C  
ATOM   1230  CG  HIS A 143      25.612  12.047 200.950  1.00 39.27           C  
ATOM   1231  CD2 HIS A 143      26.377  13.110 200.706  1.00 35.34           C  
ATOM   1232  ND1 HIS A 143      24.877  12.302 202.017  1.00 42.84           N  
ATOM   1233  CE1 HIS A 143      25.179  13.528 202.448  1.00 42.06           C  
ATOM   1234  NE2 HIS A 143      26.101  14.026 201.637  1.00 30.52           N  
ATOM   1235  H   HIS A 143      23.047  11.205 199.030  1.00 99.99           H  
ATOM   1236  HD1 HIS A 143      24.238  11.669 202.449  1.00 99.99           H  
ATOM   1237  N   HIS A 144      24.112   9.223 197.197  1.00 42.50           N  
ATOM   1238  CA  HIS A 144      24.134   8.005 196.355  1.00 43.69           C  
ATOM   1239  C   HIS A 144      24.666   8.271 194.934  1.00 42.62           C  
ATOM   1240  O   HIS A 144      23.952   8.950 194.165  1.00 51.79           O  
ATOM   1241  CB  HIS A 144      22.748   7.354 196.311  1.00 42.27           C  
ATOM   1242  CG  HIS A 144      22.856   5.919 195.782  1.00 53.14           C  
ATOM   1243  CD2 HIS A 144      22.475   5.468 194.589  1.00 50.66           C  
ATOM   1244  ND1 HIS A 144      23.382   4.917 196.463  1.00 57.24           N  
ATOM   1245  CE1 HIS A 144      23.340   3.829 195.692  1.00 60.99           C  
ATOM   1246  NE2 HIS A 144      22.773   4.167 194.544  1.00 57.53           N  
ATOM   1247  OXT HIS A 144      25.778   7.776 194.654  1.00 99.99           O1-
ATOM   1248  H   HIS A 144      23.234   9.704 197.227  1.00 99.99           H  
ATOM   1249  HD1 HIS A 144      23.780   4.976 197.378  1.00 99.99           H  
TER   
ATOM   1250  N   ALA B  18      32.183 -25.058 181.674  1.00 89.96           N  
ATOM   1251  CA  ALA B  18      31.066 -24.251 182.208  1.00 89.07           C  
ATOM   1252  C   ALA B  18      30.431 -23.378 181.104  1.00 92.87           C  
ATOM   1253  O   ALA B  18      31.128 -22.732 180.321  1.00100.83           O  
ATOM   1254  CB  ALA B  18      31.548 -23.372 183.369  1.00 86.18           C  
ATOM   1255  H1  ALA B  18      32.287 -24.854 180.698  1.00 99.99           H  
ATOM   1256  H2  ALA B  18      33.037 -24.869 182.132  1.00 99.99           H  
ATOM   1257  H3  ALA B  18      32.032 -26.028 181.799  1.00 99.99           H  
ATOM   1258  N   PHE B  19      29.102 -23.394 181.051  1.00 84.84           N  
ATOM   1259  CA  PHE B  19      28.339 -22.865 179.911  1.00 81.75           C  
ATOM   1260  C   PHE B  19      28.208 -21.332 179.942  1.00 82.47           C  
ATOM   1261  O   PHE B  19      27.686 -20.773 180.906  1.00 92.03           O  
ATOM   1262  CB  PHE B  19      26.966 -23.538 179.959  1.00 77.00           C  
ATOM   1263  CG  PHE B  19      26.086 -23.176 178.767  1.00 64.98           C  
ATOM   1264  CD1 PHE B  19      25.318 -22.021 178.804  1.00 58.41           C  
ATOM   1265  CD2 PHE B  19      26.033 -24.030 177.676  1.00 61.04           C  
ATOM   1266  CE1 PHE B  19      24.482 -21.717 177.732  1.00 61.63           C  
ATOM   1267  CE2 PHE B  19      25.201 -23.720 176.603  1.00 65.66           C  
ATOM   1268  CZ  PHE B  19      24.431 -22.567 176.637  1.00 64.07           C  
ATOM   1269  H   PHE B  19      28.538 -23.674 181.828  1.00 99.99           H  
ATOM   1270  N   THR B  20      28.697 -20.683 178.889  1.00 77.45           N  
ATOM   1271  CA  THR B  20      28.564 -19.215 178.750  1.00 71.77           C  
ATOM   1272  C   THR B  20      28.057 -18.857 177.345  1.00 70.72           C  
ATOM   1273  O   THR B  20      28.501 -19.411 176.340  1.00 73.05           O  
ATOM   1274  CB  THR B  20      29.870 -18.435 179.053  1.00 68.34           C  
ATOM   1275  CG2 THR B  20      30.698 -19.030 180.200  1.00 66.26           C  
ATOM   1276  OG1 THR B  20      30.705 -18.342 177.897  1.00 72.50           O  
ATOM   1277  H   THR B  20      29.260 -21.119 178.186  1.00 99.99           H  
ATOM   1278  HG1 THR B  20      31.500 -17.775 178.107  1.00 99.99           H  
ATOM   1279  N   VAL B  21      27.124 -17.914 177.301  1.00 58.20           N  
ATOM   1280  CA  VAL B  21      26.625 -17.341 176.039  1.00 54.24           C  
ATOM   1281  C   VAL B  21      27.510 -16.128 175.716  1.00 57.72           C  
ATOM   1282  O   VAL B  21      27.786 -15.293 176.571  1.00 57.57           O  
ATOM   1283  CB  VAL B  21      25.139 -16.965 176.204  1.00 48.76           C  
ATOM   1284  CG1 VAL B  21      24.589 -16.170 175.021  1.00 46.26           C  
ATOM   1285  CG2 VAL B  21      24.282 -18.226 176.339  1.00 46.67           C  
ATOM   1286  H   VAL B  21      26.787 -17.461 178.125  1.00 99.99           H  
ATOM   1287  N   THR B  22      27.920 -16.055 174.459  1.00 58.26           N  
ATOM   1288  CA  THR B  22      28.771 -14.950 173.978  1.00 57.10           C  
ATOM   1289  C   THR B  22      28.026 -14.196 172.877  1.00 59.04           C  
ATOM   1290  O   THR B  22      27.306 -14.794 172.080  1.00 64.25           O  
ATOM   1291  CB  THR B  22      30.114 -15.466 173.438  1.00 66.68           C  
ATOM   1292  CG2 THR B  22      30.916 -16.210 174.513  1.00 68.38           C  
ATOM   1293  OG1 THR B  22      29.884 -16.298 172.296  1.00 72.39           O  
ATOM   1294  H   THR B  22      27.650 -16.739 173.778  1.00 99.99           H  
ATOM   1295  HG1 THR B  22      28.897 -16.360 172.132  1.00 99.99           H  
ATOM   1296  N   VAL B  23      28.276 -12.900 172.803  1.00 56.96           N  
ATOM   1297  CA  VAL B  23      27.677 -12.044 171.773  1.00 62.94           C  
ATOM   1298  C   VAL B  23      28.840 -11.396 171.005  1.00 61.93           C  
ATOM   1299  O   VAL B  23      29.650 -10.718 171.640  1.00 61.67           O  
ATOM   1300  CB  VAL B  23      26.727 -11.055 172.474  1.00 62.83           C  
ATOM   1301  CG1 VAL B  23      26.445  -9.797 171.666  1.00 64.42           C  
ATOM   1302  CG2 VAL B  23      25.366 -11.718 172.679  1.00 61.48           C  
ATOM   1303  H   VAL B  23      28.949 -12.443 173.388  1.00 99.99           H  
ATOM   1304  N   PRO B  24      28.893 -11.546 169.674  1.00 64.27           N  
ATOM   1305  CA  PRO B  24      30.004 -11.001 168.878  1.00 64.06           C  
ATOM   1306  C   PRO B  24      30.038  -9.470 169.006  1.00 58.00           C  
ATOM   1307  O   PRO B  24      31.095  -8.884 169.209  1.00 55.35           O  
ATOM   1308  CB  PRO B  24      29.739 -11.391 167.422  1.00 66.98           C  
ATOM   1309  CG  PRO B  24      28.542 -12.341 167.458  1.00 68.24           C  
ATOM   1310  CD  PRO B  24      27.850 -12.123 168.805  1.00 65.63           C  
ATOM   1311  N   LYS B  25      28.855  -8.854 168.953  1.00 55.28           N  
ATOM   1312  CA  LYS B  25      28.704  -7.397 169.074  1.00 51.04           C  
ATOM   1313  C   LYS B  25      27.583  -7.079 170.057  1.00 50.20           C  
ATOM   1314  O   LYS B  25      26.441  -7.489 169.856  1.00 60.01           O  
ATOM   1315  CB  LYS B  25      28.329  -6.798 167.721  1.00 99.99           C  
ATOM   1316  CG  LYS B  25      29.453  -6.938 166.692  1.00 99.99           C  
ATOM   1317  CD  LYS B  25      29.071  -6.280 165.363  1.00 99.99           C  
ATOM   1318  CE  LYS B  25      28.925  -4.758 165.469  1.00 99.99           C  
ATOM   1319  NZ  LYS B  25      30.204  -4.114 165.813  1.00 99.99           N1+
ATOM   1320  H   LYS B  25      27.990  -9.346 168.848  1.00 99.99           H  
ATOM   1321  HZ1 LYS B  25      30.064  -3.129 165.896  1.00 99.99           H  
ATOM   1322  HZ2 LYS B  25      30.544  -4.478 166.680  1.00 99.99           H  
ATOM   1323  HZ3 LYS B  25      30.868  -4.303 165.091  1.00 99.99           H  
ATOM   1324  N   ASP B  26      27.914  -6.308 171.079  1.00 50.94           N  
ATOM   1325  CA  ASP B  26      26.921  -5.872 172.078  1.00 56.88           C  
ATOM   1326  C   ASP B  26      26.151  -4.587 171.702  1.00 49.69           C  
ATOM   1327  O   ASP B  26      25.356  -4.093 172.497  1.00 47.46           O  
ATOM   1328  CB  ASP B  26      27.607  -5.743 173.449  1.00 63.56           C  
ATOM   1329  CG  ASP B  26      28.654  -4.625 173.543  1.00 67.87           C  
ATOM   1330  OD1 ASP B  26      29.118  -4.155 172.477  1.00 61.50           O  
ATOM   1331  OD2 ASP B  26      29.034  -4.313 174.689  1.00 73.20           O1-
ATOM   1332  H   ASP B  26      28.861  -6.012 171.240  1.00 99.99           H  
ATOM   1333  N   LEU B  27      26.428  -4.035 170.521  1.00 55.37           N  
ATOM   1334  CA  LEU B  27      25.783  -2.808 170.020  1.00 43.57           C  
ATOM   1335  C   LEU B  27      25.592  -2.894 168.501  1.00 45.41           C  
ATOM   1336  O   LEU B  27      26.540  -3.158 167.765  1.00 51.31           O  
ATOM   1337  CB  LEU B  27      26.640  -1.586 170.397  1.00 43.87           C  
ATOM   1338  CG  LEU B  27      26.230  -0.274 169.707  1.00 51.55           C  
ATOM   1339  CD1 LEU B  27      24.824   0.182 170.104  1.00 42.17           C  
ATOM   1340  CD2 LEU B  27      27.257   0.819 169.998  1.00 59.17           C  
ATOM   1341  H   LEU B  27      27.058  -4.449 169.865  1.00 99.99           H  
ATOM   1342  N   TYR B  28      24.370  -2.605 168.073  1.00 41.57           N  
ATOM   1343  CA  TYR B  28      24.000  -2.522 166.650  1.00 43.89           C  
ATOM   1344  C   TYR B  28      23.478  -1.121 166.343  1.00 43.81           C  
ATOM   1345  O   TYR B  28      22.537  -0.650 166.975  1.00 42.35           O  
ATOM   1346  CB  TYR B  28      22.888  -3.519 166.310  1.00 50.73           C  
ATOM   1347  CG  TYR B  28      23.378  -4.962 166.240  1.00 53.91           C  
ATOM   1348  CD1 TYR B  28      23.781  -5.620 167.396  1.00 52.08           C  
ATOM   1349  CD2 TYR B  28      23.381  -5.624 165.028  1.00 62.61           C  
ATOM   1350  CE1 TYR B  28      24.222  -6.935 167.334  1.00 54.72           C  
ATOM   1351  CE2 TYR B  28      23.791  -6.954 164.966  1.00 66.51           C  
ATOM   1352  CZ  TYR B  28      24.223  -7.593 166.115  1.00 62.67           C  
ATOM   1353  OH  TYR B  28      24.675  -8.878 166.032  1.00 56.16           O  
ATOM   1354  H   TYR B  28      23.621  -2.425 168.723  1.00 99.99           H  
ATOM   1355  HH  TYR B  28      24.542  -9.167 165.083  1.00 99.99           H  
ATOM   1356  N   VAL B  29      24.147  -0.460 165.411  1.00 51.24           N  
ATOM   1357  CA  VAL B  29      23.640   0.798 164.834  1.00 40.72           C  
ATOM   1358  C   VAL B  29      23.103   0.450 163.444  1.00 43.66           C  
ATOM   1359  O   VAL B  29      23.846   0.017 162.565  1.00 45.40           O  
ATOM   1360  CB  VAL B  29      24.723   1.888 164.737  1.00 49.60           C  
ATOM   1361  CG1 VAL B  29      24.176   3.167 164.090  1.00 43.36           C  
ATOM   1362  CG2 VAL B  29      25.279   2.240 166.120  1.00 44.84           C  
ATOM   1363  H   VAL B  29      25.032  -0.768 165.060  1.00 99.99           H  
ATOM   1364  N   VAL B  30      21.783   0.483 163.349  1.00 41.31           N  
ATOM   1365  CA  VAL B  30      21.101   0.174 162.083  1.00 45.67           C  
ATOM   1366  C   VAL B  30      20.266   1.371 161.616  1.00 49.73           C  
ATOM   1367  O   VAL B  30      19.829   2.207 162.407  1.00 39.67           O  
ATOM   1368  CB  VAL B  30      20.269  -1.122 162.193  1.00 46.31           C  
ATOM   1369  CG1 VAL B  30      21.143  -2.314 162.604  1.00 44.53           C  
ATOM   1370  CG2 VAL B  30      19.078  -0.988 163.147  1.00 42.71           C  
ATOM   1371  H   VAL B  30      21.183   0.693 164.127  1.00 99.99           H  
ATOM   1372  N   GLU B  31      20.018   1.396 160.317  1.00 44.14           N  
ATOM   1373  CA  GLU B  31      19.199   2.454 159.708  1.00 46.77           C  
ATOM   1374  C   GLU B  31      17.741   1.977 159.665  1.00 45.35           C  
ATOM   1375  O   GLU B  31      17.456   0.798 159.447  1.00 51.77           O  
ATOM   1376  CB  GLU B  31      19.705   2.749 158.289  1.00 53.40           C  
ATOM   1377  CG  GLU B  31      21.212   3.054 158.214  1.00 57.85           C  
ATOM   1378  CD  GLU B  31      21.638   4.376 158.862  1.00 59.84           C  
ATOM   1379  OE1 GLU B  31      22.646   4.339 159.599  1.00 58.49           O  
ATOM   1380  OE2 GLU B  31      20.953   5.392 158.607  1.00 53.28           O1-
ATOM   1381  H   GLU B  31      20.294   0.654 159.708  1.00 99.99           H  
ATOM   1382  N   TYR B  32      16.837   2.907 159.937  1.00 44.46           N  
ATOM   1383  CA  TYR B  32      15.382   2.714 159.812  1.00 45.20           C  
ATOM   1384  C   TYR B  32      15.034   2.103 158.447  1.00 50.15           C  
ATOM   1385  O   TYR B  32      15.614   2.480 157.428  1.00 48.91           O  
ATOM   1386  CB  TYR B  32      14.753   4.103 159.965  1.00 41.04           C  
ATOM   1387  CG  TYR B  32      13.276   4.163 159.596  1.00 45.44           C  
ATOM   1388  CD1 TYR B  32      12.321   3.696 160.486  1.00 48.66           C  
ATOM   1389  CD2 TYR B  32      12.899   4.718 158.379  1.00 45.21           C  
ATOM   1390  CE1 TYR B  32      10.975   3.785 160.154  1.00 50.64           C  
ATOM   1391  CE2 TYR B  32      11.553   4.805 158.046  1.00 48.81           C  
ATOM   1392  CZ  TYR B  32      10.600   4.330 158.935  1.00 50.44           C  
ATOM   1393  OH  TYR B  32       9.275   4.423 158.635  1.00 62.50           O  
ATOM   1394  H   TYR B  32      17.106   3.799 160.320  1.00 99.99           H  
ATOM   1395  HH  TYR B  32       9.163   4.805 157.720  1.00 99.99           H  
ATOM   1396  N   GLY B  33      14.145   1.106 158.487  1.00 53.05           N  
ATOM   1397  CA  GLY B  33      13.717   0.393 157.270  1.00 54.33           C  
ATOM   1398  C   GLY B  33      14.651  -0.752 156.842  1.00 58.37           C  
ATOM   1399  O   GLY B  33      14.245  -1.601 156.052  1.00 66.06           O  
ATOM   1400  H   GLY B  33      13.672   0.795 159.332  1.00 99.99           H  
ATOM   1401  N   SER B  34      15.889  -0.769 157.343  1.00 53.30           N  
ATOM   1402  CA  SER B  34      16.853  -1.853 157.057  1.00 57.48           C  
ATOM   1403  C   SER B  34      16.420  -3.178 157.714  1.00 60.06           C  
ATOM   1404  O   SER B  34      15.374  -3.274 158.360  1.00 54.78           O  
ATOM   1405  CB  SER B  34      18.244  -1.396 157.534  1.00 63.41           C  
ATOM   1406  OG  SER B  34      19.201  -2.458 157.558  1.00 77.91           O  
ATOM   1407  H   SER B  34      16.197  -0.105 158.029  1.00 99.99           H  
ATOM   1408  HG  SER B  34      20.055  -2.172 157.993  1.00 99.99           H  
ATOM   1409  N   ASN B  35      17.154  -4.242 157.408  1.00 64.90           N  
ATOM   1410  CA  ASN B  35      17.056  -5.512 158.141  1.00 53.31           C  
ATOM   1411  C   ASN B  35      18.276  -5.703 159.039  1.00 52.44           C  
ATOM   1412  O   ASN B  35      19.373  -5.211 158.780  1.00 64.04           O  
ATOM   1413  CB  ASN B  35      16.906  -6.698 157.186  1.00 58.40           C  
ATOM   1414  CG  ASN B  35      15.650  -6.582 156.316  1.00 63.88           C  
ATOM   1415  ND2 ASN B  35      14.680  -5.803 156.751  1.00 66.06           N  
ATOM   1416  OD1 ASN B  35      15.546  -7.161 155.250  1.00 70.89           O  
ATOM   1417  H   ASN B  35      17.945  -4.158 156.800  1.00 99.99           H  
ATOM   1418 1HD2 ASN B  35      13.887  -5.726 156.149  1.00 99.99           H  
ATOM   1419 2HD2 ASN B  35      14.858  -5.255 157.569  1.00 99.99           H  
ATOM   1420  N   MET B  36      18.017  -6.425 160.116  1.00 52.08           N  
ATOM   1421  CA  MET B  36      18.988  -6.604 161.198  1.00 53.04           C  
ATOM   1422  C   MET B  36      19.015  -8.061 161.657  1.00 55.89           C  
ATOM   1423  O   MET B  36      17.979  -8.680 161.888  1.00 49.73           O  
ATOM   1424  CB  MET B  36      18.551  -5.670 162.328  1.00 46.35           C  
ATOM   1425  CG  MET B  36      19.432  -5.769 163.572  1.00 47.47           C  
ATOM   1426  SD  MET B  36      18.890  -4.639 164.901  1.00 49.25           S  
ATOM   1427  CE  MET B  36      17.356  -5.394 165.402  1.00 41.96           C  
ATOM   1428  H   MET B  36      17.146  -6.919 160.225  1.00 99.99           H  
ATOM   1429  N   THR B  37      20.231  -8.582 161.757  1.00 53.60           N  
ATOM   1430  CA  THR B  37      20.483  -9.909 162.344  1.00 53.33           C  
ATOM   1431  C   THR B  37      21.444  -9.739 163.528  1.00 59.99           C  
ATOM   1432  O   THR B  37      22.633  -9.481 163.337  1.00 65.35           O  
ATOM   1433  CB  THR B  37      21.048 -10.878 161.289  1.00 58.32           C  
ATOM   1434  CG2 THR B  37      21.372 -12.256 161.877  1.00 60.88           C  
ATOM   1435  OG1 THR B  37      20.104 -11.015 160.219  1.00 57.50           O  
ATOM   1436  H   THR B  37      21.041  -8.102 161.418  1.00 99.99           H  
ATOM   1437  HG1 THR B  37      19.287 -10.480 160.444  1.00 99.99           H  
ATOM   1438  N   ILE B  38      20.890  -9.832 164.730  1.00 57.76           N  
ATOM   1439  CA  ILE B  38      21.685  -9.729 165.971  1.00 50.54           C  
ATOM   1440  C   ILE B  38      22.131 -11.115 166.454  1.00 51.82           C  
ATOM   1441  O   ILE B  38      21.332 -12.031 166.649  1.00 49.87           O  
ATOM   1442  CB  ILE B  38      20.997  -8.878 167.057  1.00 46.07           C  
ATOM   1443  CG1 ILE B  38      19.698  -9.508 167.583  1.00 49.97           C  
ATOM   1444  CG2 ILE B  38      20.772  -7.459 166.513  1.00 43.09           C  
ATOM   1445  CD  ILE B  38      18.975  -8.686 168.658  1.00 53.06           C  
ATOM   1446  H   ILE B  38      19.907  -9.991 164.860  1.00 99.99           H  
ATOM   1447  N   GLU B  39      23.448 -11.276 166.442  1.00 65.67           N  
ATOM   1448  CA  GLU B  39      24.107 -12.575 166.640  1.00 65.43           C  
ATOM   1449  C   GLU B  39      24.372 -12.845 168.120  1.00 67.17           C  
ATOM   1450  O   GLU B  39      24.496 -11.930 168.937  1.00 55.91           O  
ATOM   1451  CB  GLU B  39      25.424 -12.580 165.871  1.00 30.00           C  
ATOM   1452  CG  GLU B  39      25.233 -12.318 164.375  1.00 30.00           C  
ATOM   1453  CD  GLU B  39      25.351 -13.609 163.574  1.00 30.00           C  
ATOM   1454  OE1 GLU B  39      26.493 -14.119 163.528  1.00 30.00           O  
ATOM   1455  OE2 GLU B  39      24.305 -14.074 163.077  1.00 30.00           O1-
ATOM   1456  H   GLU B  39      24.070 -10.487 166.390  1.00 99.99           H  
ATOM   1457  N   CYS B  40      24.449 -14.135 168.414  1.00 75.69           N  
ATOM   1458  CA  CYS B  40      24.616 -14.608 169.792  1.00 68.93           C  
ATOM   1459  C   CYS B  40      24.974 -16.097 169.805  1.00 62.52           C  
ATOM   1460  O   CYS B  40      24.154 -16.969 169.516  1.00 60.28           O  
ATOM   1461  CB  CYS B  40      23.285 -14.358 170.497  1.00 83.16           C  
ATOM   1462  SG  CYS B  40      23.332 -14.843 172.245  1.00 96.44           S  
ATOM   1463  H   CYS B  40      24.185 -14.842 167.757  1.00 99.99           H  
ATOM   1464  N   LYS B  41      26.261 -16.331 170.018  1.00 59.74           N  
ATOM   1465  CA  LYS B  41      26.841 -17.683 169.990  1.00 54.92           C  
ATOM   1466  C   LYS B  41      26.735 -18.378 171.353  1.00 59.63           C  
ATOM   1467  O   LYS B  41      26.611 -17.727 172.393  1.00 54.07           O  
ATOM   1468  CB  LYS B  41      28.305 -17.612 169.548  1.00 99.99           C  
ATOM   1469  CG  LYS B  41      28.435 -17.114 168.109  1.00 99.99           C  
ATOM   1470  CD  LYS B  41      29.904 -17.075 167.687  1.00 99.99           C  
ATOM   1471  CE  LYS B  41      30.070 -16.590 166.245  1.00 99.99           C  
ATOM   1472  NZ  LYS B  41      29.478 -17.527 165.274  1.00 99.99           N1+
ATOM   1473  H   LYS B  41      26.852 -15.628 170.425  1.00 99.99           H  
ATOM   1474  HZ1 LYS B  41      29.612 -17.174 164.348  1.00 99.99           H  
ATOM   1475  HZ2 LYS B  41      29.924 -18.419 165.359  1.00 99.99           H  
ATOM   1476  HZ3 LYS B  41      28.508 -17.629 165.457  1.00 99.99           H  
ATOM   1477  N   PHE B  42      26.820 -19.702 171.308  1.00 58.35           N  
ATOM   1478  CA  PHE B  42      26.789 -20.556 172.508  1.00 55.98           C  
ATOM   1479  C   PHE B  42      27.443 -21.915 172.193  1.00 57.61           C  
ATOM   1480  O   PHE B  42      27.328 -22.387 171.059  1.00 64.38           O  
ATOM   1481  CB  PHE B  42      25.348 -20.726 173.024  1.00 55.50           C  
ATOM   1482  CG  PHE B  42      24.468 -21.546 172.084  1.00 56.08           C  
ATOM   1483  CD1 PHE B  42      23.828 -20.932 171.014  1.00 55.84           C  
ATOM   1484  CD2 PHE B  42      24.329 -22.908 172.307  1.00 68.78           C  
ATOM   1485  CE1 PHE B  42      23.033 -21.694 170.162  1.00 56.59           C  
ATOM   1486  CE2 PHE B  42      23.532 -23.667 171.453  1.00 65.45           C  
ATOM   1487  CZ  PHE B  42      22.889 -23.057 170.386  1.00 65.23           C  
ATOM   1488  H   PHE B  42      26.936 -20.200 170.440  1.00 99.99           H  
ATOM   1489  N   PRO B  43      28.165 -22.502 173.159  1.00 59.25           N  
ATOM   1490  CA  PRO B  43      28.887 -23.775 172.983  1.00 64.18           C  
ATOM   1491  C   PRO B  43      28.060 -24.901 172.348  1.00 66.01           C  
ATOM   1492  O   PRO B  43      26.917 -25.147 172.729  1.00 67.78           O  
ATOM   1493  CB  PRO B  43      29.283 -24.205 174.397  1.00 65.66           C  
ATOM   1494  CG  PRO B  43      29.310 -22.928 175.238  1.00 67.51           C  
ATOM   1495  CD  PRO B  43      28.480 -21.901 174.469  1.00 57.68           C  
ATOM   1496  N   VAL B  44      28.681 -25.534 171.354  1.00 78.32           N  
ATOM   1497  CA  VAL B  44      28.273 -26.840 170.792  1.00 85.78           C  
ATOM   1498  C   VAL B  44      29.569 -27.603 170.472  1.00 80.49           C  
ATOM   1499  O   VAL B  44      30.356 -27.183 169.627  1.00 79.95           O  
ATOM   1500  CB  VAL B  44      27.377 -26.697 169.537  1.00 82.38           C  
ATOM   1501  CG1 VAL B  44      27.162 -28.026 168.803  1.00 67.67           C  
ATOM   1502  CG2 VAL B  44      25.981 -26.181 169.897  1.00 79.63           C  
ATOM   1503  H   VAL B  44      29.469 -25.127 170.891  1.00 99.99           H  
ATOM   1504  N   GLU B  45      29.737 -28.734 171.146  1.00 83.55           N  
ATOM   1505  CA  GLU B  45      30.919 -29.603 170.969  1.00 82.31           C  
ATOM   1506  C   GLU B  45      30.607 -30.983 170.369  1.00 84.91           C  
ATOM   1507  O   GLU B  45      31.497 -31.817 170.226  1.00 90.81           O  
ATOM   1508  CB  GLU B  45      31.722 -29.752 172.275  1.00 99.99           C  
ATOM   1509  CG  GLU B  45      31.028 -30.521 173.413  1.00 99.99           C  
ATOM   1510  CD  GLU B  45      29.936 -29.760 174.177  1.00 99.99           C  
ATOM   1511  OE1 GLU B  45      29.721 -28.557 173.902  1.00 99.99           O  
ATOM   1512  OE2 GLU B  45      29.265 -30.427 174.988  1.00 99.99           O1-
ATOM   1513  H   GLU B  45      29.128 -28.970 171.901  1.00 99.99           H  
ATOM   1514  N   LYS B  46      29.318 -31.278 170.216  1.00 82.33           N  
ATOM   1515  CA  LYS B  46      28.867 -32.539 169.603  1.00 89.49           C  
ATOM   1516  C   LYS B  46      27.687 -32.256 168.658  1.00 89.43           C  
ATOM   1517  O   LYS B  46      27.372 -31.096 168.400  1.00 86.11           O  
ATOM   1518  CB  LYS B  46      28.536 -33.551 170.714  1.00 99.99           C  
ATOM   1519  CG  LYS B  46      27.402 -33.098 171.638  1.00 99.99           C  
ATOM   1520  CD  LYS B  46      27.107 -34.164 172.692  1.00 99.99           C  
ATOM   1521  CE  LYS B  46      25.944 -33.744 173.590  1.00 99.99           C  
ATOM   1522  NZ  LYS B  46      24.675 -33.666 172.845  1.00 99.99           N1+
ATOM   1523  H   LYS B  46      28.591 -30.604 170.341  1.00 99.99           H  
ATOM   1524  HZ1 LYS B  46      23.946 -33.388 173.470  1.00 99.99           H  
ATOM   1525  HZ2 LYS B  46      24.755 -33.002 172.101  1.00 99.99           H  
ATOM   1526  HZ3 LYS B  46      24.463 -34.562 172.459  1.00 99.99           H  
ATOM   1527  N   GLN B  47      26.954 -33.299 168.281  1.00 89.35           N  
ATOM   1528  CA  GLN B  47      25.736 -33.127 167.471  1.00 90.12           C  
ATOM   1529  C   GLN B  47      24.693 -32.391 168.326  1.00 84.37           C  
ATOM   1530  O   GLN B  47      24.476 -32.735 169.491  1.00 78.24           O  
ATOM   1531  CB  GLN B  47      25.222 -34.500 167.025  1.00 99.99           C  
ATOM   1532  CG  GLN B  47      24.016 -34.418 166.078  1.00 99.99           C  
ATOM   1533  CD  GLN B  47      24.344 -33.676 164.779  1.00 99.99           C  
ATOM   1534  NE2 GLN B  47      24.935 -34.393 163.846  1.00 99.99           N  
ATOM   1535  OE1 GLN B  47      24.083 -32.495 164.611  1.00 99.99           O  
ATOM   1536  H   GLN B  47      27.083 -34.203 168.684  1.00 99.99           H  
ATOM   1537 1HE2 GLN B  47      25.156 -33.940 162.986  1.00 99.99           H  
ATOM   1538 2HE2 GLN B  47      25.163 -35.345 164.017  1.00 99.99           H  
ATOM   1539  N   LEU B  48      24.076 -31.380 167.724  1.00 79.98           N  
ATOM   1540  CA  LEU B  48      23.117 -30.535 168.451  1.00 75.14           C  
ATOM   1541  C   LEU B  48      21.880 -31.363 168.819  1.00 77.50           C  
ATOM   1542  O   LEU B  48      21.342 -32.119 168.011  1.00 73.26           O  
ATOM   1543  CB  LEU B  48      22.760 -29.303 167.609  1.00 99.99           C  
ATOM   1544  CG  LEU B  48      21.895 -28.306 168.388  1.00 99.99           C  
ATOM   1545  CD1 LEU B  48      22.230 -26.891 167.957  1.00 99.99           C  
ATOM   1546  CD2 LEU B  48      20.411 -28.510 168.096  1.00 99.99           C  
ATOM   1547  H   LEU B  48      24.102 -31.254 166.731  1.00 99.99           H  
ATOM   1548  N   ASP B  49      21.433 -31.160 170.052  1.00 79.64           N  
ATOM   1549  CA  ASP B  49      20.230 -31.826 170.557  1.00 81.66           C  
ATOM   1550  C   ASP B  49      19.143 -30.770 170.768  1.00 82.96           C  
ATOM   1551  O   ASP B  49      19.057 -30.158 171.832  1.00 78.62           O  
ATOM   1552  CB  ASP B  49      20.566 -32.608 171.840  1.00 87.53           C  
ATOM   1553  CG  ASP B  49      19.372 -33.393 172.397  1.00 92.94           C  
ATOM   1554  OD1 ASP B  49      18.422 -33.640 171.616  1.00100.15           O  
ATOM   1555  OD2 ASP B  49      19.371 -33.635 173.621  1.00 89.53           O1-
ATOM   1556  H   ASP B  49      21.899 -30.542 170.695  1.00 99.99           H  
ATOM   1557  N   LEU B  50      18.243 -30.682 169.791  1.00101.82           N  
ATOM   1558  CA  LEU B  50      17.100 -29.747 169.859  1.00 96.15           C  
ATOM   1559  C   LEU B  50      16.183 -29.962 171.073  1.00101.17           C  
ATOM   1560  O   LEU B  50      15.498 -29.036 171.503  1.00 97.04           O  
ATOM   1561  CB  LEU B  50      16.240 -29.766 168.589  1.00 90.69           C  
ATOM   1562  CG  LEU B  50      16.733 -28.860 167.453  1.00 87.11           C  
ATOM   1563  CD1 LEU B  50      15.722 -28.905 166.308  1.00 88.24           C  
ATOM   1564  CD2 LEU B  50      16.888 -27.402 167.895  1.00 77.02           C  
ATOM   1565  H   LEU B  50      18.265 -31.280 168.987  1.00 99.99           H  
ATOM   1566  N   ALA B  51      16.250 -31.162 171.652  1.00104.34           N  
ATOM   1567  CA  ALA B  51      15.438 -31.520 172.827  1.00101.01           C  
ATOM   1568  C   ALA B  51      15.928 -30.838 174.114  1.00 92.50           C  
ATOM   1569  O   ALA B  51      15.115 -30.363 174.900  1.00 98.04           O  
ATOM   1570  CB  ALA B  51      15.412 -33.039 173.006  1.00103.96           C  
ATOM   1571  H   ALA B  51      16.963 -31.822 171.416  1.00 99.99           H  
ATOM   1572  N   ALA B  52      17.248 -30.675 174.243  1.00 85.05           N  
ATOM   1573  CA  ALA B  52      17.863 -30.036 175.422  1.00 85.51           C  
ATOM   1574  C   ALA B  52      18.090 -28.519 175.259  1.00 90.41           C  
ATOM   1575  O   ALA B  52      18.685 -27.879 176.127  1.00 96.42           O  
ATOM   1576  CB  ALA B  52      19.195 -30.742 175.702  1.00 86.73           C  
ATOM   1577  H   ALA B  52      17.900 -30.946 173.536  1.00 99.99           H  
ATOM   1578  N   LEU B  53      17.502 -27.938 174.213  1.00 74.67           N  
ATOM   1579  CA  LEU B  53      17.689 -26.520 173.873  1.00 71.16           C  
ATOM   1580  C   LEU B  53      16.436 -25.699 174.199  1.00 71.00           C  
ATOM   1581  O   LEU B  53      15.304 -26.126 173.960  1.00 80.48           O  
ATOM   1582  CB  LEU B  53      18.019 -26.424 172.374  1.00 70.97           C  
ATOM   1583  CG  LEU B  53      18.076 -24.998 171.804  1.00 67.99           C  
ATOM   1584  CD1 LEU B  53      19.235 -24.182 172.383  1.00 65.55           C  
ATOM   1585  CD2 LEU B  53      18.175 -25.055 170.283  1.00 74.66           C  
ATOM   1586  H   LEU B  53      16.841 -28.416 173.633  1.00 99.99           H  
ATOM   1587  N   ILE B  54      16.694 -24.543 174.802  1.00 67.04           N  
ATOM   1588  CA  ILE B  54      15.695 -23.468 174.926  1.00 68.48           C  
ATOM   1589  C   ILE B  54      16.365 -22.170 174.451  1.00 65.57           C  
ATOM   1590  O   ILE B  54      17.488 -21.861 174.854  1.00 63.01           O  
ATOM   1591  CB  ILE B  54      15.154 -23.316 176.366  1.00 65.69           C  
ATOM   1592  CG1 ILE B  54      14.579 -24.622 176.928  1.00 73.06           C  
ATOM   1593  CG2 ILE B  54      14.052 -22.251 176.437  1.00 64.30           C  
ATOM   1594  CD  ILE B  54      15.550 -25.331 177.876  1.00 70.54           C  
ATOM   1595  H   ILE B  54      17.597 -24.341 175.196  1.00 99.99           H  
ATOM   1596  N   VAL B  55      15.640 -21.444 173.608  1.00 65.72           N  
ATOM   1597  CA  VAL B  55      16.089 -20.165 173.027  1.00 65.56           C  
ATOM   1598  C   VAL B  55      15.013 -19.116 173.324  1.00 66.70           C  
ATOM   1599  O   VAL B  55      13.852 -19.272 172.940  1.00 74.88           O  
ATOM   1600  CB  VAL B  55      16.293 -20.254 171.502  1.00 64.47           C  
ATOM   1601  CG1 VAL B  55      17.011 -19.010 170.971  1.00 61.24           C  
ATOM   1602  CG2 VAL B  55      17.086 -21.488 171.075  1.00 67.74           C  
ATOM   1603  H   VAL B  55      14.745 -21.773 173.280  1.00 99.99           H  
ATOM   1604  N   TYR B  56      15.433 -18.094 174.053  1.00 55.26           N  
ATOM   1605  CA  TYR B  56      14.551 -16.978 174.407  1.00 54.06           C  
ATOM   1606  C   TYR B  56      15.171 -15.639 174.001  1.00 51.68           C  
ATOM   1607  O   TYR B  56      16.253 -15.279 174.466  1.00 51.03           O  
ATOM   1608  CB  TYR B  56      14.301 -17.021 175.913  1.00 58.87           C  
ATOM   1609  CG  TYR B  56      12.937 -16.418 176.196  1.00 60.23           C  
ATOM   1610  CD1 TYR B  56      11.837 -17.210 175.960  1.00 64.14           C  
ATOM   1611  CD2 TYR B  56      12.770 -15.109 176.641  1.00 54.52           C  
ATOM   1612  CE1 TYR B  56      10.594 -16.663 176.165  1.00 67.79           C  
ATOM   1613  CE2 TYR B  56      11.499 -14.587 176.864  1.00 68.59           C  
ATOM   1614  CZ  TYR B  56      10.395 -15.374 176.615  1.00 79.34           C  
ATOM   1615  OH  TYR B  56       9.121 -14.940 176.839  1.00 92.01           O  
ATOM   1616  H   TYR B  56      16.355 -18.048 174.456  1.00 99.99           H  
ATOM   1617  HH  TYR B  56       9.149 -13.989 177.143  1.00 99.99           H  
ATOM   1618  N   TRP B  57      14.474 -14.956 173.099  1.00 51.32           N  
ATOM   1619  CA  TRP B  57      14.862 -13.608 172.651  1.00 49.46           C  
ATOM   1620  C   TRP B  57      13.836 -12.589 173.125  1.00 51.58           C  
ATOM   1621  O   TRP B  57      12.625 -12.766 172.967  1.00 49.92           O  
ATOM   1622  CB  TRP B  57      14.970 -13.489 171.130  1.00 50.11           C  
ATOM   1623  CG  TRP B  57      16.343 -13.927 170.624  1.00 53.89           C  
ATOM   1624  CD1 TRP B  57      16.621 -15.116 170.095  1.00 52.31           C  
ATOM   1625  CD2 TRP B  57      17.483 -13.147 170.544  1.00 55.02           C  
ATOM   1626  CE2 TRP B  57      18.450 -13.944 169.939  1.00 54.71           C  
ATOM   1627  CE3 TRP B  57      17.791 -11.849 170.930  1.00 55.19           C  
ATOM   1628  NE1 TRP B  57      17.892 -15.122 169.680  1.00 56.15           N  
ATOM   1629  CZ2 TRP B  57      19.721 -13.438 169.723  1.00 54.96           C  
ATOM   1630  CZ3 TRP B  57      19.057 -11.338 170.680  1.00 51.60           C  
ATOM   1631  CH2 TRP B  57      20.021 -12.129 170.071  1.00 51.88           C  
ATOM   1632  H   TRP B  57      13.588 -15.286 172.759  1.00 99.99           H  
ATOM   1633  HE1 TRP B  57      18.350 -15.896 169.245  1.00 99.99           H  
ATOM   1634  N   GLU B  58      14.383 -11.510 173.663  1.00 46.86           N  
ATOM   1635  CA  GLU B  58      13.562 -10.478 174.299  1.00 46.21           C  
ATOM   1636  C   GLU B  58      14.091  -9.071 174.024  1.00 44.58           C  
ATOM   1637  O   GLU B  58      15.277  -8.881 173.768  1.00 45.08           O  
ATOM   1638  CB  GLU B  58      13.596 -10.792 175.787  1.00 51.45           C  
ATOM   1639  CG  GLU B  58      12.453 -10.092 176.507  1.00 53.22           C  
ATOM   1640  CD  GLU B  58      12.405 -10.630 177.918  1.00 50.20           C  
ATOM   1641  OE1 GLU B  58      11.468 -11.423 178.124  1.00 53.95           O  
ATOM   1642  OE2 GLU B  58      13.367 -10.330 178.667  1.00 48.94           O1-
ATOM   1643  H   GLU B  58      15.378 -11.390 173.743  1.00 99.99           H  
ATOM   1644  N   MET B  59      13.166  -8.121 174.093  1.00 46.96           N  
ATOM   1645  CA  MET B  59      13.464  -6.686 173.994  1.00 43.08           C  
ATOM   1646  C   MET B  59      12.667  -6.018 175.114  1.00 42.94           C  
ATOM   1647  O   MET B  59      11.437  -6.089 175.125  1.00 43.98           O  
ATOM   1648  CB  MET B  59      13.043  -6.205 172.604  1.00 43.58           C  
ATOM   1649  CG  MET B  59      13.460  -4.770 172.299  1.00 66.27           C  
ATOM   1650  SD  MET B  59      12.260  -3.538 172.910  1.00 71.81           S  
ATOM   1651  CE  MET B  59      13.327  -2.121 172.849  1.00 67.39           C  
ATOM   1652  H   MET B  59      12.204  -8.342 174.273  1.00 99.99           H  
ATOM   1653  N   GLU B  60      13.391  -5.617 176.157  1.00 42.06           N  
ATOM   1654  CA  GLU B  60      12.807  -5.164 177.441  1.00 42.40           C  
ATOM   1655  C   GLU B  60      11.864  -6.252 178.015  1.00 56.86           C  
ATOM   1656  O   GLU B  60      12.323  -7.358 178.289  1.00 50.17           O  
ATOM   1657  CB  GLU B  60      12.130  -3.791 177.261  1.00 49.68           C  
ATOM   1658  CG  GLU B  60      13.084  -2.770 176.629  1.00 46.13           C  
ATOM   1659  CD  GLU B  60      12.407  -1.488 176.135  1.00 56.97           C  
ATOM   1660  OE1 GLU B  60      13.161  -0.500 176.018  1.00 48.75           O  
ATOM   1661  OE2 GLU B  60      11.189  -1.529 175.843  1.00 58.47           O1-
ATOM   1662  H   GLU B  60      14.380  -5.460 176.065  1.00 99.99           H  
ATOM   1663  N   ASP B  61      10.548  -6.025 177.982  1.00 64.11           N  
ATOM   1664  CA  ASP B  61       9.565  -7.020 178.456  1.00 67.76           C  
ATOM   1665  C   ASP B  61       8.732  -7.708 177.365  1.00 66.96           C  
ATOM   1666  O   ASP B  61       7.829  -8.484 177.673  1.00 72.11           O  
ATOM   1667  CB  ASP B  61       8.629  -6.370 179.484  1.00 73.17           C  
ATOM   1668  CG  ASP B  61       9.298  -6.105 180.836  1.00 80.68           C  
ATOM   1669  OD1 ASP B  61      10.455  -6.549 181.029  1.00 77.67           O  
ATOM   1670  OD2 ASP B  61       8.641  -5.425 181.650  1.00 86.85           O1-
ATOM   1671  H   ASP B  61      10.178  -5.140 177.703  1.00 99.99           H  
ATOM   1672  N   LYS B  62       9.135  -7.544 176.109  1.00 58.32           N  
ATOM   1673  CA  LYS B  62       8.355  -8.081 174.984  1.00 62.70           C  
ATOM   1674  C   LYS B  62       8.967  -9.403 174.531  1.00 62.73           C  
ATOM   1675  O   LYS B  62      10.182  -9.512 174.357  1.00 62.54           O  
ATOM   1676  CB  LYS B  62       8.367  -7.124 173.791  1.00 67.38           C  
ATOM   1677  CG  LYS B  62       7.792  -5.750 174.126  1.00 66.79           C  
ATOM   1678  CD  LYS B  62       8.863  -4.673 173.966  1.00 64.63           C  
ATOM   1679  CE  LYS B  62       8.272  -3.273 174.110  1.00 69.37           C  
ATOM   1680  NZ  LYS B  62       7.637  -3.085 175.425  1.00 76.28           N1+
ATOM   1681  H   LYS B  62      10.010  -7.120 175.854  1.00 99.99           H  
ATOM   1682  HZ1 LYS B  62       7.267  -2.158 175.473  1.00 99.99           H  
ATOM   1683  HZ2 LYS B  62       6.904  -3.753 175.535  1.00 99.99           H  
ATOM   1684  HZ3 LYS B  62       8.326  -3.205 176.137  1.00 99.99           H  
ATOM   1685  N   ASN B  63       8.103 -10.407 174.455  1.00 60.90           N  
ATOM   1686  CA  ASN B  63       8.488 -11.704 173.884  1.00 57.61           C  
ATOM   1687  C   ASN B  63       8.658 -11.582 172.362  1.00 59.55           C  
ATOM   1688  O   ASN B  63       7.744 -11.140 171.668  1.00 58.73           O  
ATOM   1689  CB  ASN B  63       7.413 -12.742 174.209  1.00 58.54           C  
ATOM   1690  CG  ASN B  63       7.897 -14.160 173.908  1.00 68.51           C  
ATOM   1691  ND2 ASN B  63       7.056 -15.110 174.224  1.00 76.60           N  
ATOM   1692  OD1 ASN B  63       8.989 -14.430 173.425  1.00 69.44           O  
ATOM   1693  H   ASN B  63       7.181 -10.358 174.841  1.00 99.99           H  
ATOM   1694 1HD2 ASN B  63       7.334 -16.049 174.057  1.00 99.99           H  
ATOM   1695 2HD2 ASN B  63       6.161 -14.883 174.596  1.00 99.99           H  
ATOM   1696  N   ILE B  64       9.845 -11.947 171.888  1.00 56.02           N  
ATOM   1697  CA  ILE B  64      10.137 -11.973 170.442  1.00 58.05           C  
ATOM   1698  C   ILE B  64      10.160 -13.423 169.926  1.00 62.51           C  
ATOM   1699  O   ILE B  64       9.441 -13.746 168.981  1.00 69.83           O  
ATOM   1700  CB  ILE B  64      11.432 -11.193 170.139  1.00 53.38           C  
ATOM   1701  CG1 ILE B  64      11.227  -9.710 170.471  1.00 56.92           C  
ATOM   1702  CG2 ILE B  64      11.868 -11.339 168.674  1.00 52.28           C  
ATOM   1703  CD  ILE B  64      12.556  -8.972 170.624  1.00 58.10           C  
ATOM   1704  H   ILE B  64      10.601 -12.203 172.495  1.00 99.99           H  
ATOM   1705  N   ILE B  65      11.056 -14.237 170.482  1.00 60.02           N  
ATOM   1706  CA  ILE B  65      11.218 -15.647 170.075  1.00 57.12           C  
ATOM   1707  C   ILE B  65      11.220 -16.528 171.332  1.00 63.46           C  
ATOM   1708  O   ILE B  65      11.989 -16.289 172.263  1.00 65.01           O  
ATOM   1709  CB  ILE B  65      12.501 -15.806 169.219  1.00 64.84           C  
ATOM   1710  CG1 ILE B  65      12.393 -15.100 167.853  1.00 66.15           C  
ATOM   1711  CG2 ILE B  65      13.003 -17.251 169.063  1.00 66.71           C  
ATOM   1712  CD  ILE B  65      11.244 -15.548 166.935  1.00 60.30           C  
ATOM   1713  H   ILE B  65      11.584 -13.971 171.291  1.00 99.99           H  
ATOM   1714  N   GLN B  66      10.420 -17.585 171.253  1.00 63.96           N  
ATOM   1715  CA  GLN B  66      10.319 -18.623 172.291  1.00 67.42           C  
ATOM   1716  C   GLN B  66      10.441 -20.006 171.636  1.00 69.93           C  
ATOM   1717  O   GLN B  66       9.478 -20.525 171.064  1.00 67.31           O  
ATOM   1718  CB  GLN B  66       9.006 -18.431 173.064  1.00 68.23           C  
ATOM   1719  CG  GLN B  66       8.674 -19.623 173.977  1.00 76.89           C  
ATOM   1720  CD  GLN B  66       7.640 -19.280 175.031  1.00 88.43           C  
ATOM   1721  NE2 GLN B  66       8.004 -18.435 175.924  1.00 87.91           N  
ATOM   1722  OE1 GLN B  66       6.509 -19.809 175.086  1.00 95.14           O  
ATOM   1723  H   GLN B  66       9.875 -17.759 170.430  1.00 99.99           H  
ATOM   1724 1HE2 GLN B  66       7.443 -18.143 176.683  1.00 99.99           H  
ATOM   1725 2HE2 GLN B  66       8.922 -18.027 175.794  1.00 99.99           H  
ATOM   1726  N   PHE B  67      11.655 -20.537 171.722  1.00 64.02           N  
ATOM   1727  CA  PHE B  67      12.037 -21.785 171.050  1.00 66.40           C  
ATOM   1728  C   PHE B  67      12.430 -22.830 172.087  1.00 82.91           C  
ATOM   1729  O   PHE B  67      13.532 -22.807 172.626  1.00 80.36           O  
ATOM   1730  CB  PHE B  67      13.217 -21.501 170.118  1.00 65.60           C  
ATOM   1731  CG  PHE B  67      13.391 -22.575 169.050  1.00 76.58           C  
ATOM   1732  CD1 PHE B  67      12.319 -23.231 168.451  1.00 87.47           C  
ATOM   1733  CD2 PHE B  67      14.679 -22.936 168.706  1.00 77.05           C  
ATOM   1734  CE1 PHE B  67      12.542 -24.246 167.531  1.00 92.77           C  
ATOM   1735  CE2 PHE B  67      14.896 -23.955 167.794  1.00 81.19           C  
ATOM   1736  CZ  PHE B  67      13.835 -24.618 167.209  1.00 89.90           C  
ATOM   1737  H   PHE B  67      12.392 -20.111 172.259  1.00 99.99           H  
ATOM   1738  N   VAL B  68      11.463 -23.661 172.426  1.00 87.03           N  
ATOM   1739  CA  VAL B  68      11.622 -24.644 173.508  1.00 83.93           C  
ATOM   1740  C   VAL B  68      11.422 -26.049 172.938  1.00 92.55           C  
ATOM   1741  O   VAL B  68      10.490 -26.270 172.166  1.00 98.60           O  
ATOM   1742  CB  VAL B  68      10.644 -24.301 174.653  1.00 99.99           C  
ATOM   1743  CG1 VAL B  68       9.162 -24.322 174.245  1.00 99.99           C  
ATOM   1744  CG2 VAL B  68      10.904 -25.175 175.884  1.00 99.99           C  
ATOM   1745  H   VAL B  68      10.639 -23.776 171.858  1.00 99.99           H  
ATOM   1746  N   HIS B  69      12.351 -26.949 173.260  1.00 78.29           N  
ATOM   1747  CA  HIS B  69      12.278 -28.371 172.853  1.00 87.73           C  
ATOM   1748  C   HIS B  69      12.003 -28.559 171.339  1.00 91.63           C  
ATOM   1749  O   HIS B  69      11.127 -29.315 170.914  1.00 95.89           O  
ATOM   1750  CB  HIS B  69      11.289 -29.132 173.764  1.00 99.99           C  
ATOM   1751  CG  HIS B  69       9.823 -28.691 173.631  1.00 99.99           C  
ATOM   1752  CD2 HIS B  69       9.134 -27.908 174.462  1.00 99.99           C  
ATOM   1753  ND1 HIS B  69       9.041 -28.988 172.611  1.00 99.99           N  
ATOM   1754  CE1 HIS B  69       7.881 -28.377 172.815  1.00 99.99           C  
ATOM   1755  NE2 HIS B  69       7.932 -27.688 173.943  1.00 99.99           N  
ATOM   1756  H   HIS B  69      13.170 -26.704 173.786  1.00 99.99           H  
ATOM   1757  HD1 HIS B  69       9.347 -29.444 171.768  1.00 99.99           H  
ATOM   1758  N   GLY B  70      12.657 -27.714 170.531  1.00 85.31           N  
ATOM   1759  CA  GLY B  70      12.479 -27.724 169.066  1.00 81.52           C  
ATOM   1760  C   GLY B  70      11.179 -27.082 168.544  1.00 86.68           C  
ATOM   1761  O   GLY B  70      11.035 -26.926 167.334  1.00 86.30           O  
ATOM   1762  H   GLY B  70      13.338 -27.044 170.855  1.00 99.99           H  
ATOM   1763  N   GLU B  71      10.237 -26.730 169.421  1.00 92.76           N  
ATOM   1764  CA  GLU B  71       9.013 -26.015 169.009  1.00102.85           C  
ATOM   1765  C   GLU B  71       9.169 -24.505 169.226  1.00102.80           C  
ATOM   1766  O   GLU B  71       9.815 -24.060 170.173  1.00107.18           O  
ATOM   1767  CB  GLU B  71       7.789 -26.498 169.790  1.00 99.99           C  
ATOM   1768  CG  GLU B  71       7.369 -27.937 169.454  1.00 99.99           C  
ATOM   1769  CD  GLU B  71       6.125 -28.408 170.225  1.00 99.99           C  
ATOM   1770  OE1 GLU B  71       5.637 -27.667 171.109  1.00 99.99           O  
ATOM   1771  OE2 GLU B  71       5.707 -29.554 169.955  1.00 99.99           O1-
ATOM   1772  H   GLU B  71      10.344 -26.850 170.413  1.00 99.99           H  
ATOM   1773  N   GLU B  72       8.568 -23.744 168.314  1.00 95.55           N  
ATOM   1774  CA  GLU B  72       8.576 -22.272 168.349  1.00 86.99           C  
ATOM   1775  C   GLU B  72       7.136 -21.786 168.522  1.00 84.95           C  
ATOM   1776  O   GLU B  72       6.295 -21.990 167.646  1.00 83.41           O  
ATOM   1777  CB  GLU B  72       9.185 -21.739 167.043  1.00 99.99           C  
ATOM   1778  CG  GLU B  72       9.361 -20.209 167.011  1.00 99.99           C  
ATOM   1779  CD  GLU B  72      10.270 -19.649 168.107  1.00 99.99           C  
ATOM   1780  OE1 GLU B  72      10.993 -20.453 168.708  1.00 99.99           O  
ATOM   1781  OE2 GLU B  72      10.195 -18.433 168.376  1.00 99.99           O1-
ATOM   1782  H   GLU B  72       8.029 -24.140 167.572  1.00 99.99           H  
ATOM   1783  N   ASP B  73       6.907 -21.062 169.610  1.00 80.39           N  
ATOM   1784  CA  ASP B  73       5.539 -20.700 169.999  1.00 82.13           C  
ATOM   1785  C   ASP B  73       5.191 -19.286 169.509  1.00 86.65           C  
ATOM   1786  O   ASP B  73       5.519 -18.291 170.139  1.00 81.13           O  
ATOM   1787  CB  ASP B  73       5.405 -20.853 171.524  1.00 78.46           C  
ATOM   1788  CG  ASP B  73       3.962 -20.813 172.041  1.00 83.61           C  
ATOM   1789  OD1 ASP B  73       3.160 -20.035 171.483  1.00 88.73           O  
ATOM   1790  OD2 ASP B  73       3.672 -21.597 172.968  1.00 85.98           O1-
ATOM   1791  H   ASP B  73       7.643 -20.715 170.201  1.00 99.99           H  
ATOM   1792  N   LEU B  74       4.656 -19.202 168.295  1.00 95.48           N  
ATOM   1793  CA  LEU B  74       3.997 -17.957 167.854  1.00100.49           C  
ATOM   1794  C   LEU B  74       2.718 -17.816 168.697  1.00104.86           C  
ATOM   1795  O   LEU B  74       2.304 -18.727 169.401  1.00108.90           O  
ATOM   1796  CB  LEU B  74       3.716 -18.014 166.343  1.00 99.99           C  
ATOM   1797  CG  LEU B  74       3.185 -16.705 165.734  1.00 99.99           C  
ATOM   1798  CD1 LEU B  74       3.739 -16.531 164.322  1.00 99.99           C  
ATOM   1799  CD2 LEU B  74       1.656 -16.711 165.624  1.00 99.99           C  
ATOM   1800  H   LEU B  74       4.534 -19.998 167.707  1.00 99.99           H  
ATOM   1801  N   LYS B  75       2.149 -16.623 168.666  1.00101.30           N  
ATOM   1802  CA  LYS B  75       0.960 -16.215 169.447  1.00101.76           C  
ATOM   1803  C   LYS B  75       1.283 -15.848 170.910  1.00103.90           C  
ATOM   1804  O   LYS B  75       0.541 -15.101 171.547  1.00106.26           O  
ATOM   1805  CB  LYS B  75      -0.212 -17.200 169.296  1.00 99.99           C  
ATOM   1806  CG  LYS B  75      -1.519 -16.740 169.943  1.00 99.99           C  
ATOM   1807  CD  LYS B  75      -2.107 -15.512 169.242  1.00 99.99           C  
ATOM   1808  CE  LYS B  75      -3.384 -15.047 169.942  1.00 99.99           C  
ATOM   1809  NZ  LYS B  75      -3.103 -14.513 171.285  1.00 99.99           N1+
ATOM   1810  H   LYS B  75       2.420 -16.013 167.924  1.00 99.99           H  
ATOM   1811  HZ1 LYS B  75      -3.959 -14.234 171.716  1.00 99.99           H  
ATOM   1812  HZ2 LYS B  75      -2.654 -15.213 171.840  1.00 99.99           H  
ATOM   1813  HZ3 LYS B  75      -2.492 -13.726 171.202  1.00 99.99           H  
ATOM   1814  N   VAL B  76       2.466 -16.242 171.365  1.00 98.68           N  
ATOM   1815  CA  VAL B  76       3.066 -15.641 172.573  1.00 84.52           C  
ATOM   1816  C   VAL B  76       3.879 -14.380 172.208  1.00 78.32           C  
ATOM   1817  O   VAL B  76       4.157 -13.542 173.063  1.00 72.09           O  
ATOM   1818  CB  VAL B  76       3.864 -16.675 173.394  1.00 99.99           C  
ATOM   1819  CG1 VAL B  76       5.149 -17.143 172.720  1.00 99.99           C  
ATOM   1820  CG2 VAL B  76       4.184 -16.155 174.797  1.00 99.99           C  
ATOM   1821  H   VAL B  76       2.996 -16.963 170.913  1.00 99.99           H  
ATOM   1822  N   GLN B  77       4.337 -14.323 170.955  1.00 74.49           N  
ATOM   1823  CA  GLN B  77       5.107 -13.192 170.418  1.00 63.62           C  
ATOM   1824  C   GLN B  77       4.332 -11.878 170.630  1.00 63.60           C  
ATOM   1825  O   GLN B  77       3.130 -11.763 170.464  1.00 65.02           O  
ATOM   1826  CB  GLN B  77       5.337 -13.488 168.934  1.00 64.58           C  
ATOM   1827  CG  GLN B  77       6.396 -12.610 168.263  1.00 65.38           C  
ATOM   1828  CD  GLN B  77       6.617 -13.057 166.814  1.00 69.69           C  
ATOM   1829  NE2 GLN B  77       7.799 -13.569 166.535  1.00 64.89           N  
ATOM   1830  OE1 GLN B  77       5.736 -13.024 165.966  1.00 73.24           O  
ATOM   1831  H   GLN B  77       4.188 -15.062 170.303  1.00 99.99           H  
ATOM   1832 1HE2 GLN B  77       7.977 -13.853 165.596  1.00 99.99           H  
ATOM   1833 2HE2 GLN B  77       8.495 -13.635 167.252  1.00 99.99           H  
ATOM   1834  N   HIS B  78       5.003 -10.892 171.201  1.00 64.28           N  
ATOM   1835  CA  HIS B  78       4.388  -9.561 171.334  1.00 63.03           C  
ATOM   1836  C   HIS B  78       3.889  -9.100 169.950  1.00 72.28           C  
ATOM   1837  O   HIS B  78       4.537  -9.333 168.927  1.00 67.90           O  
ATOM   1838  CB  HIS B  78       5.437  -8.594 171.880  1.00 53.43           C  
ATOM   1839  CG  HIS B  78       4.787  -7.291 172.330  1.00 60.10           C  
ATOM   1840  CD2 HIS B  78       4.620  -6.896 173.591  1.00 62.56           C  
ATOM   1841  ND1 HIS B  78       4.389  -6.301 171.529  1.00 67.28           N  
ATOM   1842  CE1 HIS B  78       4.022  -5.282 172.304  1.00 64.00           C  
ATOM   1843  NE2 HIS B  78       4.161  -5.644 173.568  1.00 62.50           N  
ATOM   1844  H   HIS B  78       5.916 -11.025 171.584  1.00 99.99           H  
ATOM   1845  HD1 HIS B  78       3.956  -5.080 174.370  1.00 99.99           H  
ATOM   1846  N   SER B  79       2.744  -8.422 169.950  1.00 78.26           N  
ATOM   1847  CA  SER B  79       2.131  -7.878 168.718  1.00 80.02           C  
ATOM   1848  C   SER B  79       3.095  -6.994 167.911  1.00 74.49           C  
ATOM   1849  O   SER B  79       3.060  -7.010 166.684  1.00 77.97           O  
ATOM   1850  CB  SER B  79       0.874  -7.068 169.043  1.00 84.68           C  
ATOM   1851  OG  SER B  79       1.198  -6.037 169.984  1.00 84.02           O  
ATOM   1852  H   SER B  79       2.272  -8.187 170.800  1.00 99.99           H  
ATOM   1853  HG  SER B  79       2.190  -5.999 170.110  1.00 99.99           H  
ATOM   1854  N   SER B  80       4.026  -6.341 168.615  1.00 64.78           N  
ATOM   1855  CA  SER B  80       5.069  -5.491 168.004  1.00 66.72           C  
ATOM   1856  C   SER B  80       5.945  -6.210 166.963  1.00 70.43           C  
ATOM   1857  O   SER B  80       6.309  -5.609 165.955  1.00 68.63           O  
ATOM   1858  CB  SER B  80       5.952  -4.902 169.114  1.00 70.04           C  
ATOM   1859  OG  SER B  80       7.157  -4.336 168.598  1.00 78.60           O  
ATOM   1860  H   SER B  80       4.111  -6.433 169.615  1.00 99.99           H  
ATOM   1861  HG  SER B  80       7.754  -4.022 169.336  1.00 99.99           H  
ATOM   1862  N   TYR B  81       6.182  -7.509 167.161  1.00 72.13           N  
ATOM   1863  CA  TYR B  81       7.138  -8.260 166.326  1.00 70.72           C  
ATOM   1864  C   TYR B  81       6.513  -9.336 165.422  1.00 79.69           C  
ATOM   1865  O   TYR B  81       7.234 -10.095 164.766  1.00 78.08           O  
ATOM   1866  CB  TYR B  81       8.197  -8.891 167.236  1.00 70.27           C  
ATOM   1867  CG  TYR B  81       9.109  -7.841 167.870  1.00 64.89           C  
ATOM   1868  CD1 TYR B  81      10.232  -7.407 167.180  1.00 54.89           C  
ATOM   1869  CD2 TYR B  81       8.837  -7.346 169.140  1.00 66.19           C  
ATOM   1870  CE1 TYR B  81      11.086  -6.471 167.753  1.00 57.84           C  
ATOM   1871  CE2 TYR B  81       9.692  -6.412 169.717  1.00 61.85           C  
ATOM   1872  CZ  TYR B  81      10.807  -5.969 169.014  1.00 60.58           C  
ATOM   1873  OH  TYR B  81      11.626  -5.034 169.568  1.00 61.39           O  
ATOM   1874  H   TYR B  81       5.699  -8.054 167.849  1.00 99.99           H  
ATOM   1875  HH  TYR B  81      12.401  -4.855 168.954  1.00 99.99           H  
ATOM   1876  N   ARG B  82       5.183  -9.332 165.317  1.00 86.56           N  
ATOM   1877  CA  ARG B  82       4.460 -10.281 164.448  1.00 90.40           C  
ATOM   1878  C   ARG B  82       4.925 -10.099 163.003  1.00 92.01           C  
ATOM   1879  O   ARG B  82       5.163  -8.962 162.615  1.00 95.49           O  
ATOM   1880  CB  ARG B  82       2.953 -10.015 164.497  1.00 99.99           C  
ATOM   1881  CG  ARG B  82       2.365 -10.264 165.884  1.00 99.99           C  
ATOM   1882  CD  ARG B  82       2.527 -11.730 166.250  1.00 99.99           C  
ATOM   1883  NE  ARG B  82       1.950 -11.974 167.575  1.00 99.99           N  
ATOM   1884  CZ  ARG B  82       1.932 -13.148 168.170  1.00 99.99           C  
ATOM   1885  NH1 ARG B  82       2.494 -14.196 167.603  1.00 99.99           N1+
ATOM   1886  NH2 ARG B  82       1.343 -13.317 169.338  1.00 99.99           N  
ATOM   1887  H   ARG B  82       4.602  -8.656 165.776  1.00 99.99           H  
ATOM   1888  HE  ARG B  82       1.640 -11.171 168.085  1.00 99.99           H  
ATOM   1889 1HH1 ARG B  82       2.480 -15.019 168.136  1.00 99.99           H  
ATOM   1890 2HH1 ARG B  82       2.885 -14.116 166.686  1.00 99.99           H  
ATOM   1891 1HH2 ARG B  82       1.352 -14.195 169.809  1.00 99.99           H  
ATOM   1892 2HH2 ARG B  82       1.093 -12.512 169.877  1.00 99.99           H  
ATOM   1893  N   GLN B  83       5.239 -11.227 162.358  1.00 87.13           N  
ATOM   1894  CA  GLN B  83       5.688 -11.355 160.944  1.00 76.86           C  
ATOM   1895  C   GLN B  83       7.050 -10.709 160.597  1.00 75.44           C  
ATOM   1896  O   GLN B  83       7.477 -10.743 159.442  1.00 77.28           O  
ATOM   1897  CB  GLN B  83       4.592 -10.896 159.959  1.00 99.99           C  
ATOM   1898  CG  GLN B  83       4.418  -9.373 159.936  1.00 99.99           C  
ATOM   1899  CD  GLN B  83       3.286  -8.836 159.087  1.00 99.99           C  
ATOM   1900  NE2 GLN B  83       3.658  -7.844 158.318  1.00 99.99           N  
ATOM   1901  OE1 GLN B  83       2.124  -9.217 159.161  1.00 99.99           O  
ATOM   1902  H   GLN B  83       5.227 -12.095 162.850  1.00 99.99           H  
ATOM   1903 1HE2 GLN B  83       2.982  -7.445 157.715  1.00 99.99           H  
ATOM   1904 2HE2 GLN B  83       4.598  -7.513 158.389  1.00 99.99           H  
ATOM   1905  N   ARG B  84       7.759 -10.209 161.608  1.00 71.86           N  
ATOM   1906  CA  ARG B  84       9.020  -9.469 161.394  1.00 67.95           C  
ATOM   1907  C   ARG B  84      10.236 -10.110 162.080  1.00 63.77           C  
ATOM   1908  O   ARG B  84      11.376  -9.755 161.778  1.00 62.58           O  
ATOM   1909  CB  ARG B  84       8.887  -8.051 161.950  1.00 68.55           C  
ATOM   1910  CG  ARG B  84       7.620  -7.307 161.517  1.00 71.23           C  
ATOM   1911  CD  ARG B  84       7.416  -6.051 162.364  1.00 68.14           C  
ATOM   1912  NE  ARG B  84       8.602  -5.197 162.220  1.00 68.54           N  
ATOM   1913  CZ  ARG B  84       9.353  -4.726 163.214  1.00 64.32           C  
ATOM   1914  NH1 ARG B  84      10.417  -4.012 162.914  1.00 64.50           N1+
ATOM   1915  NH2 ARG B  84       9.054  -4.948 164.488  1.00 62.33           N  
ATOM   1916  H   ARG B  84       7.382 -10.131 162.534  1.00 99.99           H  
ATOM   1917  HE  ARG B  84       8.919  -5.056 161.284  1.00 99.99           H  
ATOM   1918 1HH1 ARG B  84      10.968  -3.642 163.662  1.00 99.99           H  
ATOM   1919 2HH1 ARG B  84      10.670  -3.829 161.962  1.00 99.99           H  
ATOM   1920 1HH2 ARG B  84       9.604  -4.570 165.233  1.00 99.99           H  
ATOM   1921 2HH2 ARG B  84       8.231  -5.474 164.700  1.00 99.99           H  
ATOM   1922  N   ALA B  85       9.973 -10.971 163.065  1.00 63.78           N  
ATOM   1923  CA  ALA B  85      11.020 -11.626 163.860  1.00 62.66           C  
ATOM   1924  C   ALA B  85      11.035 -13.131 163.593  1.00 61.09           C  
ATOM   1925  O   ALA B  85      10.026 -13.821 163.758  1.00 61.36           O  
ATOM   1926  CB  ALA B  85      10.731 -11.381 165.338  1.00 58.80           C  
ATOM   1927  H   ALA B  85       9.043 -11.245 163.305  1.00 99.99           H  
ATOM   1928  N   ARG B  86      12.192 -13.595 163.138  1.00 61.59           N  
ATOM   1929  CA  ARG B  86      12.424 -15.021 162.873  1.00 69.63           C  
ATOM   1930  C   ARG B  86      13.763 -15.455 163.481  1.00 69.49           C  
ATOM   1931  O   ARG B  86      14.745 -14.712 163.473  1.00 56.55           O  
ATOM   1932  CB  ARG B  86      12.403 -15.248 161.357  1.00 99.99           C  
ATOM   1933  CG  ARG B  86      12.513 -16.730 160.981  1.00 99.99           C  
ATOM   1934  CD  ARG B  86      12.464 -16.936 159.469  1.00 99.99           C  
ATOM   1935  NE  ARG B  86      13.617 -16.303 158.804  1.00 99.99           N  
ATOM   1936  CZ  ARG B  86      13.801 -16.225 157.486  1.00 99.99           C  
ATOM   1937  NH1 ARG B  86      12.909 -16.722 156.643  1.00 99.99           N1+
ATOM   1938  NH2 ARG B  86      14.887 -15.660 156.983  1.00 99.99           N  
ATOM   1939  H   ARG B  86      12.978 -12.990 162.973  1.00 99.99           H  
ATOM   1940  HE  ARG B  86      14.297 -15.887 159.408  1.00 99.99           H  
ATOM   1941 1HH1 ARG B  86      13.043 -16.653 155.658  1.00 99.99           H  
ATOM   1942 2HH1 ARG B  86      12.096 -17.155 157.026  1.00 99.99           H  
ATOM   1943 1HH2 ARG B  86      15.003 -15.589 155.996  1.00 99.99           H  
ATOM   1944 2HH2 ARG B  86      15.535 -15.195 157.588  1.00 99.99           H  
ATOM   1945  N   LEU B  87      13.750 -16.675 164.006  1.00 68.09           N  
ATOM   1946  CA  LEU B  87      14.972 -17.361 164.443  1.00 60.63           C  
ATOM   1947  C   LEU B  87      15.408 -18.309 163.317  1.00 71.17           C  
ATOM   1948  O   LEU B  87      14.621 -19.123 162.835  1.00 79.21           O  
ATOM   1949  CB  LEU B  87      14.667 -18.135 165.730  1.00 56.87           C  
ATOM   1950  CG  LEU B  87      15.874 -18.908 166.271  1.00 56.80           C  
ATOM   1951  CD1 LEU B  87      16.964 -17.977 166.814  1.00 54.75           C  
ATOM   1952  CD2 LEU B  87      15.407 -19.886 167.343  1.00 57.27           C  
ATOM   1953  H   LEU B  87      12.909 -17.208 164.089  1.00 99.99           H  
ATOM   1954  N   LEU B  88      16.694 -18.237 162.986  1.00 77.01           N  
ATOM   1955  CA  LEU B  88      17.259 -18.957 161.828  1.00 79.25           C  
ATOM   1956  C   LEU B  88      17.914 -20.256 162.317  1.00 84.20           C  
ATOM   1957  O   LEU B  88      18.975 -20.254 162.943  1.00 84.35           O  
ATOM   1958  CB  LEU B  88      18.285 -18.070 161.108  1.00 81.74           C  
ATOM   1959  CG  LEU B  88      17.830 -16.621 160.866  1.00 77.18           C  
ATOM   1960  CD1 LEU B  88      19.017 -15.790 160.383  1.00 67.71           C  
ATOM   1961  CD2 LEU B  88      16.694 -16.530 159.847  1.00 77.40           C  
ATOM   1962  H   LEU B  88      17.344 -17.675 163.500  1.00 99.99           H  
ATOM   1963  N   LYS B  89      17.252 -21.365 162.000  1.00 92.06           N  
ATOM   1964  CA  LYS B  89      17.532 -22.679 162.614  1.00 87.63           C  
ATOM   1965  C   LYS B  89      18.895 -23.271 162.247  1.00 91.05           C  
ATOM   1966  O   LYS B  89      19.639 -23.645 163.147  1.00 89.46           O  
ATOM   1967  CB  LYS B  89      16.495 -23.740 162.232  1.00 88.91           C  
ATOM   1968  CG  LYS B  89      15.036 -23.284 162.174  1.00 91.44           C  
ATOM   1969  CD  LYS B  89      14.444 -22.847 163.514  1.00 87.38           C  
ATOM   1970  CE  LYS B  89      12.928 -22.801 163.341  1.00 84.71           C  
ATOM   1971  NZ  LYS B  89      12.273 -22.037 164.409  1.00 77.66           N1+
ATOM   1972  H   LYS B  89      16.470 -21.350 161.376  1.00 99.99           H  
ATOM   1973  HZ1 LYS B  89      11.285 -22.064 164.261  1.00 99.99           H  
ATOM   1974  HZ2 LYS B  89      12.499 -22.432 165.300  1.00 99.99           H  
ATOM   1975  HZ3 LYS B  89      12.596 -21.093 164.361  1.00 99.99           H  
ATOM   1976  N   ASP B  90      19.234 -23.277 160.953  1.00 95.76           N  
ATOM   1977  CA  ASP B  90      20.475 -23.914 160.447  1.00 97.27           C  
ATOM   1978  C   ASP B  90      21.747 -23.475 161.187  1.00 94.17           C  
ATOM   1979  O   ASP B  90      22.707 -24.230 161.324  1.00 95.54           O  
ATOM   1980  CB  ASP B  90      20.648 -23.692 158.932  1.00 99.99           C  
ATOM   1981  CG  ASP B  90      20.754 -22.236 158.451  1.00 99.99           C  
ATOM   1982  OD1 ASP B  90      21.240 -21.372 159.213  1.00 99.99           O  
ATOM   1983  OD2 ASP B  90      20.246 -21.978 157.345  1.00 99.99           O1-
ATOM   1984  H   ASP B  90      18.656 -22.848 160.261  1.00 99.99           H  
ATOM   1985  N   GLN B  91      21.687 -22.261 161.724  1.00 83.34           N  
ATOM   1986  CA  GLN B  91      22.794 -21.640 162.438  1.00 82.41           C  
ATOM   1987  C   GLN B  91      22.971 -22.201 163.854  1.00 79.61           C  
ATOM   1988  O   GLN B  91      24.092 -22.252 164.366  1.00 81.22           O  
ATOM   1989  CB  GLN B  91      22.484 -20.151 162.400  1.00 99.99           C  
ATOM   1990  CG  GLN B  91      23.639 -19.330 162.939  1.00 99.99           C  
ATOM   1991  CD  GLN B  91      25.044 -19.533 162.328  1.00 99.99           C  
ATOM   1992  NE2 GLN B  91      25.997 -20.140 163.015  1.00 99.99           N  
ATOM   1993  OE1 GLN B  91      25.310 -19.030 161.256  1.00 99.99           O  
ATOM   1994  H   GLN B  91      20.886 -21.669 161.628  1.00 99.99           H  
ATOM   1995 1HE2 GLN B  91      26.894 -20.194 162.570  1.00 99.99           H  
ATOM   1996 2HE2 GLN B  91      25.874 -20.493 163.939  1.00 99.99           H  
ATOM   1997  N   LEU B  92      21.889 -22.717 164.434  1.00 70.43           N  
ATOM   1998  CA  LEU B  92      21.922 -23.317 165.777  1.00 73.15           C  
ATOM   1999  C   LEU B  92      22.931 -24.462 165.891  1.00 75.88           C  
ATOM   2000  O   LEU B  92      23.647 -24.505 166.883  1.00 63.59           O  
ATOM   2001  CB  LEU B  92      20.555 -23.848 166.207  1.00 71.32           C  
ATOM   2002  CG  LEU B  92      19.473 -22.773 166.312  1.00 71.14           C  
ATOM   2003  CD1 LEU B  92      18.170 -23.488 166.627  1.00 68.49           C  
ATOM   2004  CD2 LEU B  92      19.760 -21.740 167.405  1.00 58.59           C  
ATOM   2005  H   LEU B  92      20.988 -22.730 163.987  1.00 99.99           H  
ATOM   2006  N   SER B  93      23.040 -25.313 164.871  1.00 70.51           N  
ATOM   2007  CA  SER B  93      23.989 -26.451 164.871  1.00 82.68           C  
ATOM   2008  C   SER B  93      25.466 -26.034 164.847  1.00 82.85           C  
ATOM   2009  O   SER B  93      26.343 -26.826 165.180  1.00 83.85           O  
ATOM   2010  CB  SER B  93      23.690 -27.416 163.723  1.00 98.10           C  
ATOM   2011  OG  SER B  93      22.287 -27.702 163.710  1.00106.16           O  
ATOM   2012  H   SER B  93      22.399 -25.324 164.103  1.00 99.99           H  
ATOM   2013  HG  SER B  93      22.100 -28.375 162.994  1.00 99.99           H  
ATOM   2014  N   LEU B  94      25.720 -24.798 164.411  1.00 79.21           N  
ATOM   2015  CA  LEU B  94      27.028 -24.143 164.604  1.00 75.24           C  
ATOM   2016  C   LEU B  94      27.087 -23.268 165.870  1.00 76.10           C  
ATOM   2017  O   LEU B  94      28.021 -22.485 166.050  1.00 83.84           O  
ATOM   2018  CB  LEU B  94      27.386 -23.298 163.369  1.00 71.48           C  
ATOM   2019  CG  LEU B  94      28.269 -23.988 162.316  1.00 80.55           C  
ATOM   2020  CD1 LEU B  94      29.615 -24.433 162.901  1.00 83.34           C  
ATOM   2021  CD2 LEU B  94      27.543 -25.140 161.616  1.00 84.05           C  
ATOM   2022  H   LEU B  94      25.024 -24.235 163.965  1.00 99.99           H  
ATOM   2023  N   GLY B  95      26.104 -23.446 166.762  1.00 87.65           N  
ATOM   2024  CA  GLY B  95      25.986 -22.695 168.025  1.00 83.81           C  
ATOM   2025  C   GLY B  95      25.719 -21.198 167.838  1.00 82.09           C  
ATOM   2026  O   GLY B  95      26.395 -20.371 168.448  1.00 79.72           O  
ATOM   2027  H   GLY B  95      25.359 -24.125 166.658  1.00 99.99           H  
ATOM   2028  N   ASN B  96      24.772 -20.856 166.970  1.00 82.28           N  
ATOM   2029  CA  ASN B  96      24.419 -19.439 166.814  1.00 81.67           C  
ATOM   2030  C   ASN B  96      22.912 -19.226 166.711  1.00 76.58           C  
ATOM   2031  O   ASN B  96      22.205 -19.848 165.921  1.00 68.71           O  
ATOM   2032  CB  ASN B  96      25.223 -18.915 165.643  1.00 89.08           C  
ATOM   2033  CG  ASN B  96      25.076 -17.446 165.247  1.00 97.01           C  
ATOM   2034  ND2 ASN B  96      26.215 -16.841 165.410  1.00101.66           N  
ATOM   2035  OD1 ASN B  96      24.093 -16.909 164.773  1.00 99.58           O  
ATOM   2036  H   ASN B  96      24.286 -21.496 166.371  1.00 99.99           H  
ATOM   2037 1HD2 ASN B  96      26.304 -15.878 165.176  1.00 99.99           H  
ATOM   2038 2HD2 ASN B  96      26.964 -17.411 165.711  1.00 99.99           H  
ATOM   2039  N   ALA B  97      22.474 -18.512 167.730  1.00 65.88           N  
ATOM   2040  CA  ALA B  97      21.076 -18.075 167.842  1.00 63.44           C  
ATOM   2041  C   ALA B  97      20.995 -16.658 167.267  1.00 62.40           C  
ATOM   2042  O   ALA B  97      21.261 -15.664 167.939  1.00 63.83           O  
ATOM   2043  CB  ALA B  97      20.646 -18.129 169.308  1.00 68.70           C  
ATOM   2044  H   ALA B  97      23.097 -18.148 168.431  1.00 99.99           H  
ATOM   2045  N   ALA B  98      20.819 -16.620 165.952  1.00 63.41           N  
ATOM   2046  CA  ALA B  98      20.709 -15.351 165.221  1.00 68.91           C  
ATOM   2047  C   ALA B  98      19.244 -14.915 165.187  1.00 68.52           C  
ATOM   2048  O   ALA B  98      18.364 -15.681 164.784  1.00 61.88           O  
ATOM   2049  CB  ALA B  98      21.247 -15.526 163.800  1.00 79.51           C  
ATOM   2050  H   ALA B  98      20.719 -17.444 165.394  1.00 99.99           H  
ATOM   2051  N   LEU B  99      19.010 -13.729 165.738  1.00 62.84           N  
ATOM   2052  CA  LEU B  99      17.683 -13.105 165.665  1.00 56.82           C  
ATOM   2053  C   LEU B  99      17.629 -12.173 164.454  1.00 57.32           C  
ATOM   2054  O   LEU B  99      18.378 -11.199 164.369  1.00 59.08           O  
ATOM   2055  CB  LEU B  99      17.340 -12.357 166.963  1.00 53.94           C  
ATOM   2056  CG  LEU B  99      16.019 -11.569 166.895  1.00 52.66           C  
ATOM   2057  CD1 LEU B  99      14.834 -12.449 166.485  1.00 54.17           C  
ATOM   2058  CD2 LEU B  99      15.727 -10.906 168.240  1.00 50.03           C  
ATOM   2059  H   LEU B  99      19.729 -13.177 166.173  1.00 99.99           H  
ATOM   2060  N   GLN B 100      16.726 -12.509 163.540  1.00 62.52           N  
ATOM   2061  CA  GLN B 100      16.501 -11.683 162.348  1.00 59.51           C  
ATOM   2062  C   GLN B 100      15.220 -10.859 162.512  1.00 61.33           C  
ATOM   2063  O   GLN B 100      14.134 -11.406 162.704  1.00 60.14           O  
ATOM   2064  CB  GLN B 100      16.426 -12.574 161.107  1.00 62.53           C  
ATOM   2065  CG  GLN B 100      16.263 -11.717 159.850  1.00 63.85           C  
ATOM   2066  CD  GLN B 100      16.479 -12.545 158.594  1.00 78.37           C  
ATOM   2067  NE2 GLN B 100      17.720 -12.597 158.157  1.00 79.54           N  
ATOM   2068  OE1 GLN B 100      15.576 -13.128 158.029  1.00 80.83           O  
ATOM   2069  H   GLN B 100      16.119 -13.307 163.628  1.00 99.99           H  
ATOM   2070 1HE2 GLN B 100      17.889 -13.123 157.330  1.00 99.99           H  
ATOM   2071 2HE2 GLN B 100      18.450 -12.132 158.648  1.00 99.99           H  
ATOM   2072  N   ILE B 101      15.414  -9.550 162.407  1.00 57.09           N  
ATOM   2073  CA  ILE B 101      14.327  -8.558 162.391  1.00 55.52           C  
ATOM   2074  C   ILE B 101      14.357  -7.905 161.004  1.00 60.34           C  
ATOM   2075  O   ILE B 101      15.397  -7.416 160.552  1.00 63.11           O  
ATOM   2076  CB  ILE B 101      14.537  -7.510 163.508  1.00 56.54           C  
ATOM   2077  CG1 ILE B 101      14.532  -8.146 164.912  1.00 64.82           C  
ATOM   2078  CG2 ILE B 101      13.566  -6.318 163.416  1.00 57.72           C  
ATOM   2079  CD  ILE B 101      13.201  -8.760 165.366  1.00 68.48           C  
ATOM   2080  H   ILE B 101      16.336  -9.165 162.271  1.00 99.99           H  
ATOM   2081  N   THR B 102      13.179  -7.831 160.405  1.00 62.54           N  
ATOM   2082  CA  THR B 102      13.027  -7.210 159.077  1.00 61.92           C  
ATOM   2083  C   THR B 102      12.227  -5.911 159.210  1.00 62.87           C  
ATOM   2084  O   THR B 102      11.439  -5.730 160.137  1.00 66.24           O  
ATOM   2085  CB  THR B 102      12.355  -8.136 158.049  1.00 61.86           C  
ATOM   2086  CG2 THR B 102      13.062  -9.493 157.933  1.00 63.27           C  
ATOM   2087  OG1 THR B 102      10.973  -8.301 158.371  1.00 61.33           O  
ATOM   2088  H   THR B 102      12.331  -8.172 160.824  1.00 99.99           H  
ATOM   2089  HG1 THR B 102      10.534  -8.900 157.699  1.00 99.99           H  
ATOM   2090  N   ASP B 103      12.551  -4.970 158.324  1.00 62.96           N  
ATOM   2091  CA  ASP B 103      11.961  -3.621 158.273  1.00 66.08           C  
ATOM   2092  C   ASP B 103      12.021  -2.942 159.653  1.00 55.92           C  
ATOM   2093  O   ASP B 103      11.005  -2.679 160.296  1.00 55.81           O  
ATOM   2094  CB  ASP B 103      10.530  -3.689 157.710  1.00 76.95           C  
ATOM   2095  CG  ASP B 103       9.899  -2.305 157.525  1.00 86.97           C  
ATOM   2096  OD1 ASP B 103      10.675  -1.329 157.390  1.00 86.88           O  
ATOM   2097  OD2 ASP B 103       8.654  -2.258 157.425  1.00 91.99           O1-
ATOM   2098  H   ASP B 103      13.236  -5.150 157.623  1.00 99.99           H  
ATOM   2099  N   VAL B 104      13.246  -2.635 160.059  1.00 52.54           N  
ATOM   2100  CA  VAL B 104      13.527  -2.052 161.385  1.00 55.38           C  
ATOM   2101  C   VAL B 104      12.746  -0.737 161.550  1.00 52.19           C  
ATOM   2102  O   VAL B 104      12.814   0.161 160.713  1.00 60.73           O  
ATOM   2103  CB  VAL B 104      15.048  -1.853 161.561  1.00 55.19           C  
ATOM   2104  CG1 VAL B 104      15.395  -1.140 162.871  1.00 53.99           C  
ATOM   2105  CG2 VAL B 104      15.778  -3.200 161.562  1.00 56.32           C  
ATOM   2106  H   VAL B 104      14.050  -2.791 159.475  1.00 99.99           H  
ATOM   2107  N   LYS B 105      12.065  -0.647 162.683  1.00 46.84           N  
ATOM   2108  CA  LYS B 105      11.355   0.575 163.095  1.00 48.24           C  
ATOM   2109  C   LYS B 105      12.118   1.246 164.245  1.00 46.90           C  
ATOM   2110  O   LYS B 105      12.870   0.596 164.974  1.00 47.23           O  
ATOM   2111  CB  LYS B 105       9.900   0.251 163.481  1.00 99.99           C  
ATOM   2112  CG  LYS B 105       9.754  -0.654 164.708  1.00 99.99           C  
ATOM   2113  CD  LYS B 105       8.302  -1.007 165.018  1.00 99.99           C  
ATOM   2114  CE  LYS B 105       8.234  -1.950 166.217  1.00 99.99           C  
ATOM   2115  NZ  LYS B 105       6.836  -2.225 166.576  1.00 99.99           N1+
ATOM   2116  H   LYS B 105      11.986  -1.425 163.313  1.00 99.99           H  
ATOM   2117  HZ1 LYS B 105       6.819  -2.870 167.346  1.00 99.99           H  
ATOM   2118  HZ2 LYS B 105       6.365  -1.380 166.820  1.00 99.99           H  
ATOM   2119  HZ3 LYS B 105       6.385  -2.666 165.800  1.00 99.99           H  
ATOM   2120  N   LEU B 106      11.802   2.517 164.477  1.00 41.61           N  
ATOM   2121  CA  LEU B 106      12.389   3.269 165.605  1.00 40.21           C  
ATOM   2122  C   LEU B 106      12.049   2.646 166.966  1.00 40.53           C  
ATOM   2123  O   LEU B 106      12.944   2.467 167.787  1.00 38.10           O  
ATOM   2124  CB  LEU B 106      11.960   4.738 165.589  1.00 37.96           C  
ATOM   2125  CG  LEU B 106      12.843   5.596 164.680  1.00 45.04           C  
ATOM   2126  CD1 LEU B 106      12.110   6.899 164.367  1.00 44.14           C  
ATOM   2127  CD2 LEU B 106      14.177   5.922 165.362  1.00 42.71           C  
ATOM   2128  H   LEU B 106      11.063   2.972 163.983  1.00 99.99           H  
ATOM   2129  N   GLN B 107      10.822   2.133 167.090  1.00 45.61           N  
ATOM   2130  CA  GLN B 107      10.397   1.368 168.282  1.00 53.25           C  
ATOM   2131  C   GLN B 107      11.254   0.128 168.594  1.00 57.46           C  
ATOM   2132  O   GLN B 107      11.290  -0.323 169.734  1.00 53.22           O  
ATOM   2133  CB  GLN B 107       8.925   0.957 168.187  1.00 62.07           C  
ATOM   2134  CG  GLN B 107       7.939   2.102 168.448  1.00 76.15           C  
ATOM   2135  CD  GLN B 107       7.938   2.609 169.898  1.00 86.07           C  
ATOM   2136  NE2 GLN B 107       7.266   3.721 170.113  1.00 89.04           N  
ATOM   2137  OE1 GLN B 107       8.505   2.051 170.822  1.00 86.54           O  
ATOM   2138  H   GLN B 107      10.092   2.322 166.436  1.00 99.99           H  
ATOM   2139 1HE2 GLN B 107       7.263   4.058 171.052  1.00 99.99           H  
ATOM   2140 2HE2 GLN B 107       6.751   4.169 169.394  1.00 99.99           H  
ATOM   2141  N   ASP B 108      11.996  -0.370 167.602  1.00 53.08           N  
ATOM   2142  CA  ASP B 108      12.900  -1.517 167.818  1.00 45.18           C  
ATOM   2143  C   ASP B 108      14.204  -1.171 168.546  1.00 40.64           C  
ATOM   2144  O   ASP B 108      14.979  -2.069 168.870  1.00 36.89           O  
ATOM   2145  CB  ASP B 108      13.238  -2.221 166.509  1.00 39.69           C  
ATOM   2146  CG  ASP B 108      12.013  -2.851 165.868  1.00 58.75           C  
ATOM   2147  OD1 ASP B 108      11.157  -3.421 166.584  1.00 63.79           O  
ATOM   2148  OD2 ASP B 108      11.955  -2.662 164.642  1.00 51.23           O1-
ATOM   2149  H   ASP B 108      12.127   0.117 166.735  1.00 99.99           H  
ATOM   2150  N   ALA B 109      14.514   0.115 168.681  1.00 39.93           N  
ATOM   2151  CA  ALA B 109      15.727   0.533 169.405  1.00 39.45           C  
ATOM   2152  C   ALA B 109      15.579   0.216 170.898  1.00 39.16           C  
ATOM   2153  O   ALA B 109      14.504   0.374 171.472  1.00 34.76           O  
ATOM   2154  CB  ALA B 109      15.961   2.033 169.216  1.00 41.17           C  
ATOM   2155  H   ALA B 109      13.849   0.847 168.513  1.00 99.99           H  
ATOM   2156  N   GLY B 110      16.690  -0.237 171.484  1.00 39.72           N  
ATOM   2157  CA  GLY B 110      16.766  -0.545 172.921  1.00 45.01           C  
ATOM   2158  C   GLY B 110      17.675  -1.743 173.192  1.00 47.27           C  
ATOM   2159  O   GLY B 110      18.478  -2.142 172.347  1.00 41.97           O  
ATOM   2160  H   GLY B 110      17.555  -0.386 170.985  1.00 99.99           H  
ATOM   2161  N   VAL B 111      17.459  -2.331 174.361  1.00 45.05           N  
ATOM   2162  CA  VAL B 111      18.289  -3.433 174.875  1.00 44.72           C  
ATOM   2163  C   VAL B 111      17.527  -4.751 174.658  1.00 39.71           C  
ATOM   2164  O   VAL B 111      16.384  -4.915 175.090  1.00 36.27           O  
ATOM   2165  CB  VAL B 111      18.621  -3.191 176.365  1.00 49.22           C  
ATOM   2166  CG1 VAL B 111      19.452  -4.328 176.971  1.00 43.72           C  
ATOM   2167  CG2 VAL B 111      19.386  -1.877 176.569  1.00 44.48           C  
ATOM   2168  H   VAL B 111      16.695  -2.071 174.948  1.00 99.99           H  
ATOM   2169  N   TYR B 112      18.211  -5.644 173.958  1.00 37.16           N  
ATOM   2170  CA  TYR B 112      17.753  -7.008 173.659  1.00 45.00           C  
ATOM   2171  C   TYR B 112      18.536  -7.991 174.532  1.00 37.82           C  
ATOM   2172  O   TYR B 112      19.676  -7.729 174.916  1.00 37.81           O  
ATOM   2173  CB  TYR B 112      18.022  -7.342 172.187  1.00 42.66           C  
ATOM   2174  CG  TYR B 112      17.105  -6.580 171.231  1.00 44.74           C  
ATOM   2175  CD1 TYR B 112      17.269  -5.213 171.040  1.00 42.62           C  
ATOM   2176  CD2 TYR B 112      16.115  -7.261 170.531  1.00 38.86           C  
ATOM   2177  CE1 TYR B 112      16.442  -4.524 170.164  1.00 43.90           C  
ATOM   2178  CE2 TYR B 112      15.288  -6.573 169.653  1.00 39.16           C  
ATOM   2179  CZ  TYR B 112      15.454  -5.213 169.466  1.00 43.32           C  
ATOM   2180  OH  TYR B 112      14.619  -4.574 168.600  1.00 40.78           O  
ATOM   2181  H   TYR B 112      19.140  -5.435 173.621  1.00 99.99           H  
ATOM   2182  HH  TYR B 112      14.838  -3.579 168.657  1.00 99.99           H  
ATOM   2183  N   ARG B 113      17.861  -9.069 174.903  1.00 39.86           N  
ATOM   2184  CA  ARG B 113      18.494 -10.159 175.662  1.00 39.22           C  
ATOM   2185  C   ARG B 113      18.422 -11.486 174.913  1.00 46.83           C  
ATOM   2186  O   ARG B 113      17.377 -11.878 174.390  1.00 46.29           O  
ATOM   2187  CB  ARG B 113      17.882 -10.302 177.058  1.00 40.61           C  
ATOM   2188  CG  ARG B 113      18.263  -9.104 177.927  1.00 40.24           C  
ATOM   2189  CD  ARG B 113      17.608  -9.179 179.304  1.00 45.24           C  
ATOM   2190  NE  ARG B 113      17.455  -7.805 179.815  1.00 57.28           N  
ATOM   2191  CZ  ARG B 113      16.384  -7.028 179.637  1.00 63.11           C  
ATOM   2192  NH1 ARG B 113      15.326  -7.463 178.963  1.00 55.34           N1+
ATOM   2193  NH2 ARG B 113      16.368  -5.789 180.112  1.00 71.66           N  
ATOM   2194  H   ARG B 113      16.884  -9.172 174.694  1.00 99.99           H  
ATOM   2195  HE  ARG B 113      18.209  -7.463 180.373  1.00 99.99           H  
ATOM   2196 1HH1 ARG B 113      14.512  -6.903 178.843  1.00 99.99           H  
ATOM   2197 2HH1 ARG B 113      15.347  -8.401 178.620  1.00 99.99           H  
ATOM   2198 1HH2 ARG B 113      15.561  -5.221 179.983  1.00 99.99           H  
ATOM   2199 2HH2 ARG B 113      17.164  -5.431 180.603  1.00 99.99           H  
ATOM   2200  N   CYS B 114      19.580 -12.132 174.903  1.00 40.79           N  
ATOM   2201  CA  CYS B 114      19.764 -13.463 174.322  1.00 49.99           C  
ATOM   2202  C   CYS B 114      19.916 -14.476 175.463  1.00 57.48           C  
ATOM   2203  O   CYS B 114      20.961 -14.542 176.112  1.00 58.21           O  
ATOM   2204  CB  CYS B 114      21.022 -13.415 173.456  1.00 42.92           C  
ATOM   2205  SG  CYS B 114      21.345 -15.011 172.639  1.00 82.97           S  
ATOM   2206  H   CYS B 114      20.420 -11.700 175.252  1.00 99.99           H  
ATOM   2207  N   MET B 115      18.815 -15.162 175.749  1.00 51.64           N  
ATOM   2208  CA  MET B 115      18.733 -16.139 176.851  1.00 52.46           C  
ATOM   2209  C   MET B 115      18.697 -17.558 176.279  1.00 52.48           C  
ATOM   2210  O   MET B 115      17.810 -17.902 175.496  1.00 49.10           O  
ATOM   2211  CB  MET B 115      17.452 -15.950 177.663  1.00 50.35           C  
ATOM   2212  CG  MET B 115      17.313 -14.602 178.365  1.00 51.90           C  
ATOM   2213  SD  MET B 115      15.786 -14.604 179.369  1.00 55.92           S  
ATOM   2214  CE  MET B 115      15.312 -12.900 179.201  1.00 42.76           C  
ATOM   2215  H   MET B 115      17.977 -15.083 175.196  1.00 99.99           H  
ATOM   2216  N   ILE B 116      19.691 -18.353 176.660  1.00 46.39           N  
ATOM   2217  CA  ILE B 116      19.812 -19.734 176.151  1.00 49.87           C  
ATOM   2218  C   ILE B 116      20.133 -20.690 177.307  1.00 56.70           C  
ATOM   2219  O   ILE B 116      20.941 -20.398 178.190  1.00 54.20           O  
ATOM   2220  CB  ILE B 116      20.844 -19.834 175.000  1.00 51.06           C  
ATOM   2221  CG1 ILE B 116      20.428 -18.937 173.821  1.00 47.80           C  
ATOM   2222  CG2 ILE B 116      21.009 -21.281 174.500  1.00 56.44           C  
ATOM   2223  CD  ILE B 116      21.563 -18.653 172.831  1.00 48.17           C  
ATOM   2224  H   ILE B 116      20.315 -18.107 177.409  1.00 99.99           H  
ATOM   2225  N   SER B 117      19.449 -21.827 177.243  1.00 53.37           N  
ATOM   2226  CA  SER B 117      19.707 -22.979 178.116  1.00 55.44           C  
ATOM   2227  C   SER B 117      20.038 -24.184 177.225  1.00 59.60           C  
ATOM   2228  O   SER B 117      19.329 -24.443 176.250  1.00 61.52           O  
ATOM   2229  CB  SER B 117      18.455 -23.258 178.951  1.00 55.17           C  
ATOM   2230  OG  SER B 117      18.746 -24.253 179.935  1.00 58.76           O  
ATOM   2231  H   SER B 117      18.751 -21.973 176.534  1.00 99.99           H  
ATOM   2232  HG  SER B 117      19.701 -24.525 179.830  1.00 99.99           H  
ATOM   2233  N   TYR B 118      21.135 -24.861 177.562  1.00 63.88           N  
ATOM   2234  CA  TYR B 118      21.627 -26.048 176.829  1.00 68.67           C  
ATOM   2235  C   TYR B 118      22.687 -26.774 177.675  1.00 68.75           C  
ATOM   2236  O   TYR B 118      23.887 -26.548 177.526  1.00 68.25           O  
ATOM   2237  CB  TYR B 118      22.203 -25.599 175.473  1.00 71.77           C  
ATOM   2238  CG  TYR B 118      22.522 -26.773 174.547  1.00 77.14           C  
ATOM   2239  CD1 TYR B 118      21.477 -27.455 173.942  1.00 80.22           C  
ATOM   2240  CD2 TYR B 118      23.834 -27.141 174.275  1.00 75.47           C  
ATOM   2241  CE1 TYR B 118      21.741 -28.504 173.074  1.00 81.00           C  
ATOM   2242  CE2 TYR B 118      24.101 -28.196 173.407  1.00 76.21           C  
ATOM   2243  CZ  TYR B 118      23.049 -28.876 172.801  1.00 79.39           C  
ATOM   2244  OH  TYR B 118      23.276 -29.904 171.934  1.00 85.84           O  
ATOM   2245  H   TYR B 118      21.724 -24.557 178.321  1.00 99.99           H  
ATOM   2246  HH  TYR B 118      24.266 -30.045 171.859  1.00 99.99           H  
ATOM   2247  N   GLY B 119      22.190 -27.523 178.674  1.00 72.18           N  
ATOM   2248  CA  GLY B 119      23.055 -28.203 179.666  1.00 75.53           C  
ATOM   2249  C   GLY B 119      23.945 -27.173 180.379  1.00 76.63           C  
ATOM   2250  O   GLY B 119      25.168 -27.277 180.410  1.00 86.91           O  
ATOM   2251  H   GLY B 119      21.203 -27.665 178.823  1.00 99.99           H  
ATOM   2252  N   GLY B 120      23.254 -26.174 180.941  1.00 60.97           N  
ATOM   2253  CA  GLY B 120      23.867 -24.913 181.381  1.00 56.91           C  
ATOM   2254  C   GLY B 120      23.046 -23.757 180.797  1.00 60.45           C  
ATOM   2255  O   GLY B 120      22.176 -23.973 179.949  1.00 57.76           O  
ATOM   2256  H   GLY B 120      22.255 -26.185 181.036  1.00 99.99           H  
ATOM   2257  N   ALA B 121      23.083 -22.630 181.494  1.00 49.71           N  
ATOM   2258  CA  ALA B 121      22.328 -21.446 181.059  1.00 53.01           C  
ATOM   2259  C   ALA B 121      23.096 -20.156 181.322  1.00 54.68           C  
ATOM   2260  O   ALA B 121      23.866 -20.054 182.274  1.00 50.01           O  
ATOM   2261  CB  ALA B 121      20.971 -21.402 181.769  1.00 45.94           C  
ATOM   2262  H   ALA B 121      23.587 -22.526 182.355  1.00 99.99           H  
ATOM   2263  N   ASP B 122      22.857 -19.206 180.431  1.00 57.17           N  
ATOM   2264  CA  ASP B 122      23.423 -17.854 180.510  1.00 55.33           C  
ATOM   2265  C   ASP B 122      22.607 -16.957 179.573  1.00 50.78           C  
ATOM   2266  O   ASP B 122      21.712 -17.427 178.865  1.00 54.40           O  
ATOM   2267  CB  ASP B 122      24.903 -17.891 180.091  1.00 57.43           C  
ATOM   2268  CG  ASP B 122      25.674 -16.616 180.445  1.00 57.54           C  
ATOM   2269  OD1 ASP B 122      25.321 -15.981 181.469  1.00 56.16           O  
ATOM   2270  OD2 ASP B 122      26.562 -16.272 179.637  1.00 44.14           O1-
ATOM   2271  H   ASP B 122      22.219 -19.346 179.666  1.00 99.99           H  
ATOM   2272  N   TYR B 123      22.777 -15.659 179.763  1.00 49.68           N  
ATOM   2273  CA  TYR B 123      22.240 -14.690 178.805  1.00 47.87           C  
ATOM   2274  C   TYR B 123      23.240 -13.554 178.600  1.00 43.94           C  
ATOM   2275  O   TYR B 123      24.097 -13.313 179.450  1.00 43.30           O  
ATOM   2276  CB  TYR B 123      20.877 -14.175 179.285  1.00 43.55           C  
ATOM   2277  CG  TYR B 123      20.962 -12.981 180.229  1.00 38.71           C  
ATOM   2278  CD1 TYR B 123      21.240 -13.172 181.573  1.00 35.92           C  
ATOM   2279  CD2 TYR B 123      20.760 -11.706 179.721  1.00 41.66           C  
ATOM   2280  CE1 TYR B 123      21.305 -12.072 182.421  1.00 38.69           C  
ATOM   2281  CE2 TYR B 123      20.817 -10.611 180.569  1.00 38.48           C  
ATOM   2282  CZ  TYR B 123      21.097 -10.797 181.912  1.00 40.21           C  
ATOM   2283  OH  TYR B 123      21.274  -9.702 182.695  1.00 42.32           O  
ATOM   2284  H   TYR B 123      23.261 -15.256 180.542  1.00 99.99           H  
ATOM   2285  HH  TYR B 123      20.905  -8.897 182.238  1.00 99.99           H  
ATOM   2286  N   LYS B 124      23.044 -12.862 177.490  1.00 38.22           N  
ATOM   2287  CA  LYS B 124      23.782 -11.630 177.187  1.00 46.70           C  
ATOM   2288  C   LYS B 124      22.837 -10.555 176.657  1.00 51.95           C  
ATOM   2289  O   LYS B 124      21.738 -10.856 176.187  1.00 51.92           O  
ATOM   2290  CB  LYS B 124      24.922 -11.890 176.197  1.00 45.10           C  
ATOM   2291  CG  LYS B 124      26.077 -12.710 176.782  1.00 46.23           C  
ATOM   2292  CD  LYS B 124      26.639 -12.081 178.062  1.00 55.13           C  
ATOM   2293  CE  LYS B 124      27.908 -12.774 178.550  1.00 60.77           C  
ATOM   2294  NZ  LYS B 124      29.092 -12.030 178.096  1.00 64.49           N1+
ATOM   2295  H   LYS B 124      22.299 -13.090 176.858  1.00 99.99           H  
ATOM   2296  HZ1 LYS B 124      29.914 -12.511 178.399  1.00 99.99           H  
ATOM   2297  HZ2 LYS B 124      29.085 -11.962 177.100  1.00 99.99           H  
ATOM   2298  HZ3 LYS B 124      29.068 -11.116 178.500  1.00 99.99           H  
ATOM   2299  N   ARG B 125      23.272  -9.311 176.803  1.00 44.67           N  
ATOM   2300  CA  ARG B 125      22.498  -8.168 176.304  1.00 42.16           C  
ATOM   2301  C   ARG B 125      23.169  -7.539 175.086  1.00 43.95           C  
ATOM   2302  O   ARG B 125      24.388  -7.579 174.918  1.00 49.32           O  
ATOM   2303  CB  ARG B 125      22.349  -7.082 177.361  1.00 42.21           C  
ATOM   2304  CG  ARG B 125      21.629  -7.563 178.620  1.00 51.21           C  
ATOM   2305  CD  ARG B 125      21.566  -6.444 179.660  1.00 66.03           C  
ATOM   2306  NE  ARG B 125      22.914  -5.879 179.862  1.00 73.18           N  
ATOM   2307  CZ  ARG B 125      23.802  -6.237 180.786  1.00 75.43           C  
ATOM   2308  NH1 ARG B 125      23.529  -7.193 181.665  1.00 72.82           N1+
ATOM   2309  NH2 ARG B 125      25.003  -5.676 180.801  1.00 78.28           N  
ATOM   2310  H   ARG B 125      24.156  -9.089 177.217  1.00 99.99           H  
ATOM   2311  HE  ARG B 125      23.193  -5.217 179.169  1.00 99.99           H  
ATOM   2312 1HH1 ARG B 125      24.187  -7.454 182.368  1.00 99.99           H  
ATOM   2313 2HH1 ARG B 125      22.644  -7.646 181.613  1.00 99.99           H  
ATOM   2314 1HH2 ARG B 125      25.663  -5.942 181.500  1.00 99.99           H  
ATOM   2315 2HH2 ARG B 125      25.244  -4.979 180.128  1.00 99.99           H  
ATOM   2316  N   ILE B 126      22.302  -7.013 174.236  1.00 38.92           N  
ATOM   2317  CA  ILE B 126      22.692  -6.320 173.001  1.00 37.18           C  
ATOM   2318  C   ILE B 126      21.904  -5.003 172.968  1.00 37.88           C  
ATOM   2319  O   ILE B 126      20.694  -5.000 173.183  1.00 39.27           O  
ATOM   2320  CB  ILE B 126      22.365  -7.181 171.762  1.00 38.23           C  
ATOM   2321  CG1 ILE B 126      22.933  -8.612 171.873  1.00 39.95           C  
ATOM   2322  CG2 ILE B 126      22.913  -6.468 170.523  1.00 49.21           C  
ATOM   2323  CD  ILE B 126      22.668  -9.548 170.685  1.00 46.66           C  
ATOM   2324  H   ILE B 126      21.316  -7.026 174.432  1.00 99.99           H  
ATOM   2325  N   THR B 127      22.580  -3.922 172.609  1.00 43.05           N  
ATOM   2326  CA  THR B 127      21.918  -2.611 172.455  1.00 40.60           C  
ATOM   2327  C   THR B 127      21.783  -2.304 170.960  1.00 39.04           C  
ATOM   2328  O   THR B 127      22.748  -2.393 170.209  1.00 44.22           O  
ATOM   2329  CB  THR B 127      22.729  -1.516 173.169  1.00 47.28           C  
ATOM   2330  CG2 THR B 127      22.019  -0.158 173.137  1.00 50.18           C  
ATOM   2331  OG1 THR B 127      22.936  -1.895 174.533  1.00 54.12           O  
ATOM   2332  H   THR B 127      23.583  -3.919 172.541  1.00 99.99           H  
ATOM   2333  HG1 THR B 127      23.461  -1.186 175.005  1.00 99.99           H  
ATOM   2334  N   VAL B 128      20.578  -1.930 170.552  1.00 40.74           N  
ATOM   2335  CA  VAL B 128      20.287  -1.509 169.168  1.00 45.43           C  
ATOM   2336  C   VAL B 128      19.938  -0.015 169.186  1.00 40.08           C  
ATOM   2337  O   VAL B 128      19.038   0.409 169.909  1.00 38.62           O  
ATOM   2338  CB  VAL B 128      19.127  -2.345 168.578  1.00 42.09           C  
ATOM   2339  CG1 VAL B 128      18.633  -1.826 167.220  1.00 36.58           C  
ATOM   2340  CG2 VAL B 128      19.547  -3.808 168.406  1.00 36.29           C  
ATOM   2341  H   VAL B 128      19.790  -1.929 171.178  1.00 99.99           H  
ATOM   2342  N   LYS B 129      20.633   0.728 168.334  1.00 44.35           N  
ATOM   2343  CA  LYS B 129      20.308   2.132 168.029  1.00 42.37           C  
ATOM   2344  C   LYS B 129      19.795   2.175 166.583  1.00 40.46           C  
ATOM   2345  O   LYS B 129      20.372   1.564 165.680  1.00 37.48           O  
ATOM   2346  CB  LYS B 129      21.561   3.012 168.104  1.00 43.80           C  
ATOM   2347  CG  LYS B 129      22.398   2.906 169.384  1.00 53.42           C  
ATOM   2348  CD  LYS B 129      21.733   3.494 170.630  1.00 59.01           C  
ATOM   2349  CE  LYS B 129      22.825   3.979 171.585  1.00 61.70           C  
ATOM   2350  NZ  LYS B 129      22.757   3.329 172.904  1.00 61.30           N1+
ATOM   2351  H   LYS B 129      21.438   0.362 167.850  1.00 99.99           H  
ATOM   2352  HZ1 LYS B 129      23.482   3.696 173.486  1.00 99.99           H  
ATOM   2353  HZ2 LYS B 129      21.868   3.516 173.321  1.00 99.99           H  
ATOM   2354  HZ3 LYS B 129      22.880   2.344 172.796  1.00 99.99           H  
ATOM   2355  N   VAL B 130      18.718   2.926 166.387  1.00 34.06           N  
ATOM   2356  CA  VAL B 130      18.103   3.081 165.057  1.00 40.01           C  
ATOM   2357  C   VAL B 130      18.301   4.528 164.588  1.00 40.92           C  
ATOM   2358  O   VAL B 130      17.856   5.474 165.235  1.00 36.27           O  
ATOM   2359  CB  VAL B 130      16.605   2.700 165.075  1.00 33.19           C  
ATOM   2360  CG1 VAL B 130      15.965   2.832 163.688  1.00 33.59           C  
ATOM   2361  CG2 VAL B 130      16.386   1.265 165.562  1.00 35.48           C  
ATOM   2362  H   VAL B 130      18.256   3.413 167.129  1.00 99.99           H  
ATOM   2363  N   ASN B 131      19.087   4.668 163.527  1.00 35.43           N  
ATOM   2364  CA  ASN B 131      19.196   5.942 162.796  1.00 40.97           C  
ATOM   2365  C   ASN B 131      18.000   6.115 161.867  1.00 42.70           C  
ATOM   2366  O   ASN B 131      17.526   5.143 161.284  1.00 42.05           O  
ATOM   2367  CB  ASN B 131      20.490   5.997 161.982  1.00 37.59           C  
ATOM   2368  CG  ASN B 131      21.722   6.238 162.860  1.00 38.69           C  
ATOM   2369  ND2 ASN B 131      21.531   6.892 163.992  1.00 38.03           N  
ATOM   2370  OD1 ASN B 131      22.837   5.897 162.516  1.00 42.86           O  
ATOM   2371  H   ASN B 131      19.548   3.878 163.106  1.00 99.99           H  
ATOM   2372 1HD2 ASN B 131      22.332   7.063 164.558  1.00 99.99           H  
ATOM   2373 2HD2 ASN B 131      20.615   7.151 164.273  1.00 99.99           H  
ATOM   2374  N   ALA B 132      17.482   7.333 161.793  1.00 26.11           N  
ATOM   2375  CA  ALA B 132      16.309   7.601 160.947  1.00 27.18           C  
ATOM   2376  C   ALA B 132      16.302   9.033 160.402  1.00 37.15           C  
ATOM   2377  O   ALA B 132      16.718   9.952 161.111  1.00 41.96           O  
ATOM   2378  CB  ALA B 132      15.036   7.352 161.762  1.00 28.25           C  
ATOM   2379  H   ALA B 132      17.780   8.095 162.371  1.00 99.99           H  
ATOM   2380  N   PRO B 133      15.857   9.219 159.151  1.00 33.16           N  
ATOM   2381  CA  PRO B 133      15.635  10.563 158.598  1.00 31.31           C  
ATOM   2382  C   PRO B 133      14.507  11.288 159.341  1.00 30.95           C  
ATOM   2383  O   PRO B 133      13.592  10.670 159.888  1.00 30.14           O  
ATOM   2384  CB  PRO B 133      15.338  10.349 157.111  1.00 34.83           C  
ATOM   2385  CG  PRO B 133      14.840   8.906 157.028  1.00 34.03           C  
ATOM   2386  CD  PRO B 133      15.617   8.180 158.128  1.00 30.85           C  
ATOM   2387  N   TYR B 134      14.549  12.613 159.242  1.00 24.04           N  
ATOM   2388  CA  TYR B 134      13.584  13.511 159.906  1.00 31.60           C  
ATOM   2389  C   TYR B 134      12.113  13.124 159.676  1.00 35.48           C  
ATOM   2390  O   TYR B 134      11.373  12.935 160.638  1.00 42.09           O  
ATOM   2391  CB  TYR B 134      13.816  14.943 159.416  1.00 26.62           C  
ATOM   2392  CG  TYR B 134      12.930  15.934 160.168  1.00 30.29           C  
ATOM   2393  CD1 TYR B 134      13.393  16.482 161.355  1.00 37.95           C  
ATOM   2394  CD2 TYR B 134      11.659  16.254 159.698  1.00 33.35           C  
ATOM   2395  CE1 TYR B 134      12.590  17.359 162.070  1.00 45.37           C  
ATOM   2396  CE2 TYR B 134      10.853  17.128 160.417  1.00 34.40           C  
ATOM   2397  CZ  TYR B 134      11.330  17.685 161.595  1.00 38.87           C  
ATOM   2398  OH  TYR B 134      10.577  18.586 162.286  1.00 47.26           O  
ATOM   2399  H   TYR B 134      15.314  13.077 158.795  1.00 99.99           H  
ATOM   2400  HH  TYR B 134       9.704  18.726 161.826  1.00 99.99           H  
ATOM   2401  N   ALA B 135      11.761  12.833 158.423  1.00 37.98           N  
ATOM   2402  CA  ALA B 135      10.365  12.522 158.051  1.00 44.50           C  
ATOM   2403  C   ALA B 135       9.833  11.255 158.744  1.00 36.79           C  
ATOM   2404  O   ALA B 135       8.726  11.265 159.281  1.00 34.04           O  
ATOM   2405  CB  ALA B 135      10.235  12.412 156.531  1.00 40.38           C  
ATOM   2406  H   ALA B 135      12.432  12.739 157.689  1.00 99.99           H  
ATOM   2407  N   ALA B 136      10.725  10.280 158.940  1.00 36.54           N  
ATOM   2408  CA  ALA B 136      10.399   9.051 159.688  1.00 35.19           C  
ATOM   2409  C   ALA B 136      10.248   9.313 161.195  1.00 39.85           C  
ATOM   2410  O   ALA B 136       9.257   8.897 161.797  1.00 47.63           O  
ATOM   2411  CB  ALA B 136      11.477   7.991 159.453  1.00 34.47           C  
ATOM   2412  H   ALA B 136      11.690  10.377 158.699  1.00 99.99           H  
ATOM   2413  N   ALA B 137      11.109  10.178 161.738  1.00 29.99           N  
ATOM   2414  CA  ALA B 137      11.086  10.498 163.176  1.00 33.53           C  
ATOM   2415  C   ALA B 137       9.891  11.384 163.546  1.00 38.72           C  
ATOM   2416  O   ALA B 137       9.327  11.221 164.619  1.00 39.24           O  
ATOM   2417  CB  ALA B 137      12.395  11.157 163.615  1.00 30.38           C  
ATOM   2418  H   ALA B 137      11.691  10.785 161.191  1.00 99.99           H  
ATOM   2419  N   LEU B 138       9.424  12.193 162.592  1.00 34.38           N  
ATOM   2420  CA  LEU B 138       8.253  13.067 162.775  1.00 45.26           C  
ATOM   2421  C   LEU B 138       6.950  12.254 162.775  1.00 46.87           C  
ATOM   2422  O   LEU B 138       6.120  12.440 163.664  1.00 54.96           O  
ATOM   2423  CB  LEU B 138       8.223  14.138 161.680  1.00 35.27           C  
ATOM   2424  CG  LEU B 138       7.026  15.088 161.818  1.00 52.50           C  
ATOM   2425  CD1 LEU B 138       7.232  16.120 162.931  1.00 40.24           C  
ATOM   2426  CD2 LEU B 138       6.733  15.746 160.471  1.00 58.29           C  
ATOM   2427  H   LEU B 138       9.830  12.218 161.678  1.00 99.99           H  
ATOM   2428  N   GLU B 139       6.866  11.261 161.885  1.00 41.97           N  
ATOM   2429  CA  GLU B 139       5.729  10.319 161.872  1.00 45.29           C  
ATOM   2430  C   GLU B 139       5.659   9.547 163.204  1.00 47.29           C  
ATOM   2431  O   GLU B 139       4.585   9.348 163.766  1.00 55.06           O  
ATOM   2432  CB  GLU B 139       5.854   9.377 160.668  1.00 42.17           C  
ATOM   2433  CG  GLU B 139       4.758   8.302 160.636  1.00 52.76           C  
ATOM   2434  CD  GLU B 139       4.739   7.454 159.360  1.00 57.30           C  
ATOM   2435  OE1 GLU B 139       3.642   6.936 159.064  1.00 68.82           O  
ATOM   2436  OE2 GLU B 139       5.802   7.328 158.709  1.00 54.83           O1-
ATOM   2437  H   GLU B 139       7.587  11.072 161.214  1.00 99.99           H  
ATOM   2438  N   HIS B 140       6.836   9.196 163.718  1.00 52.08           N  
ATOM   2439  CA  HIS B 140       6.993   8.577 165.042  1.00 56.52           C  
ATOM   2440  C   HIS B 140       6.757   9.550 166.214  1.00 61.43           C  
ATOM   2441  O   HIS B 140       6.413   9.101 167.300  1.00 59.63           O  
ATOM   2442  CB  HIS B 140       8.394   7.959 165.092  1.00 57.27           C  
ATOM   2443  CG  HIS B 140       8.780   7.436 166.483  1.00 66.32           C  
ATOM   2444  CD2 HIS B 140       9.601   8.040 167.336  1.00 64.48           C  
ATOM   2445  ND1 HIS B 140       8.352   6.313 167.029  1.00 76.40           N  
ATOM   2446  CE1 HIS B 140       8.909   6.211 168.239  1.00 72.05           C  
ATOM   2447  NE2 HIS B 140       9.683   7.270 168.422  1.00 69.66           N  
ATOM   2448  H   HIS B 140       7.697   9.340 163.226  1.00 99.99           H  
ATOM   2449  HD1 HIS B 140       7.708   5.668 166.618  1.00 99.99           H  
ATOM   2450  N   HIS B 141       6.983  10.842 165.993  1.00 65.36           N  
ATOM   2451  CA  HIS B 141       7.005  11.853 167.063  1.00 64.70           C  
ATOM   2452  C   HIS B 141       5.633  12.041 167.721  1.00 80.57           C  
ATOM   2453  O   HIS B 141       5.484  11.721 168.893  1.00 93.56           O  
ATOM   2454  CB  HIS B 141       7.568  13.181 166.543  1.00 61.20           C  
ATOM   2455  CG  HIS B 141       7.967  14.085 167.715  1.00 65.91           C  
ATOM   2456  CD2 HIS B 141       7.587  15.345 167.902  1.00 58.52           C  
ATOM   2457  ND1 HIS B 141       8.727  13.718 168.733  1.00 69.57           N  
ATOM   2458  CE1 HIS B 141       8.832  14.759 169.561  1.00 69.04           C  
ATOM   2459  NE2 HIS B 141       8.134  15.761 169.045  1.00 62.23           N  
ATOM   2460  H   HIS B 141       7.250  11.189 165.094  1.00 99.99           H  
ATOM   2461  HD1 HIS B 141       9.140  12.815 168.862  1.00 99.99           H  
ATOM   2462  N   HIS B 142       4.677  12.573 166.953  1.00 84.28           N  
ATOM   2463  CA  HIS B 142       3.284  12.848 167.393  1.00 94.98           C  
ATOM   2464  C   HIS B 142       3.114  13.155 168.897  1.00 97.25           C  
ATOM   2465  O   HIS B 142       3.398  14.301 169.309  1.00 91.42           O  
ATOM   2466  CB  HIS B 142       2.336  11.710 166.946  1.00 97.89           C  
ATOM   2467  CG  HIS B 142       2.609  10.311 167.553  1.00 99.66           C  
ATOM   2468  CD2 HIS B 142       2.097   9.757 168.659  1.00102.50           C  
ATOM   2469  ND1 HIS B 142       3.479   9.450 167.068  1.00 95.85           N  
ATOM   2470  CE1 HIS B 142       3.553   8.406 167.896  1.00 97.25           C  
ATOM   2471  NE2 HIS B 142       2.701   8.594 168.891  1.00101.94           N  
ATOM   2472  OXT HIS B 142       2.726  12.201 169.594  1.00 99.99           O1-
ATOM   2473  H   HIS B 142       4.873  12.829 166.008  1.00 99.99           H  
ATOM   2474  HD1 HIS B 142       3.947   9.537 166.188  1.00 99.99           H  
TER   
HETATM 2475  C   UNK N   1       6.425 -22.591 177.804  0.00  0.00           C  
HETATM 2476  C   UNK N   1       7.811 -23.073 177.399  0.00  0.00           C  
HETATM 2477  C   UNK N   1       8.789 -21.006 178.231  0.00  0.00           C  
HETATM 2478  C   UNK N   1       7.518 -20.552 178.596  0.00  0.00           C  
HETATM 2479  C   UNK N   1       5.544 -22.535 176.551  0.00  0.00           C  
HETATM 2480  C   UNK N   1       5.844 -23.581 178.818  0.00  0.00           C  
HETATM 2481  C   UNK N   1       8.903 -22.331 177.604  0.00  0.00           C  
HETATM 2482  C   UNK N   1       9.925 -20.204 178.440  0.00  0.00           C  
HETATM 2483  C   UNK N   1       7.365 -19.295 179.170  0.00  0.00           C  
HETATM 2484  C   UNK N   1       9.771 -18.914 179.026  0.00  0.00           C  
HETATM 2485  C   UNK N   1       8.474 -18.481 179.380  0.00  0.00           C  
HETATM 2486  C   UNK N   1      10.934 -18.011 179.286  0.00  0.00           C  
HETATM 2487  C   UNK N   1      12.318 -18.533 179.190  0.00  0.00           C  
HETATM 2488  C   UNK N   1      13.372 -17.845 179.662  0.00  0.00           C  
HETATM 2489  C   UNK N   1      14.765 -18.361 179.611  0.00  0.00           C  
HETATM 2490  C   UNK N   1      15.262 -19.112 178.523  0.00  0.00           C  
HETATM 2491  C   UNK N   1      16.580 -19.564 178.523  0.00  0.00           C  
HETATM 2492  C   UNK N   1      17.425 -19.272 179.601  0.00  0.00           C  
HETATM 2493  C   UNK N   1      16.938 -18.538 180.685  0.00  0.00           C  
HETATM 2494  C   UNK N   1      15.615 -18.091 180.695  0.00  0.00           C  
HETATM 2495  O   UNK N   1       6.425 -21.327 178.387  0.00  0.00           O  
HETATM 2496  O   UNK N   1      10.756 -16.845 179.601  0.00  0.00           O  
HETATM 2497  O   UNK N   1      18.706 -19.695 179.602  0.00  0.00           O  
HETATM 2498  O   UNK N   1      11.126 -20.678 178.030  0.00  0.00           O  
HETATM 2499  H   UNK N   1      18.952 -20.565 179.253  0.00  0.00           H  
HETATM 2500  H   UNK N   1      11.667 -20.291 177.335  0.00  0.00           H  
CONECT 2475 2476 2479 2480 2495
CONECT 2476 2475 2481
CONECT 2477 2478 2481 2482
CONECT 2478 2477 2483 2495
CONECT 2479 2475
CONECT 2480 2475
CONECT 2481 2476 2477
CONECT 2482 2477 2484 2498
CONECT 2483 2478 2485
CONECT 2484 2482 2485 2486
CONECT 2485 2483 2484
CONECT 2486 2484 2487 2496
CONECT 2487 2486 2488
CONECT 2488 2487 2489
CONECT 2489 2488 2490 2494
CONECT 2490 2489 2491
CONECT 2491 2490 2492
CONECT 2492 2491 2493 2497
CONECT 2493 2492 2494
CONECT 2494 2489 2493
CONECT 2495 2475 2478
CONECT 2496 2486
CONECT 2497 2492 2499
CONECT 2498 2482 2500
CONECT 2499 2497
CONECT 2500 2498
END
