# Supplementary material for: In silico identification of promising PD-L1 inhibitors from selected indian medicinal plants for treatment of triple negative breast cancer
Source: PLoS One. 2025 Jul 10;20(7):e0327475. doi: 10.1371/journal.pone.0327475 (PMC12244773; doi:10.1371/journal.pone.0327475)
Supplement: S1 File — (ZIP) [file pone.0327475.s002.zip › CID-14106343_Protein.pdb]

HETATM    1  N   UNK N   1       6.984 -17.435 180.110  0.00  0.00           N  
HETATM    2  N   UNK N   1       3.435 -12.506 182.449  0.00  0.00           N  
HETATM    3  C   UNK N   1       7.561 -14.630 180.493  0.00  0.00           C  
HETATM    4  C   UNK N   1       6.542 -15.359 181.400  0.00  0.00           C  
HETATM    5  C   UNK N   1       5.907 -16.471 180.480  0.00  0.00           C  
HETATM    6  C   UNK N   1       8.192 -13.302 181.017  0.00  0.00           C  
HETATM    7  C   UNK N   1       8.672 -15.624 180.054  0.00  0.00           C  
HETATM    8  C   UNK N   1       6.904 -14.096 179.286  0.00  0.00           C  
HETATM    9  C   UNK N   1       5.530 -14.387 181.972  0.00  0.00           C  
HETATM   10  C   UNK N   1       5.847 -13.100 182.244  0.00  0.00           C  
HETATM   11  C   UNK N   1       5.153 -15.866 179.226  0.00  0.00           C  
HETATM   12  C   UNK N   1       8.081 -16.839 179.325  0.00  0.00           C  
HETATM   13  C   UNK N   1       5.831 -14.655 178.621  0.00  0.00           C  
HETATM   14  C   UNK N   1       7.208 -12.547 181.897  0.00  0.00           C  
HETATM   15  C   UNK N   1       7.469 -12.927 178.934  0.00  0.00           C  
HETATM   16  C   UNK N   1       6.479 -18.661 179.468  0.00  0.00           C  
HETATM   17  C   UNK N   1       5.357 -13.995 177.471  0.00  0.00           C  
HETATM   18  C   UNK N   1       7.050 -12.245 177.789  0.00  0.00           C  
HETATM   19  C   UNK N   1       5.985 -12.799 177.038  0.00  0.00           C  
HETATM   20  C   UNK N   1       4.811 -12.200 182.922  0.00  0.00           C  
HETATM   21  C   UNK N   1       2.375 -11.761 183.184  0.00  0.00           C  
HETATM   22  C   UNK N   1       3.294 -12.364 180.985  0.00  0.00           C  
HETATM   23  C   UNK N   1       2.477 -12.130 184.659  0.00  0.00           C  
HETATM   24  C   UNK N   1       2.513 -10.186 183.049  0.00  0.00           C  
HETATM   25  C   UNK N   1       3.784 -11.760 185.263  0.00  0.00           C  
HETATM   26  C   UNK N   1       1.496 -12.665 185.392  0.00  0.00           C  
HETATM   27  C   UNK N   1       4.920 -12.417 184.447  0.00  0.00           C  
HETATM   28  C   UNK N   1       4.037 -12.000 186.790  0.00  0.00           C  
HETATM   29  C   UNK N   1       3.796 -10.301 185.209  0.00  0.00           C  
HETATM   30  C   UNK N   1       2.818 -12.560 187.505  0.00  0.00           C  
HETATM   31  C   UNK N   1       4.229  -9.789 186.373  0.00  0.00           C  
HETATM   32  C   UNK N   1       4.355  -8.411 186.548  0.00  0.00           C  
HETATM   33  C   UNK N   1       3.946  -7.563 185.492  0.00  0.00           C  
HETATM   34  C   UNK N   1       3.386  -8.116 184.315  0.00  0.00           C  
HETATM   35  C   UNK N   1       3.298  -9.515 184.176  0.00  0.00           C  
HETATM   36  C   UNK N   1       1.673 -12.870 186.851  0.00  0.00           C  
HETATM   37  C   UNK N   1       6.141  -7.508 187.819  0.00  0.00           C  
HETATM   38  C   UNK N   1       1.780 -12.679 189.632  0.00  0.00           C  
HETATM   39  O   UNK N   1       8.364 -12.539 179.851  0.00  0.00           O  
HETATM   40  O   UNK N   1       7.527 -11.437 182.296  0.00  0.00           O  
HETATM   41  O   UNK N   1       4.421 -10.749 187.289  0.00  0.00           O  
HETATM   42  O   UNK N   1       4.825  -7.899 187.704  0.00  0.00           O  
HETATM   43  O   UNK N   1       2.894 -12.796 188.833  0.00  0.00           O  
HETATM   44  O   UNK N   1       7.221 -15.946 182.486  0.00  0.00           O  
HETATM   45  O   UNK N   1       7.625 -11.077 177.439  0.00  0.00           O  
HETATM   46  H   UNK N   1       6.560 -16.101 183.211  0.00  0.00           H  
HETATM   47  H   UNK N   1       8.386 -11.049 176.841  0.00  0.00           H  
ATOM     48  N   ALA A  18       6.761 -27.100 179.327  1.00 79.50           N  
ATOM     49  CA  ALA A  18       5.671 -26.773 180.273  1.00 75.61           C  
ATOM     50  C   ALA A  18       6.198 -26.282 181.641  1.00 66.76           C  
ATOM     51  O   ALA A  18       5.448 -25.987 182.571  1.00 61.84           O  
ATOM     52  CB  ALA A  18       4.762 -27.996 180.465  1.00 73.27           C  
ATOM     53  H1  ALA A  18       7.649 -26.934 179.739  1.00 99.99           H  
ATOM     54  H2  ALA A  18       6.724 -28.039 179.038  1.00 99.99           H  
ATOM     55  H3  ALA A  18       6.697 -26.563 178.503  1.00 99.99           H  
ATOM     56  N   PHE A  19       7.523 -26.169 181.722  1.00 57.80           N  
ATOM     57  CA  PHE A  19       8.250 -25.641 182.882  1.00 45.83           C  
ATOM     58  C   PHE A  19       7.883 -24.167 183.111  1.00 49.00           C  
ATOM     59  O   PHE A  19       8.124 -23.307 182.265  1.00 48.89           O  
ATOM     60  CB  PHE A  19       9.746 -25.800 182.604  1.00 39.08           C  
ATOM     61  CG  PHE A  19      10.580 -25.314 183.786  1.00 40.61           C  
ATOM     62  CD1 PHE A  19      10.882 -26.197 184.812  1.00 42.95           C  
ATOM     63  CD2 PHE A  19      11.008 -23.996 183.830  1.00 45.46           C  
ATOM     64  CE1 PHE A  19      11.628 -25.750 185.900  1.00 43.85           C  
ATOM     65  CE2 PHE A  19      11.767 -23.556 184.911  1.00 40.75           C  
ATOM     66  CZ  PHE A  19      12.068 -24.439 185.941  1.00 42.45           C  
ATOM     67  H   PHE A  19       8.117 -26.449 180.972  1.00 99.99           H  
ATOM     68  N   THR A  20       7.254 -23.919 184.252  1.00 43.62           N  
ATOM     69  CA  THR A  20       6.772 -22.571 184.602  1.00 45.63           C  
ATOM     70  C   THR A  20       7.369 -22.148 185.947  1.00 37.13           C  
ATOM     71  O   THR A  20       7.242 -22.854 186.945  1.00 39.79           O  
ATOM     72  CB  THR A  20       5.233 -22.552 184.677  1.00 52.82           C  
ATOM     73  CG2 THR A  20       4.676 -21.144 184.920  1.00 53.87           C  
ATOM     74  OG1 THR A  20       4.677 -23.049 183.456  1.00 50.18           O  
ATOM     75  H   THR A  20       7.116 -24.617 184.956  1.00 99.99           H  
ATOM     76  HG1 THR A  20       5.412 -23.319 182.832  1.00 99.99           H  
ATOM     77  N   VAL A  21       7.956 -20.959 185.943  1.00 33.85           N  
ATOM     78  CA  VAL A  21       8.362 -20.277 187.184  1.00 36.76           C  
ATOM     79  C   VAL A  21       7.188 -19.375 187.585  1.00 39.53           C  
ATOM     80  O   VAL A  21       6.635 -18.672 186.749  1.00 41.91           O  
ATOM     81  CB  VAL A  21       9.663 -19.482 186.963  1.00 37.71           C  
ATOM     82  CG1 VAL A  21       9.984 -18.523 188.113  1.00 34.88           C  
ATOM     83  CG2 VAL A  21      10.839 -20.452 186.829  1.00 28.03           C  
ATOM     84  H   VAL A  21       8.016 -20.403 185.108  1.00 99.99           H  
ATOM     85  N   THR A  22       6.833 -19.422 188.858  1.00 36.21           N  
ATOM     86  CA  THR A  22       5.717 -18.611 189.386  1.00 41.87           C  
ATOM     87  C   THR A  22       6.192 -17.807 190.597  1.00 43.04           C  
ATOM     88  O   THR A  22       7.125 -18.187 191.306  1.00 33.26           O  
ATOM     89  CB  THR A  22       4.506 -19.467 189.798  1.00 46.60           C  
ATOM     90  CG2 THR A  22       3.978 -20.340 188.654  1.00 48.50           C  
ATOM     91  OG1 THR A  22       4.841 -20.270 190.933  1.00 45.17           O  
ATOM     92  H   THR A  22       7.334 -19.961 189.537  1.00 99.99           H  
ATOM     93  HG1 THR A  22       4.045 -20.809 191.203  1.00 99.99           H  
ATOM     94  N   VAL A  23       5.528 -16.676 190.797  1.00 39.20           N  
ATOM     95  CA  VAL A  23       5.743 -15.826 191.976  1.00 36.94           C  
ATOM     96  C   VAL A  23       4.413 -15.675 192.726  1.00 45.63           C  
ATOM     97  O   VAL A  23       3.415 -15.323 192.092  1.00 50.56           O  
ATOM     98  CB  VAL A  23       6.338 -14.452 191.599  1.00 35.08           C  
ATOM     99  CG1 VAL A  23       7.782 -14.638 191.135  1.00 28.39           C  
ATOM    100  CG2 VAL A  23       5.547 -13.698 190.519  1.00 35.03           C  
ATOM    101  H   VAL A  23       4.832 -16.340 190.163  1.00 99.99           H  
ATOM    102  N   PRO A  24       4.365 -15.983 194.028  1.00 48.26           N  
ATOM    103  CA  PRO A  24       3.157 -15.727 194.830  1.00 50.24           C  
ATOM    104  C   PRO A  24       2.858 -14.222 194.928  1.00 45.50           C  
ATOM    105  O   PRO A  24       1.703 -13.811 194.891  1.00 49.78           O  
ATOM    106  CB  PRO A  24       3.433 -16.382 196.184  1.00 52.73           C  
ATOM    107  CG  PRO A  24       4.959 -16.363 196.294  1.00 50.95           C  
ATOM    108  CD  PRO A  24       5.438 -16.577 194.854  1.00 48.38           C  
ATOM    109  N   LYS A  25       3.918 -13.418 195.015  1.00 42.32           N  
ATOM    110  CA  LYS A  25       3.820 -11.955 194.970  1.00 29.34           C  
ATOM    111  C   LYS A  25       4.733 -11.461 193.850  1.00 28.54           C  
ATOM    112  O   LYS A  25       5.912 -11.808 193.791  1.00 31.90           O  
ATOM    113  CB  LYS A  25       4.352 -11.354 196.271  1.00 25.27           C  
ATOM    114  CG  LYS A  25       3.598 -11.761 197.541  1.00 30.07           C  
ATOM    115  CD  LYS A  25       4.278 -11.191 198.795  1.00 29.47           C  
ATOM    116  CE  LYS A  25       4.481  -9.669 198.774  1.00 30.49           C  
ATOM    117  NZ  LYS A  25       3.253  -8.885 198.983  1.00 41.79           N1+
ATOM    118  H   LYS A  25       4.853 -13.752 195.127  1.00 99.99           H  
ATOM    119  HZ1 LYS A  25       3.464  -7.920 198.820  1.00 99.99           H  
ATOM    120  HZ2 LYS A  25       2.533  -9.169 198.350  1.00 99.99           H  
ATOM    121  HZ3 LYS A  25       2.954  -9.011 199.926  1.00 99.99           H  
ATOM    122  N   ASP A  26       4.184 -10.578 193.032  1.00 31.72           N  
ATOM    123  CA  ASP A  26       4.989  -9.836 192.044  1.00 28.24           C  
ATOM    124  C   ASP A  26       5.276  -8.397 192.516  1.00 29.32           C  
ATOM    125  O   ASP A  26       5.875  -7.613 191.783  1.00 33.86           O  
ATOM    126  CB  ASP A  26       4.304  -9.856 190.663  1.00 35.04           C  
ATOM    127  CG  ASP A  26       2.941  -9.156 190.614  1.00 47.33           C  
ATOM    128  OD1 ASP A  26       2.238  -9.165 191.655  1.00 58.54           O  
ATOM    129  OD2 ASP A  26       2.624  -8.603 189.541  1.00 61.74           O1-
ATOM    130  H   ASP A  26       3.204 -10.360 193.050  1.00 99.99           H  
ATOM    131  N   LEU A  27       4.805  -8.054 193.717  1.00 28.27           N  
ATOM    132  CA  LEU A  27       5.022  -6.730 194.323  1.00 28.05           C  
ATOM    133  C   LEU A  27       5.345  -6.881 195.814  1.00 28.42           C  
ATOM    134  O   LEU A  27       4.564  -7.462 196.560  1.00 22.81           O  
ATOM    135  CB  LEU A  27       3.772  -5.852 194.141  1.00 26.33           C  
ATOM    136  CG  LEU A  27       3.903  -4.467 194.796  1.00 31.03           C  
ATOM    137  CD1 LEU A  27       4.928  -3.587 194.075  1.00 22.79           C  
ATOM    138  CD2 LEU A  27       2.541  -3.777 194.878  1.00 22.41           C  
ATOM    139  H   LEU A  27       4.339  -8.703 194.319  1.00 99.99           H  
ATOM    140  N   TYR A  28       6.488  -6.329 196.201  1.00 28.07           N  
ATOM    141  CA  TYR A  28       6.906  -6.237 197.612  1.00 27.41           C  
ATOM    142  C   TYR A  28       7.086  -4.761 197.987  1.00 24.97           C  
ATOM    143  O   TYR A  28       7.655  -3.980 197.226  1.00 22.77           O  
ATOM    144  CB  TYR A  28       8.225  -6.993 197.842  1.00 24.01           C  
ATOM    145  CG  TYR A  28       8.085  -8.519 197.775  1.00 24.48           C  
ATOM    146  CD1 TYR A  28       8.009  -9.164 196.550  1.00 19.28           C  
ATOM    147  CD2 TYR A  28       8.086  -9.279 198.940  1.00 24.71           C  
ATOM    148  CE1 TYR A  28       7.933 -10.550 196.477  1.00 20.42           C  
ATOM    149  CE2 TYR A  28       8.005 -10.667 198.874  1.00 30.47           C  
ATOM    150  CZ  TYR A  28       7.936 -11.306 197.642  1.00 24.61           C  
ATOM    151  OH  TYR A  28       7.902 -12.668 197.576  1.00 27.91           O  
ATOM    152  H   TYR A  28       7.126  -5.927 195.535  1.00 99.99           H  
ATOM    153  HH  TYR A  28       7.801 -13.021 198.507  1.00 99.99           H  
ATOM    154  N   VAL A  29       6.506  -4.389 199.122  1.00 27.47           N  
ATOM    155  CA  VAL A  29       6.655  -3.037 199.693  1.00 24.31           C  
ATOM    156  C   VAL A  29       7.319  -3.230 201.059  1.00 27.42           C  
ATOM    157  O   VAL A  29       6.771  -3.881 201.949  1.00 26.97           O  
ATOM    158  CB  VAL A  29       5.303  -2.308 199.833  1.00 29.78           C  
ATOM    159  CG1 VAL A  29       5.497  -0.878 200.349  1.00 33.63           C  
ATOM    160  CG2 VAL A  29       4.541  -2.251 198.504  1.00 28.81           C  
ATOM    161  H   VAL A  29       5.937  -5.008 199.663  1.00 99.99           H  
ATOM    162  N   VAL A  30       8.552  -2.761 201.136  1.00 26.46           N  
ATOM    163  CA  VAL A  30       9.415  -3.008 202.303  1.00 24.74           C  
ATOM    164  C   VAL A  30       9.906  -1.679 202.874  1.00 28.32           C  
ATOM    165  O   VAL A  30       9.976  -0.667 202.178  1.00 22.52           O  
ATOM    166  CB  VAL A  30      10.582  -3.955 201.952  1.00 29.37           C  
ATOM    167  CG1 VAL A  30      10.064  -5.357 201.610  1.00 38.16           C  
ATOM    168  CG2 VAL A  30      11.448  -3.430 200.801  1.00 29.35           C  
ATOM    169  H   VAL A  30       8.927  -2.116 200.460  1.00 99.99           H  
ATOM    170  N   GLU A  31      10.094  -1.680 204.185  1.00 29.12           N  
ATOM    171  CA  GLU A  31      10.611  -0.497 204.887  1.00 28.45           C  
ATOM    172  C   GLU A  31      12.141  -0.505 204.826  1.00 23.30           C  
ATOM    173  O   GLU A  31      12.773  -1.556 204.921  1.00 22.50           O  
ATOM    174  CB  GLU A  31      10.139  -0.509 206.348  1.00 34.92           C  
ATOM    175  CG  GLU A  31       8.612  -0.643 206.489  1.00 42.84           C  
ATOM    176  CD  GLU A  31       7.825   0.460 205.772  1.00 45.14           C  
ATOM    177  OE1 GLU A  31       8.236   1.636 205.876  1.00 37.35           O  
ATOM    178  OE2 GLU A  31       6.823   0.109 205.108  1.00 39.23           O1-
ATOM    179  H   GLU A  31       9.943  -2.488 204.749  1.00 99.99           H  
ATOM    180  N   TYR A  32      12.721   0.680 204.689  1.00 19.07           N  
ATOM    181  CA  TYR A  32      14.179   0.866 204.798  1.00 24.93           C  
ATOM    182  C   TYR A  32      14.660   0.222 206.104  1.00 24.95           C  
ATOM    183  O   TYR A  32      13.994   0.323 207.136  1.00 24.83           O  
ATOM    184  CB  TYR A  32      14.480   2.370 204.818  1.00 21.67           C  
ATOM    185  CG  TYR A  32      15.934   2.694 205.161  1.00 22.73           C  
ATOM    186  CD1 TYR A  32      16.890   2.763 204.158  1.00 26.39           C  
ATOM    187  CD2 TYR A  32      16.301   2.882 206.489  1.00 34.63           C  
ATOM    188  CE1 TYR A  32      18.215   3.024 204.488  1.00 24.97           C  
ATOM    189  CE2 TYR A  32      17.625   3.138 206.820  1.00 34.90           C  
ATOM    190  CZ  TYR A  32      18.577   3.218 205.814  1.00 29.50           C  
ATOM    191  OH  TYR A  32      19.862   3.546 206.120  1.00 43.45           O  
ATOM    192  H   TYR A  32      12.201   1.498 204.420  1.00 99.99           H  
ATOM    193  HH  TYR A  32      19.966   3.604 207.113  1.00 99.99           H  
ATOM    194  N   GLY A  33      15.750  -0.537 205.977  1.00 27.27           N  
ATOM    195  CA  GLY A  33      16.385  -1.187 207.134  1.00 36.26           C  
ATOM    196  C   GLY A  33      15.823  -2.568 207.500  1.00 35.12           C  
ATOM    197  O   GLY A  33      16.408  -3.236 208.349  1.00 34.00           O  
ATOM    198  H   GLY A  33      16.235  -0.680 205.096  1.00 99.99           H  
ATOM    199  N   SER A  34      14.659  -2.954 206.969  1.00 30.50           N  
ATOM    200  CA  SER A  34      14.123  -4.307 207.228  1.00 33.80           C  
ATOM    201  C   SER A  34      14.875  -5.376 206.410  1.00 36.48           C  
ATOM    202  O   SER A  34      15.869  -5.087 205.743  1.00 41.51           O  
ATOM    203  CB  SER A  34      12.612  -4.348 206.963  1.00 35.12           C  
ATOM    204  OG  SER A  34      12.331  -4.219 205.569  1.00 38.98           O  
ATOM    205  H   SER A  34      14.101  -2.381 206.362  1.00 99.99           H  
ATOM    206  HG  SER A  34      11.347  -4.236 205.425  1.00 99.99           H  
ATOM    207  N   ASN A  35      14.448  -6.626 206.553  1.00 38.47           N  
ATOM    208  CA  ASN A  35      14.931  -7.721 205.700  1.00 30.86           C  
ATOM    209  C   ASN A  35      13.763  -8.154 204.811  1.00 34.68           C  
ATOM    210  O   ASN A  35      12.597  -8.090 205.202  1.00 34.90           O  
ATOM    211  CB  ASN A  35      15.412  -8.906 206.544  1.00 37.25           C  
ATOM    212  CG  ASN A  35      16.529  -8.525 207.523  1.00 43.61           C  
ATOM    213  ND2 ASN A  35      16.504  -9.156 208.677  1.00 47.83           N  
ATOM    214  OD1 ASN A  35      17.366  -7.664 207.294  1.00 45.67           O  
ATOM    215  H   ASN A  35      13.723  -6.878 207.190  1.00 99.99           H  
ATOM    216 1HD2 ASN A  35      17.218  -8.922 209.332  1.00 99.99           H  
ATOM    217 2HD2 ASN A  35      15.819  -9.851 208.865  1.00 99.99           H  
ATOM    218  N   MET A  36      14.113  -8.575 203.609  1.00 26.02           N  
ATOM    219  CA  MET A  36      13.132  -8.977 202.597  1.00 25.87           C  
ATOM    220  C   MET A  36      13.544 -10.335 202.035  1.00 27.84           C  
ATOM    221  O   MET A  36      14.727 -10.629 201.876  1.00 26.38           O  
ATOM    222  CB  MET A  36      13.103  -7.879 201.528  1.00 26.63           C  
ATOM    223  CG  MET A  36      12.491  -8.276 200.182  1.00 39.24           C  
ATOM    224  SD  MET A  36      12.527  -6.895 198.987  1.00 38.81           S  
ATOM    225  CE  MET A  36      14.265  -6.817 198.616  1.00 33.18           C  
ATOM    226  H   MET A  36      15.076  -8.752 203.369  1.00 99.99           H  
ATOM    227  N   THR A  37      12.541 -11.183 201.871  1.00 25.30           N  
ATOM    228  CA  THR A  37      12.716 -12.460 201.167  1.00 25.07           C  
ATOM    229  C   THR A  37      11.747 -12.477 199.978  1.00 29.44           C  
ATOM    230  O   THR A  37      10.531 -12.450 200.166  1.00 27.05           O  
ATOM    231  CB  THR A  37      12.485 -13.633 202.134  1.00 25.54           C  
ATOM    232  CG2 THR A  37      12.640 -14.992 201.444  1.00 25.04           C  
ATOM    233  OG1 THR A  37      13.412 -13.526 203.225  1.00 27.18           O  
ATOM    234  H   THR A  37      11.623 -11.013 202.233  1.00 99.99           H  
ATOM    235  HG1 THR A  37      14.002 -12.732 203.057  1.00 99.99           H  
ATOM    236  N   ILE A  38      12.317 -12.409 198.781  1.00 23.23           N  
ATOM    237  CA  ILE A  38      11.532 -12.518 197.538  1.00 23.31           C  
ATOM    238  C   ILE A  38      11.519 -14.003 197.142  1.00 28.02           C  
ATOM    239  O   ILE A  38      12.574 -14.624 197.001  1.00 27.15           O  
ATOM    240  CB  ILE A  38      12.126 -11.666 196.400  1.00 22.47           C  
ATOM    241  CG1 ILE A  38      12.297 -10.192 196.796  1.00 45.98           C  
ATOM    242  CG2 ILE A  38      11.194 -11.761 195.187  1.00 38.87           C  
ATOM    243  CD  ILE A  38      13.176  -9.407 195.813  1.00 47.49           C  
ATOM    244  H   ILE A  38      13.318 -12.417 198.665  1.00 99.99           H  
ATOM    245  N   GLU A  39      10.315 -14.524 196.929  1.00 36.37           N  
ATOM    246  CA  GLU A  39      10.134 -15.946 196.578  1.00 34.70           C  
ATOM    247  C   GLU A  39       9.840 -16.129 195.089  1.00 32.08           C  
ATOM    248  O   GLU A  39       9.213 -15.286 194.448  1.00 29.02           O  
ATOM    249  CB  GLU A  39       8.975 -16.552 197.365  1.00 31.42           C  
ATOM    250  CG  GLU A  39       9.199 -16.493 198.874  1.00 36.66           C  
ATOM    251  CD  GLU A  39       7.875 -16.785 199.568  1.00 59.75           C  
ATOM    252  OE1 GLU A  39       7.728 -17.927 200.054  1.00 68.28           O  
ATOM    253  OE2 GLU A  39       7.056 -15.839 199.623  1.00 73.14           O1-
ATOM    254  H   GLU A  39       9.475 -13.976 196.987  1.00 99.99           H  
ATOM    255  N   CYS A  40      10.253 -17.293 194.601  0.42 30.15           N  
ATOM    256  CA  CYS A  40      10.132 -17.656 193.185  0.42 30.60           C  
ATOM    257  C   CYS A  40      10.171 -19.183 193.042  0.42 29.60           C  
ATOM    258  O   CYS A  40      11.211 -19.820 193.223  0.42 26.41           O  
ATOM    259  CB  CYS A  40      11.303 -16.958 192.492  0.42 31.08           C  
ATOM    260  SG  CYS A  40      11.736 -17.589 190.844  0.42 27.99           S  
ATOM    261  H   CYS A  40      10.800 -17.930 195.149  1.00 99.99           H  
ATOM    262  N   LYS A  41       8.980 -19.734 192.834  1.00 30.10           N  
ATOM    263  CA  LYS A  41       8.752 -21.189 192.823  1.00 35.44           C  
ATOM    264  C   LYS A  41       9.087 -21.781 191.448  1.00 36.16           C  
ATOM    265  O   LYS A  41       8.929 -21.129 190.413  1.00 32.65           O  
ATOM    266  CB  LYS A  41       7.281 -21.512 193.128  1.00 33.83           C  
ATOM    267  CG  LYS A  41       6.693 -20.815 194.362  1.00 41.65           C  
ATOM    268  CD  LYS A  41       7.297 -21.287 195.687  1.00 48.61           C  
ATOM    269  CE  LYS A  41       6.695 -20.494 196.849  1.00 46.71           C  
ATOM    270  NZ  LYS A  41       5.982 -21.375 197.789  1.00 51.50           N1+
ATOM    271  H   LYS A  41       8.195 -19.192 192.516  1.00 99.99           H  
ATOM    272  HZ1 LYS A  41       5.610 -20.832 198.541  1.00 99.99           H  
ATOM    273  HZ2 LYS A  41       5.237 -21.843 197.313  1.00 99.99           H  
ATOM    274  HZ3 LYS A  41       6.620 -22.054 198.150  1.00 99.99           H  
ATOM    275  N   PHE A  42       9.484 -23.046 191.476  1.00 36.33           N  
ATOM    276  CA  PHE A  42       9.719 -23.845 190.262  1.00 31.50           C  
ATOM    277  C   PHE A  42       9.410 -25.321 190.564  1.00 32.92           C  
ATOM    278  O   PHE A  42       9.575 -25.752 191.710  1.00 35.63           O  
ATOM    279  CB  PHE A  42      11.146 -23.646 189.721  1.00 35.64           C  
ATOM    280  CG  PHE A  42      12.228 -24.194 190.644  1.00 36.84           C  
ATOM    281  CD1 PHE A  42      12.661 -23.423 191.712  1.00 32.40           C  
ATOM    282  CD2 PHE A  42      12.777 -25.448 190.403  1.00 44.82           C  
ATOM    283  CE1 PHE A  42      13.653 -23.910 192.556  1.00 27.20           C  
ATOM    284  CE2 PHE A  42      13.767 -25.933 191.252  1.00 43.00           C  
ATOM    285  CZ  PHE A  42      14.197 -25.166 192.326  1.00 30.95           C  
ATOM    286  H   PHE A  42       9.589 -23.545 192.346  1.00 99.99           H  
ATOM    287  N   PRO A  43       8.907 -26.074 189.577  1.00 37.05           N  
ATOM    288  CA  PRO A  43       8.452 -27.459 189.797  1.00 40.80           C  
ATOM    289  C   PRO A  43       9.623 -28.368 190.194  1.00 37.58           C  
ATOM    290  O   PRO A  43      10.679 -28.351 189.561  1.00 34.51           O  
ATOM    291  CB  PRO A  43       7.895 -27.923 188.448  1.00 33.63           C  
ATOM    292  CG  PRO A  43       7.667 -26.646 187.638  1.00 43.85           C  
ATOM    293  CD  PRO A  43       8.705 -25.663 188.174  1.00 37.13           C  
ATOM    294  N   VAL A  44       9.412 -29.137 191.261  1.00 36.09           N  
ATOM    295  CA  VAL A  44      10.327 -30.225 191.681  1.00 41.44           C  
ATOM    296  C   VAL A  44       9.461 -31.442 192.038  1.00 48.49           C  
ATOM    297  O   VAL A  44       8.734 -31.422 193.027  1.00 50.92           O  
ATOM    298  CB  VAL A  44      11.225 -29.826 192.874  1.00 45.43           C  
ATOM    299  CG1 VAL A  44      12.168 -30.963 193.286  1.00 48.24           C  
ATOM    300  CG2 VAL A  44      12.105 -28.618 192.553  1.00 48.39           C  
ATOM    301  H   VAL A  44       8.637 -28.990 191.876  1.00 99.99           H  
ATOM    302  N   GLU A  45       9.490 -32.445 191.163  1.00 53.94           N  
ATOM    303  CA  GLU A  45       8.694 -33.671 191.356  1.00 64.43           C  
ATOM    304  C   GLU A  45       9.391 -34.679 192.287  1.00 70.50           C  
ATOM    305  O   GLU A  45       8.782 -35.155 193.240  1.00 86.63           O  
ATOM    306  CB  GLU A  45       8.313 -34.255 189.987  1.00 99.99           C  
ATOM    307  CG  GLU A  45       7.424 -35.511 190.049  1.00 99.99           C  
ATOM    308  CD  GLU A  45       8.167 -36.797 190.439  1.00 99.99           C  
ATOM    309  OE1 GLU A  45       9.351 -36.921 190.048  1.00 99.99           O  
ATOM    310  OE2 GLU A  45       7.519 -37.672 191.050  1.00 99.99           O1-
ATOM    311  H   GLU A  45      10.085 -32.428 190.363  1.00 99.99           H  
ATOM    312  N   LYS A  46      10.571 -35.138 191.874  1.00 57.07           N  
ATOM    313  CA  LYS A  46      11.351 -36.119 192.650  1.00 59.34           C  
ATOM    314  C   LYS A  46      12.373 -35.355 193.506  1.00 58.58           C  
ATOM    315  O   LYS A  46      12.271 -34.137 193.643  1.00 58.74           O  
ATOM    316  CB  LYS A  46      12.005 -37.137 191.695  1.00 99.99           C  
ATOM    317  CG  LYS A  46      12.970 -36.511 190.681  1.00 99.99           C  
ATOM    318  CD  LYS A  46      13.608 -37.580 189.792  1.00 99.99           C  
ATOM    319  CE  LYS A  46      14.617 -36.964 188.820  1.00 99.99           C  
ATOM    320  NZ  LYS A  46      15.779 -36.391 189.522  1.00 99.99           N1+
ATOM    321  H   LYS A  46      11.009 -34.826 191.036  1.00 99.99           H  
ATOM    322  HZ1 LYS A  46      16.407 -35.999 188.851  1.00 99.99           H  
ATOM    323  HZ2 LYS A  46      15.474 -35.680 190.157  1.00 99.99           H  
ATOM    324  HZ3 LYS A  46      16.243 -37.112 190.035  1.00 99.99           H  
ATOM    325  N   GLN A  47      13.373 -36.053 194.038  1.00 43.47           N  
ATOM    326  CA  GLN A  47      14.488 -35.381 194.726  1.00 52.27           C  
ATOM    327  C   GLN A  47      15.134 -34.339 193.794  1.00 49.70           C  
ATOM    328  O   GLN A  47      15.248 -34.546 192.583  1.00 41.65           O  
ATOM    329  CB  GLN A  47      15.520 -36.422 195.177  1.00 99.99           C  
ATOM    330  CG  GLN A  47      16.636 -35.833 196.052  1.00 99.99           C  
ATOM    331  CD  GLN A  47      16.095 -35.201 197.338  1.00 99.99           C  
ATOM    332  NE2 GLN A  47      15.870 -36.039 198.328  1.00 99.99           N  
ATOM    333  OE1 GLN A  47      15.884 -34.002 197.449  1.00 99.99           O  
ATOM    334  H   GLN A  47      13.374 -37.051 194.056  1.00 99.99           H  
ATOM    335 1HE2 GLN A  47      15.519 -35.668 199.183  1.00 99.99           H  
ATOM    336 2HE2 GLN A  47      16.030 -37.012 198.201  1.00 99.99           H  
ATOM    337  N   LEU A  48      15.548 -33.230 194.397  1.00 44.72           N  
ATOM    338  CA  LEU A  48      16.209 -32.148 193.649  1.00 36.18           C  
ATOM    339  C   LEU A  48      17.504 -32.685 193.028  1.00 46.15           C  
ATOM    340  O   LEU A  48      18.302 -33.355 193.686  1.00 36.61           O  
ATOM    341  CB  LEU A  48      16.505 -30.976 194.594  1.00 33.22           C  
ATOM    342  CG  LEU A  48      17.242 -29.787 193.957  1.00 32.75           C  
ATOM    343  CD1 LEU A  48      16.434 -29.114 192.843  1.00 30.50           C  
ATOM    344  CD2 LEU A  48      17.577 -28.770 195.044  1.00 36.55           C  
ATOM    345  H   LEU A  48      15.568 -33.149 195.395  1.00 99.99           H  
ATOM    346  N   ASP A  49      17.685 -32.376 191.750  1.00 47.94           N  
ATOM    347  CA  ASP A  49      18.955 -32.679 191.081  1.00 49.64           C  
ATOM    348  C   ASP A  49      19.727 -31.359 191.002  1.00 42.56           C  
ATOM    349  O   ASP A  49      19.561 -30.559 190.083  1.00 40.46           O  
ATOM    350  CB  ASP A  49      18.759 -33.309 189.693  1.00 56.46           C  
ATOM    351  CG  ASP A  49      20.081 -33.786 189.072  1.00 65.19           C  
ATOM    352  OD1 ASP A  49      21.156 -33.457 189.635  1.00 67.85           O  
ATOM    353  OD2 ASP A  49      20.003 -34.403 187.990  1.00 72.60           O1-
ATOM    354  H   ASP A  49      16.988 -31.890 191.208  1.00 99.99           H  
ATOM    355  N   LEU A  50      20.599 -31.170 191.983  1.00 38.78           N  
ATOM    356  CA  LEU A  50      21.338 -29.903 192.125  1.00 40.52           C  
ATOM    357  C   LEU A  50      22.288 -29.591 190.956  1.00 43.69           C  
ATOM    358  O   LEU A  50      22.331 -28.450 190.493  1.00 42.14           O  
ATOM    359  CB  LEU A  50      22.072 -29.901 193.467  1.00 42.91           C  
ATOM    360  CG  LEU A  50      22.382 -28.492 193.985  1.00 34.63           C  
ATOM    361  CD1 LEU A  50      21.107 -27.681 194.244  1.00 35.51           C  
ATOM    362  CD2 LEU A  50      23.181 -28.610 195.282  1.00 26.94           C  
ATOM    363  H   LEU A  50      20.748 -31.848 192.705  1.00 99.99           H  
ATOM    364  N   ALA A  51      22.848 -30.640 190.351  1.00 41.93           N  
ATOM    365  CA  ALA A  51      23.760 -30.479 189.205  1.00 44.32           C  
ATOM    366  C   ALA A  51      23.035 -30.068 187.911  1.00 47.93           C  
ATOM    367  O   ALA A  51      23.684 -29.733 186.927  1.00 64.52           O  
ATOM    368  CB  ALA A  51      24.583 -31.753 188.991  1.00 46.67           C  
ATOM    369  H   ALA A  51      22.569 -31.586 190.528  1.00 99.99           H  
ATOM    370  N   ALA A  52      21.700 -30.075 187.921  1.00 40.58           N  
ATOM    371  CA  ALA A  52      20.888 -29.616 186.779  1.00 38.94           C  
ATOM    372  C   ALA A  52      20.210 -28.249 186.995  1.00 36.24           C  
ATOM    373  O   ALA A  52      19.623 -27.704 186.062  1.00 50.08           O  
ATOM    374  CB  ALA A  52      19.828 -30.675 186.467  1.00 38.05           C  
ATOM    375  H   ALA A  52      21.167 -30.427 188.692  1.00 99.99           H  
ATOM    376  N   LEU A  53      20.362 -27.663 188.185  1.00 36.42           N  
ATOM    377  CA  LEU A  53      19.668 -26.414 188.543  1.00 35.18           C  
ATOM    378  C   LEU A  53      20.593 -25.198 188.393  1.00 34.92           C  
ATOM    379  O   LEU A  53      21.756 -25.223 188.810  1.00 38.84           O  
ATOM    380  CB  LEU A  53      19.172 -26.544 189.991  1.00 30.56           C  
ATOM    381  CG  LEU A  53      18.441 -25.313 190.545  1.00 29.46           C  
ATOM    382  CD1 LEU A  53      17.026 -25.169 189.981  1.00 25.18           C  
ATOM    383  CD2 LEU A  53      18.417 -25.381 192.070  1.00 23.72           C  
ATOM    384  H   LEU A  53      20.998 -27.999 188.883  1.00 99.99           H  
ATOM    385  N   ILE A  54      20.058 -24.186 187.718  1.00 32.89           N  
ATOM    386  CA  ILE A  54      20.694 -22.858 187.605  1.00 40.34           C  
ATOM    387  C   ILE A  54      19.668 -21.800 188.025  1.00 33.50           C  
ATOM    388  O   ILE A  54      18.558 -21.757 187.495  1.00 34.58           O  
ATOM    389  CB  ILE A  54      21.204 -22.599 186.173  1.00 43.38           C  
ATOM    390  CG1 ILE A  54      22.306 -23.602 185.825  1.00 31.77           C  
ATOM    391  CG2 ILE A  54      21.761 -21.177 185.993  1.00 39.21           C  
ATOM    392  CD  ILE A  54      22.155 -24.107 184.393  1.00 43.44           C  
ATOM    393  H   ILE A  54      19.173 -24.281 187.242  1.00 99.99           H  
ATOM    394  N   VAL A  55      20.118 -20.937 188.928  1.00 35.50           N  
ATOM    395  CA  VAL A  55      19.317 -19.801 189.417  1.00 35.23           C  
ATOM    396  C   VAL A  55      20.154 -18.517 189.303  1.00 33.09           C  
ATOM    397  O   VAL A  55      21.250 -18.434 189.857  1.00 37.92           O  
ATOM    398  CB  VAL A  55      18.859 -20.036 190.874  1.00 33.75           C  
ATOM    399  CG1 VAL A  55      18.009 -18.874 191.400  1.00 29.72           C  
ATOM    400  CG2 VAL A  55      18.050 -21.329 191.028  1.00 28.36           C  
ATOM    401  H   VAL A  55      21.039 -21.022 189.321  1.00 99.99           H  
ATOM    402  N   TYR A  56      19.651 -17.579 188.513  1.00 36.37           N  
ATOM    403  CA  TYR A  56      20.156 -16.194 188.508  1.00 25.98           C  
ATOM    404  C   TYR A  56      19.078 -15.291 189.119  1.00 34.55           C  
ATOM    405  O   TYR A  56      17.897 -15.410 188.792  1.00 38.41           O  
ATOM    406  CB  TYR A  56      20.391 -15.667 187.087  1.00 31.80           C  
ATOM    407  CG  TYR A  56      21.597 -16.134 186.269  1.00 45.60           C  
ATOM    408  CD1 TYR A  56      22.163 -17.403 186.394  1.00 48.57           C  
ATOM    409  CD2 TYR A  56      22.079 -15.274 185.291  1.00 59.71           C  
ATOM    410  CE1 TYR A  56      23.193 -17.787 185.545  1.00 48.74           C  
ATOM    411  CE2 TYR A  56      23.099 -15.656 184.432  1.00 54.55           C  
ATOM    412  CZ  TYR A  56      23.652 -16.915 184.564  1.00 45.40           C  
ATOM    413  OH  TYR A  56      24.691 -17.270 183.767  1.00 48.46           O  
ATOM    414  H   TYR A  56      18.858 -17.750 187.919  1.00 99.99           H  
ATOM    415  HH  TYR A  56      24.887 -16.530 183.114  1.00 99.99           H  
ATOM    416  N   TRP A  57      19.519 -14.431 190.025  1.00 28.29           N  
ATOM    417  CA  TRP A  57      18.714 -13.290 190.495  1.00 24.60           C  
ATOM    418  C   TRP A  57      19.446 -12.020 190.075  1.00 32.52           C  
ATOM    419  O   TRP A  57      20.658 -11.901 190.273  1.00 28.22           O  
ATOM    420  CB  TRP A  57      18.570 -13.256 192.020  1.00 24.28           C  
ATOM    421  CG  TRP A  57      17.498 -14.209 192.550  1.00 32.54           C  
ATOM    422  CD1 TRP A  57      17.706 -15.458 192.963  1.00 29.08           C  
ATOM    423  CD2 TRP A  57      16.166 -13.908 192.763  1.00 30.16           C  
ATOM    424  CE2 TRP A  57      15.596 -15.048 193.321  1.00 26.38           C  
ATOM    425  CE3 TRP A  57      15.393 -12.769 192.568  1.00 25.34           C  
ATOM    426  NE1 TRP A  57      16.555 -15.966 193.422  1.00 21.52           N  
ATOM    427  CZ2 TRP A  57      14.259 -15.037 193.679  1.00 20.28           C  
ATOM    428  CZ3 TRP A  57      14.043 -12.781 192.887  1.00 31.28           C  
ATOM    429  CH2 TRP A  57      13.472 -13.922 193.441  1.00 27.30           C  
ATOM    430  H   TRP A  57      20.462 -14.459 190.361  1.00 99.99           H  
ATOM    431  HE1 TRP A  57      16.432 -16.896 193.759  1.00 99.99           H  
ATOM    432  N   GLU A  58      18.693 -11.105 189.486  1.00 33.38           N  
ATOM    433  CA  GLU A  58      19.234  -9.789 189.118  1.00 31.38           C  
ATOM    434  C   GLU A  58      18.197  -8.694 189.334  1.00 33.28           C  
ATOM    435  O   GLU A  58      17.005  -8.979 189.450  1.00 35.62           O  
ATOM    436  CB  GLU A  58      19.763  -9.768 187.681  1.00 41.86           C  
ATOM    437  CG  GLU A  58      18.721  -9.952 186.571  1.00 48.64           C  
ATOM    438  CD  GLU A  58      19.402  -9.990 185.204  1.00 48.88           C  
ATOM    439  OE1 GLU A  58      20.579 -10.418 185.177  1.00 42.69           O  
ATOM    440  OE2 GLU A  58      18.727  -9.576 184.236  1.00 52.45           O1-
ATOM    441  H   GLU A  58      17.700 -11.216 189.378  1.00 99.99           H  
ATOM    442  N   MET A  59      18.694  -7.473 189.438  1.00 36.25           N  
ATOM    443  CA  MET A  59      17.825  -6.290 189.527  1.00 39.45           C  
ATOM    444  C   MET A  59      18.274  -5.281 188.475  1.00 39.35           C  
ATOM    445  O   MET A  59      19.456  -4.951 188.422  1.00 45.27           O  
ATOM    446  CB  MET A  59      17.914  -5.698 190.935  1.00 34.38           C  
ATOM    447  CG  MET A  59      16.848  -4.626 191.190  1.00 43.71           C  
ATOM    448  SD  MET A  59      17.197  -2.980 190.471  1.00 53.53           S  
ATOM    449  CE  MET A  59      18.401  -2.358 191.625  1.00 56.89           C  
ATOM    450  H   MET A  59      19.687  -7.301 189.433  1.00 99.99           H  
ATOM    451  N   GLU A  60      17.374  -4.994 187.532  1.00 45.27           N  
ATOM    452  CA  GLU A  60      17.642  -4.041 186.431  1.00 51.91           C  
ATOM    453  C   GLU A  60      18.989  -4.292 185.730  1.00 60.61           C  
ATOM    454  O   GLU A  60      19.857  -3.425 185.645  1.00 66.65           O  
ATOM    455  CB  GLU A  60      17.518  -2.598 186.942  1.00 46.70           C  
ATOM    456  CG  GLU A  60      16.086  -2.097 186.752  1.00 47.11           C  
ATOM    457  CD  GLU A  60      15.650  -1.059 187.786  1.00 60.55           C  
ATOM    458  OE1 GLU A  60      16.466  -0.187 188.160  1.00 48.48           O  
ATOM    459  OE2 GLU A  60      14.467  -1.179 188.180  1.00 44.84           O1-
ATOM    460  H   GLU A  60      16.438  -5.357 187.579  1.00 99.99           H  
ATOM    461  N   ASP A  61      19.207  -5.568 185.404  1.00 57.28           N  
ATOM    462  CA  ASP A  61      20.416  -6.050 184.701  1.00 69.63           C  
ATOM    463  C   ASP A  61      21.739  -5.906 185.479  1.00 67.03           C  
ATOM    464  O   ASP A  61      22.823  -5.901 184.897  1.00 72.63           O  
ATOM    465  CB  ASP A  61      20.528  -5.384 183.319  1.00 79.78           C  
ATOM    466  CG  ASP A  61      19.463  -5.882 182.344  1.00 85.93           C  
ATOM    467  OD1 ASP A  61      19.206  -7.108 182.347  1.00 85.81           O  
ATOM    468  OD2 ASP A  61      18.933  -5.037 181.590  1.00 89.39           O1-
ATOM    469  H   ASP A  61      18.584  -6.289 185.706  1.00 99.99           H  
ATOM    470  N   LYS A  62      21.636  -5.876 186.803  1.00 56.69           N  
ATOM    471  CA  LYS A  62      22.808  -6.012 187.682  1.00 58.32           C  
ATOM    472  C   LYS A  62      22.628  -7.365 188.364  1.00 63.44           C  
ATOM    473  O   LYS A  62      21.590  -7.614 188.984  1.00 57.73           O  
ATOM    474  CB  LYS A  62      22.810  -4.967 188.798  1.00 55.64           C  
ATOM    475  CG  LYS A  62      22.352  -3.572 188.380  1.00 64.93           C  
ATOM    476  CD  LYS A  62      22.418  -2.659 189.597  1.00 63.28           C  
ATOM    477  CE  LYS A  62      21.335  -1.593 189.516  1.00 56.22           C  
ATOM    478  NZ  LYS A  62      21.634  -0.523 190.475  1.00 67.15           N1+
ATOM    479  H   LYS A  62      20.810  -5.560 187.280  1.00 99.99           H  
ATOM    480  HZ1 LYS A  62      20.885   0.139 190.466  1.00 99.99           H  
ATOM    481  HZ2 LYS A  62      21.734  -0.900 191.394  1.00 99.99           H  
ATOM    482  HZ3 LYS A  62      22.476  -0.073 190.180  1.00 99.99           H  
ATOM    483  N   ASN A  63      23.637  -8.217 188.243  1.00 66.09           N  
ATOM    484  CA  ASN A  63      23.523  -9.570 188.802  1.00 62.21           C  
ATOM    485  C   ASN A  63      23.663  -9.507 190.330  1.00 57.64           C  
ATOM    486  O   ASN A  63      24.438  -8.712 190.857  1.00 63.50           O  
ATOM    487  CB  ASN A  63      24.574 -10.488 188.172  1.00 62.80           C  
ATOM    488  CG  ASN A  63      24.361 -11.928 188.629  1.00 68.11           C  
ATOM    489  ND2 ASN A  63      24.985 -12.269 189.742  1.00 71.96           N  
ATOM    490  OD1 ASN A  63      23.562 -12.680 188.097  1.00 68.08           O  
ATOM    491  H   ASN A  63      24.560  -7.936 187.975  1.00 99.99           H  
ATOM    492 1HD2 ASN A  63      24.850 -13.201 190.058  1.00 99.99           H  
ATOM    493 2HD2 ASN A  63      25.571 -11.620 190.215  1.00 99.99           H  
ATOM    494  N   ILE A  64      22.884 -10.351 190.996  1.00 46.79           N  
ATOM    495  CA  ILE A  64      22.908 -10.494 192.464  1.00 38.96           C  
ATOM    496  C   ILE A  64      23.411 -11.899 192.838  1.00 45.54           C  
ATOM    497  O   ILE A  64      24.330 -12.038 193.640  1.00 51.29           O  
ATOM    498  CB  ILE A  64      21.512 -10.188 193.049  1.00 36.73           C  
ATOM    499  CG1 ILE A  64      21.150  -8.716 192.813  1.00 40.86           C  
ATOM    500  CG2 ILE A  64      21.433 -10.504 194.549  1.00 36.31           C  
ATOM    501  CD  ILE A  64      19.644  -8.461 192.907  1.00 35.07           C  
ATOM    502  H   ILE A  64      22.211 -10.924 190.516  1.00 99.99           H  
ATOM    503  N   ILE A  65      22.732 -12.919 192.316  1.00 38.89           N  
ATOM    504  CA  ILE A  65      23.083 -14.330 192.575  1.00 42.46           C  
ATOM    505  C   ILE A  65      23.278 -15.011 191.216  1.00 45.01           C  
ATOM    506  O   ILE A  65      22.531 -14.750 190.277  1.00 39.69           O  
ATOM    507  CB  ILE A  65      21.961 -15.052 193.362  1.00 40.95           C  
ATOM    508  CG1 ILE A  65      21.514 -14.310 194.636  1.00 37.06           C  
ATOM    509  CG2 ILE A  65      22.318 -16.513 193.685  1.00 40.72           C  
ATOM    510  CD  ILE A  65      22.599 -14.040 195.692  1.00 48.93           C  
ATOM    511  H   ILE A  65      21.988 -12.780 191.659  1.00 99.99           H  
ATOM    512  N   GLN A  66      24.318 -15.832 191.148  1.00 43.35           N  
ATOM    513  CA  GLN A  66      24.522 -16.772 190.035  1.00 42.14           C  
ATOM    514  C   GLN A  66      24.851 -18.131 190.669  1.00 38.43           C  
ATOM    515  O   GLN A  66      25.827 -18.257 191.409  1.00 51.29           O  
ATOM    516  CB  GLN A  66      25.655 -16.239 189.157  1.00 51.44           C  
ATOM    517  CG  GLN A  66      25.272 -16.006 187.694  1.00 61.70           C  
ATOM    518  CD  GLN A  66      26.344 -15.215 186.930  1.00 69.64           C  
ATOM    519  NE2 GLN A  66      25.909 -14.474 185.933  1.00 67.70           N  
ATOM    520  OE1 GLN A  66      27.532 -15.203 187.229  1.00 72.62           O  
ATOM    521  H   GLN A  66      25.016 -15.876 191.863  1.00 99.99           H  
ATOM    522 1HE2 GLN A  66      26.581 -13.939 185.430  1.00 99.99           H  
ATOM    523 2HE2 GLN A  66      24.940 -14.462 185.707  1.00 99.99           H  
ATOM    524  N   PHE A  67      23.834 -18.984 190.675  1.00 37.85           N  
ATOM    525  CA  PHE A  67      23.907 -20.295 191.337  1.00 41.03           C  
ATOM    526  C   PHE A  67      23.851 -21.403 190.282  1.00 41.09           C  
ATOM    527  O   PHE A  67      22.796 -21.700 189.721  1.00 44.33           O  
ATOM    528  CB  PHE A  67      22.752 -20.389 192.337  1.00 46.95           C  
ATOM    529  CG  PHE A  67      22.878 -21.639 193.201  1.00 55.00           C  
ATOM    530  CD1 PHE A  67      23.636 -21.588 194.362  1.00 55.11           C  
ATOM    531  CD2 PHE A  67      22.189 -22.791 192.849  1.00 57.57           C  
ATOM    532  CE1 PHE A  67      23.694 -22.705 195.193  1.00 53.48           C  
ATOM    533  CE2 PHE A  67      22.255 -23.907 193.679  1.00 61.54           C  
ATOM    534  CZ  PHE A  67      23.005 -23.854 194.846  1.00 57.67           C  
ATOM    535  H   PHE A  67      22.948 -18.775 190.245  1.00 99.99           H  
ATOM    536  N   VAL A  68      25.030 -21.939 189.989  1.00 38.57           N  
ATOM    537  CA  VAL A  68      25.213 -22.905 188.889  1.00 50.40           C  
ATOM    538  C   VAL A  68      25.700 -24.221 189.500  1.00 39.78           C  
ATOM    539  O   VAL A  68      26.763 -24.247 190.117  1.00 49.03           O  
ATOM    540  CB  VAL A  68      26.256 -22.410 187.864  1.00 52.66           C  
ATOM    541  CG1 VAL A  68      26.299 -23.322 186.632  1.00 41.96           C  
ATOM    542  CG2 VAL A  68      26.027 -20.961 187.419  1.00 45.31           C  
ATOM    543  H   VAL A  68      25.865 -21.707 190.499  1.00 99.99           H  
ATOM    544  N   HIS A  69      24.809 -25.211 189.523  1.00 64.71           N  
ATOM    545  CA  HIS A  69      25.151 -26.583 189.967  1.00 80.58           C  
ATOM    546  C   HIS A  69      25.727 -26.612 191.403  1.00 78.31           C  
ATOM    547  O   HIS A  69      26.768 -27.208 191.677  1.00 88.54           O  
ATOM    548  CB  HIS A  69      26.105 -27.263 188.960  1.00 84.05           C  
ATOM    549  CG  HIS A  69      25.592 -27.209 187.511  1.00 86.11           C  
ATOM    550  CD2 HIS A  69      26.315 -27.374 186.407  1.00 85.65           C  
ATOM    551  ND1 HIS A  69      24.347 -26.951 187.153  1.00 86.83           N  
ATOM    552  CE1 HIS A  69      24.285 -26.949 185.821  1.00 84.61           C  
ATOM    553  NE2 HIS A  69      25.503 -27.200 185.362  1.00 87.71           N  
ATOM    554  H   HIS A  69      23.870 -25.092 189.185  1.00 99.99           H  
ATOM    555  HD1 HIS A  69      23.589 -26.785 187.783  1.00 99.99           H  
ATOM    556  N   GLY A  70      25.115 -25.786 192.263  1.00 69.31           N  
ATOM    557  CA  GLY A  70      25.417 -25.779 193.707  1.00 60.91           C  
ATOM    558  C   GLY A  70      26.470 -24.783 194.214  1.00 66.70           C  
ATOM    559  O   GLY A  70      26.965 -24.953 195.326  1.00 69.44           O  
ATOM    560  H   GLY A  70      24.376 -25.155 191.997  1.00 99.99           H  
ATOM    561  N   GLU A  71      26.734 -23.709 193.469  1.00 67.92           N  
ATOM    562  CA  GLU A  71      27.710 -22.686 193.887  1.00 68.32           C  
ATOM    563  C   GLU A  71      27.293 -21.270 193.485  1.00 69.34           C  
ATOM    564  O   GLU A  71      26.910 -21.042 192.337  1.00 61.85           O  
ATOM    565  CB  GLU A  71      29.080 -22.948 193.255  1.00 81.21           C  
ATOM    566  CG  GLU A  71      29.851 -24.116 193.882  1.00 89.88           C  
ATOM    567  CD  GLU A  71      31.353 -24.003 193.601  1.00 96.91           C  
ATOM    568  OE1 GLU A  71      31.859 -22.856 193.582  1.00100.21           O  
ATOM    569  OE2 GLU A  71      31.991 -25.070 193.473  1.00 96.69           O1-
ATOM    570  H   GLU A  71      26.362 -23.578 192.551  1.00 99.99           H  
ATOM    571  N   GLU A  72      27.268 -20.373 194.470  1.00 63.54           N  
ATOM    572  CA  GLU A  72      27.226 -18.927 194.191  1.00 69.47           C  
ATOM    573  C   GLU A  72      28.603 -18.443 193.707  1.00 80.21           C  
ATOM    574  O   GLU A  72      29.646 -18.899 194.174  1.00 70.91           O  
ATOM    575  CB  GLU A  72      26.863 -18.113 195.435  1.00 63.93           C  
ATOM    576  CG  GLU A  72      25.416 -18.249 195.931  1.00 57.04           C  
ATOM    577  CD  GLU A  72      25.071 -17.196 196.999  1.00 61.57           C  
ATOM    578  OE1 GLU A  72      25.794 -16.182 197.098  1.00 62.74           O  
ATOM    579  OE2 GLU A  72      24.036 -17.378 197.675  1.00 51.01           O1-
ATOM    580  H   GLU A  72      27.268 -20.629 195.436  1.00 99.99           H  
ATOM    581  N   ASP A  73      28.572 -17.557 192.726  1.00 99.59           N  
ATOM    582  CA  ASP A  73      29.761 -16.841 192.228  1.00112.60           C  
ATOM    583  C   ASP A  73      29.392 -15.366 192.080  1.00118.56           C  
ATOM    584  O   ASP A  73      28.605 -14.998 191.210  1.00119.74           O  
ATOM    585  CB  ASP A  73      30.280 -17.435 190.902  1.00116.85           C  
ATOM    586  CG  ASP A  73      29.263 -17.517 189.754  1.00118.98           C  
ATOM    587  OD1 ASP A  73      28.055 -17.577 190.056  1.00121.46           O  
ATOM    588  OD2 ASP A  73      29.712 -17.602 188.595  1.00118.74           O1-
ATOM    589  H   ASP A  73      27.750 -17.429 192.164  1.00 99.99           H  
ATOM    590  N   LEU A  74      29.901 -14.564 193.004  1.00117.28           N  
ATOM    591  CA  LEU A  74      29.670 -13.106 193.017  1.00107.73           C  
ATOM    592  C   LEU A  74      30.476 -12.376 191.921  1.00103.17           C  
ATOM    593  O   LEU A  74      30.839 -11.211 192.063  1.00104.42           O  
ATOM    594  CB  LEU A  74      30.010 -12.577 194.421  1.00 99.99           C  
ATOM    595  CG  LEU A  74      28.916 -12.752 195.490  1.00 99.99           C  
ATOM    596  CD1 LEU A  74      28.581 -14.201 195.849  1.00 99.99           C  
ATOM    597  CD2 LEU A  74      29.293 -11.949 196.738  1.00 99.99           C  
ATOM    598  H   LEU A  74      30.493 -14.900 193.737  1.00 99.99           H  
ATOM    599  N   LYS A  75      30.652 -13.042 190.775  1.00101.39           N  
ATOM    600  CA  LYS A  75      31.533 -12.591 189.684  1.00103.78           C  
ATOM    601  C   LYS A  75      31.084 -11.256 189.064  1.00118.40           C  
ATOM    602  O   LYS A  75      31.734 -10.231 189.246  1.00121.26           O  
ATOM    603  CB  LYS A  75      31.656 -13.703 188.629  1.00 99.99           C  
ATOM    604  CG  LYS A  75      32.650 -13.365 187.511  1.00 99.99           C  
ATOM    605  CD  LYS A  75      34.089 -13.267 188.030  1.00 99.99           C  
ATOM    606  CE  LYS A  75      35.070 -12.878 186.923  1.00 99.99           C  
ATOM    607  NZ  LYS A  75      34.841 -11.504 186.442  1.00 99.99           N1+
ATOM    608  H   LYS A  75      30.132 -13.877 190.582  1.00 99.99           H  
ATOM    609  HZ1 LYS A  75      35.498 -11.293 185.720  1.00 99.99           H  
ATOM    610  HZ2 LYS A  75      33.911 -11.424 186.084  1.00 99.99           H  
ATOM    611  HZ3 LYS A  75      34.958 -10.863 187.200  1.00 99.99           H  
ATOM    612  N   VAL A  76      29.960 -11.297 188.355  1.00122.48           N  
ATOM    613  CA  VAL A  76      29.418 -10.123 187.640  1.00116.68           C  
ATOM    614  C   VAL A  76      28.313  -9.416 188.446  1.00112.58           C  
ATOM    615  O   VAL A  76      27.336  -8.898 187.903  1.00109.63           O  
ATOM    616  CB  VAL A  76      28.952 -10.507 186.218  1.00107.27           C  
ATOM    617  CG1 VAL A  76      30.146 -10.853 185.324  1.00104.29           C  
ATOM    618  CG2 VAL A  76      27.934 -11.656 186.210  1.00101.50           C  
ATOM    619  H   VAL A  76      29.428 -12.134 188.245  1.00 99.99           H  
ATOM    620  N   GLN A  77      28.467  -9.448 189.767  1.00113.44           N  
ATOM    621  CA  GLN A  77      27.510  -8.816 190.682  1.00108.36           C  
ATOM    622  C   GLN A  77      27.867  -7.337 190.847  1.00109.01           C  
ATOM    623  O   GLN A  77      28.895  -6.996 191.428  1.00111.28           O  
ATOM    624  CB  GLN A  77      27.533  -9.546 192.028  1.00101.23           C  
ATOM    625  CG  GLN A  77      26.748  -8.812 193.127  1.00 91.98           C  
ATOM    626  CD  GLN A  77      26.840  -9.524 194.473  1.00 88.41           C  
ATOM    627  NE2 GLN A  77      26.101  -9.054 195.452  1.00 81.36           N  
ATOM    628  OE1 GLN A  77      27.521 -10.506 194.651  1.00 90.19           O  
ATOM    629  H   GLN A  77      29.313  -9.765 190.205  1.00 99.99           H  
ATOM    630 1HE2 GLN A  77      26.144  -9.547 196.316  1.00 99.99           H  
ATOM    631 2HE2 GLN A  77      25.532  -8.260 195.308  1.00 99.99           H  
ATOM    632  N   HIS A  78      26.975  -6.481 190.361  1.00107.48           N  
ATOM    633  CA  HIS A  78      27.062  -5.048 190.683  1.00106.56           C  
ATOM    634  C   HIS A  78      26.851  -4.950 192.200  1.00111.01           C  
ATOM    635  O   HIS A  78      25.770  -5.217 192.732  1.00112.07           O  
ATOM    636  CB  HIS A  78      26.014  -4.270 189.890  1.00 99.99           C  
ATOM    637  CG  HIS A  78      26.054  -2.768 190.193  1.00 99.99           C  
ATOM    638  CD2 HIS A  78      26.607  -1.823 189.441  1.00 99.99           C  
ATOM    639  ND1 HIS A  78      25.505  -2.200 191.248  1.00 99.99           N  
ATOM    640  CE1 HIS A  78      25.730  -0.885 191.153  1.00 99.99           C  
ATOM    641  NE2 HIS A  78      26.409  -0.653 190.046  1.00 99.99           N  
ATOM    642  H   HIS A  78      26.143  -6.783 189.899  1.00 99.99           H  
ATOM    643  HD1 HIS A  78      25.017  -2.667 191.987  1.00 99.99           H  
ATOM    644  N   SER A  79      27.910  -4.518 192.871  1.00112.75           N  
ATOM    645  CA  SER A  79      28.038  -4.733 194.317  1.00107.72           C  
ATOM    646  C   SER A  79      27.471  -3.593 195.161  1.00101.83           C  
ATOM    647  O   SER A  79      27.989  -3.249 196.213  1.00101.99           O  
ATOM    648  CB  SER A  79      29.477  -5.097 194.698  1.00105.94           C  
ATOM    649  OG  SER A  79      29.687  -6.485 194.436  1.00103.11           O  
ATOM    650  H   SER A  79      28.615  -3.941 192.463  1.00 99.99           H  
ATOM    651  HG  SER A  79      30.629  -6.733 194.667  1.00 99.99           H  
ATOM    652  N   SER A  80      26.336  -3.063 194.717  1.00 95.48           N  
ATOM    653  CA  SER A  80      25.408  -2.349 195.620  1.00 92.92           C  
ATOM    654  C   SER A  80      24.880  -3.357 196.648  1.00 93.07           C  
ATOM    655  O   SER A  80      24.793  -3.059 197.834  1.00 99.54           O  
ATOM    656  CB  SER A  80      24.178  -1.800 194.895  1.00 94.00           C  
ATOM    657  OG  SER A  80      24.611  -1.064 193.760  1.00 96.75           O  
ATOM    658  H   SER A  80      26.064  -3.107 193.757  1.00 99.99           H  
ATOM    659  HG  SER A  80      23.830  -0.664 193.272  1.00 99.99           H  
ATOM    660  N   TYR A  81      24.675  -4.588 196.171  1.00 84.07           N  
ATOM    661  CA  TYR A  81      24.226  -5.726 196.990  1.00 73.71           C  
ATOM    662  C   TYR A  81      25.388  -6.464 197.667  1.00 80.05           C  
ATOM    663  O   TYR A  81      25.176  -7.536 198.242  1.00 74.24           O  
ATOM    664  CB  TYR A  81      23.488  -6.720 196.088  1.00 62.53           C  
ATOM    665  CG  TYR A  81      22.216  -6.115 195.512  1.00 53.69           C  
ATOM    666  CD1 TYR A  81      22.293  -5.265 194.414  1.00 59.60           C  
ATOM    667  CD2 TYR A  81      20.993  -6.407 196.096  1.00 46.62           C  
ATOM    668  CE1 TYR A  81      21.138  -4.692 193.904  1.00 59.30           C  
ATOM    669  CE2 TYR A  81      19.838  -5.840 195.577  1.00 47.68           C  
ATOM    670  CZ  TYR A  81      19.916  -4.995 194.484  1.00 54.02           C  
ATOM    671  OH  TYR A  81      18.772  -4.474 193.970  1.00 56.83           O  
ATOM    672  H   TYR A  81      24.820  -4.812 195.206  1.00 99.99           H  
ATOM    673  HH  TYR A  81      17.972  -4.831 194.479  1.00 99.99           H  
ATOM    674  N   ARG A  82      26.591  -5.880 197.613  1.00 90.15           N  
ATOM    675  CA  ARG A  82      27.795  -6.497 198.200  1.00 96.19           C  
ATOM    676  C   ARG A  82      27.491  -6.849 199.660  1.00 95.89           C  
ATOM    677  O   ARG A  82      26.872  -6.039 200.341  1.00105.87           O  
ATOM    678  CB  ARG A  82      29.012  -5.559 198.162  1.00 99.99           C  
ATOM    679  CG  ARG A  82      28.850  -4.236 198.923  1.00 99.99           C  
ATOM    680  CD  ARG A  82      30.115  -3.387 198.810  1.00 99.99           C  
ATOM    681  NE  ARG A  82      29.916  -2.112 199.523  1.00 99.99           N  
ATOM    682  CZ  ARG A  82      29.316  -1.018 199.043  1.00 99.99           C  
ATOM    683  NH1 ARG A  82      28.811  -0.986 197.818  1.00 99.99           N1+
ATOM    684  NH2 ARG A  82      29.224   0.077 199.785  1.00 99.99           N  
ATOM    685  H   ARG A  82      26.711  -4.921 197.347  1.00 99.99           H  
ATOM    686  HE  ARG A  82      30.266  -2.101 200.457  1.00 99.99           H  
ATOM    687 1HH1 ARG A  82      28.369  -0.171 197.455  1.00 99.99           H  
ATOM    688 2HH1 ARG A  82      28.851  -1.825 197.270  1.00 99.99           H  
ATOM    689 1HH2 ARG A  82      28.781   0.887 199.407  1.00 99.99           H  
ATOM    690 2HH2 ARG A  82      29.598   0.092 200.709  1.00 99.99           H  
ATOM    691  N   GLN A  83      27.554  -8.150 199.937  1.00 78.27           N  
ATOM    692  CA  GLN A  83      27.518  -8.729 201.305  1.00 61.84           C  
ATOM    693  C   GLN A  83      26.178  -8.627 202.076  1.00 50.93           C  
ATOM    694  O   GLN A  83      26.159  -8.744 203.302  1.00 65.29           O  
ATOM    695  CB  GLN A  83      28.697  -8.185 202.141  1.00 99.99           C  
ATOM    696  CG  GLN A  83      28.479  -6.730 202.581  1.00 99.99           C  
ATOM    697  CD  GLN A  83      29.630  -6.047 203.278  1.00 99.99           C  
ATOM    698  NE2 GLN A  83      29.248  -5.388 204.340  1.00 99.99           N  
ATOM    699  OE1 GLN A  83      30.780  -6.009 202.848  1.00 99.99           O  
ATOM    700  H   GLN A  83      27.497  -8.827 199.207  1.00 99.99           H  
ATOM    701 1HE2 GLN A  83      29.935  -4.932 204.885  1.00 99.99           H  
ATOM    702 2HE2 GLN A  83      28.270  -5.363 204.550  1.00 99.99           H  
ATOM    703  N   ARG A  84      25.068  -8.393 201.377  1.00 49.37           N  
ATOM    704  CA  ARG A  84      23.745  -8.480 202.039  1.00 50.64           C  
ATOM    705  C   ARG A  84      22.622  -9.172 201.251  1.00 45.67           C  
ATOM    706  O   ARG A  84      21.448  -9.090 201.610  1.00 43.78           O  
ATOM    707  CB  ARG A  84      23.326  -7.099 202.557  1.00 56.06           C  
ATOM    708  CG  ARG A  84      23.363  -6.050 201.450  1.00 58.86           C  
ATOM    709  CD  ARG A  84      23.186  -4.653 202.029  1.00 57.22           C  
ATOM    710  NE  ARG A  84      22.949  -3.774 200.878  1.00 47.03           N  
ATOM    711  CZ  ARG A  84      21.757  -3.542 200.330  1.00 45.51           C  
ATOM    712  NH1 ARG A  84      21.680  -2.791 199.246  1.00 61.13           N1+
ATOM    713  NH2 ARG A  84      20.644  -4.010 200.881  1.00 43.53           N  
ATOM    714  H   ARG A  84      25.080  -7.865 200.524  1.00 99.99           H  
ATOM    715  HE  ARG A  84      23.767  -3.393 200.452  1.00 99.99           H  
ATOM    716 1HH1 ARG A  84      20.786  -2.650 198.820  1.00 99.99           H  
ATOM    717 2HH1 ARG A  84      22.508  -2.456 198.803  1.00 99.99           H  
ATOM    718 1HH2 ARG A  84      19.748  -3.835 200.478  1.00 99.99           H  
ATOM    719 2HH2 ARG A  84      20.714  -4.525 201.738  1.00 99.99           H  
ATOM    720  N   ALA A  85      23.013  -9.922 200.226  1.00 37.52           N  
ATOM    721  CA  ALA A  85      22.074 -10.762 199.472  1.00 31.11           C  
ATOM    722  C   ALA A  85      22.566 -12.210 199.482  1.00 36.69           C  
ATOM    723  O   ALA A  85      23.766 -12.472 199.394  1.00 42.23           O  
ATOM    724  CB  ALA A  85      21.963 -10.249 198.039  1.00 30.08           C  
ATOM    725  H   ALA A  85      23.970 -10.009 199.951  1.00 99.99           H  
ATOM    726  N   ARG A  86      21.620 -13.109 199.707  1.00 34.67           N  
ATOM    727  CA  ARG A  86      21.879 -14.559 199.686  1.00 37.04           C  
ATOM    728  C   ARG A  86      20.660 -15.324 199.168  1.00 36.96           C  
ATOM    729  O   ARG A  86      19.515 -14.904 199.344  1.00 27.07           O  
ATOM    730  CB  ARG A  86      22.285 -15.058 201.084  1.00 43.95           C  
ATOM    731  CG  ARG A  86      21.228 -14.777 202.160  1.00 48.66           C  
ATOM    732  CD  ARG A  86      21.756 -15.030 203.571  1.00 58.54           C  
ATOM    733  NE  ARG A  86      21.751 -16.470 203.894  1.00 71.69           N  
ATOM    734  CZ  ARG A  86      20.878 -17.067 204.709  1.00 72.21           C  
ATOM    735  NH1 ARG A  86      20.957 -18.370 204.949  1.00 71.37           N1+
ATOM    736  NH2 ARG A  86      19.899 -16.385 205.284  1.00 64.97           N  
ATOM    737  H   ARG A  86      20.692 -12.837 199.984  1.00 99.99           H  
ATOM    738  HE  ARG A  86      22.496 -17.001 203.498  1.00 99.99           H  
ATOM    739 1HH1 ARG A  86      20.289 -18.790 205.559  1.00 99.99           H  
ATOM    740 2HH1 ARG A  86      21.692 -18.910 204.550  1.00 99.99           H  
ATOM    741 1HH2 ARG A  86      19.235 -16.821 205.884  1.00 99.99           H  
ATOM    742 2HH2 ARG A  86      19.817 -15.403 205.089  1.00 99.99           H  
ATOM    743  N   LEU A  87      20.951 -16.391 198.435  1.00 26.23           N  
ATOM    744  CA  LEU A  87      19.932 -17.389 198.077  1.00 29.66           C  
ATOM    745  C   LEU A  87      19.747 -18.334 199.274  1.00 31.42           C  
ATOM    746  O   LEU A  87      20.723 -18.833 199.838  1.00 27.79           O  
ATOM    747  CB  LEU A  87      20.411 -18.159 196.839  1.00 25.72           C  
ATOM    748  CG  LEU A  87      19.466 -19.276 196.375  1.00 31.30           C  
ATOM    749  CD1 LEU A  87      18.176 -18.727 195.758  1.00 20.35           C  
ATOM    750  CD2 LEU A  87      20.196 -20.189 195.391  1.00 23.64           C  
ATOM    751  H   LEU A  87      21.888 -16.604 198.153  1.00 99.99           H  
ATOM    752  N   LEU A  88      18.494 -18.517 199.681  1.00 25.32           N  
ATOM    753  CA  LEU A  88      18.146 -19.487 200.737  1.00 33.50           C  
ATOM    754  C   LEU A  88      18.176 -20.912 200.168  1.00 39.27           C  
ATOM    755  O   LEU A  88      17.222 -21.379 199.544  1.00 42.08           O  
ATOM    756  CB  LEU A  88      16.768 -19.200 201.351  1.00 24.90           C  
ATOM    757  CG  LEU A  88      16.581 -17.808 201.970  1.00 24.83           C  
ATOM    758  CD1 LEU A  88      15.173 -17.720 202.556  1.00 24.22           C  
ATOM    759  CD2 LEU A  88      17.605 -17.506 203.067  1.00 27.12           C  
ATOM    760  H   LEU A  88      17.732 -17.985 199.300  1.00 99.99           H  
ATOM    761  N   LYS A  89      19.258 -21.628 200.463  1.00 28.16           N  
ATOM    762  CA  LYS A  89      19.487 -22.963 199.876  1.00 28.85           C  
ATOM    763  C   LYS A  89      18.591 -24.065 200.465  1.00 29.39           C  
ATOM    764  O   LYS A  89      18.331 -25.077 199.818  1.00 30.65           O  
ATOM    765  CB  LYS A  89      20.962 -23.359 199.950  1.00 31.19           C  
ATOM    766  CG  LYS A  89      21.832 -22.467 199.061  1.00 30.88           C  
ATOM    767  CD  LYS A  89      22.990 -21.930 199.900  1.00 51.38           C  
ATOM    768  CE  LYS A  89      24.068 -21.264 199.049  1.00 55.06           C  
ATOM    769  NZ  LYS A  89      23.736 -19.867 198.734  1.00 53.10           N1+
ATOM    770  H   LYS A  89      19.912 -21.345 201.167  1.00 99.99           H  
ATOM    771  HZ1 LYS A  89      24.461 -19.472 198.176  1.00 99.99           H  
ATOM    772  HZ2 LYS A  89      22.868 -19.803 198.245  1.00 99.99           H  
ATOM    773  HZ3 LYS A  89      23.666 -19.336 199.578  1.00 99.99           H  
ATOM    774  N   ASP A  90      18.071 -23.828 201.668  1.00 32.72           N  
ATOM    775  CA  ASP A  90      17.094 -24.730 202.315  1.00 33.58           C  
ATOM    776  C   ASP A  90      15.782 -24.900 201.526  1.00 36.44           C  
ATOM    777  O   ASP A  90      15.168 -25.961 201.567  1.00 42.86           O  
ATOM    778  CB  ASP A  90      16.790 -24.277 203.754  1.00 33.93           C  
ATOM    779  CG  ASP A  90      16.139 -22.892 203.876  1.00 38.88           C  
ATOM    780  OD1 ASP A  90      16.586 -21.973 203.151  1.00 45.73           O  
ATOM    781  OD2 ASP A  90      15.129 -22.808 204.603  1.00 38.52           O1-
ATOM    782  H   ASP A  90      18.302 -23.005 202.190  1.00 99.99           H  
ATOM    783  N   GLN A  91      15.371 -23.849 200.814  1.00 39.24           N  
ATOM    784  CA  GLN A  91      14.102 -23.847 200.065  1.00 43.25           C  
ATOM    785  C   GLN A  91      14.183 -24.499 198.673  1.00 39.96           C  
ATOM    786  O   GLN A  91      13.151 -24.826 198.084  1.00 35.64           O  
ATOM    787  CB  GLN A  91      13.595 -22.405 199.951  1.00 51.97           C  
ATOM    788  CG  GLN A  91      13.193 -21.777 201.292  1.00 50.68           C  
ATOM    789  CD  GLN A  91      12.037 -22.519 201.968  1.00 52.26           C  
ATOM    790  NE2 GLN A  91      12.331 -23.168 203.078  1.00 51.23           N  
ATOM    791  OE1 GLN A  91      10.903 -22.517 201.511  1.00 54.32           O  
ATOM    792  H   GLN A  91      15.925 -23.025 200.675  1.00 99.99           H  
ATOM    793 1HE2 GLN A  91      11.589 -23.657 203.529  1.00 99.99           H  
ATOM    794 2HE2 GLN A  91      13.246 -23.139 203.467  1.00 99.99           H  
ATOM    795  N   LEU A  92      15.395 -24.853 198.240  1.00 37.08           N  
ATOM    796  CA  LEU A  92      15.631 -25.321 196.862  1.00 33.91           C  
ATOM    797  C   LEU A  92      14.975 -26.660 196.522  1.00 35.19           C  
ATOM    798  O   LEU A  92      14.283 -26.759 195.511  1.00 24.91           O  
ATOM    799  CB  LEU A  92      17.125 -25.411 196.540  1.00 32.18           C  
ATOM    800  CG  LEU A  92      17.818 -24.055 196.379  1.00 32.42           C  
ATOM    801  CD1 LEU A  92      19.306 -24.300 196.123  1.00 28.21           C  
ATOM    802  CD2 LEU A  92      17.221 -23.239 195.227  1.00 26.33           C  
ATOM    803  H   LEU A  92      16.188 -24.921 198.847  1.00 99.99           H  
ATOM    804  N   SER A  93      15.075 -27.627 197.433  1.00 33.99           N  
ATOM    805  CA  SER A  93      14.492 -28.956 197.172  1.00 42.35           C  
ATOM    806  C   SER A  93      12.964 -28.958 197.295  1.00 43.82           C  
ATOM    807  O   SER A  93      12.308 -29.870 196.802  1.00 43.67           O  
ATOM    808  CB  SER A  93      15.112 -30.056 198.036  1.00 35.18           C  
ATOM    809  OG  SER A  93      14.940 -29.743 199.416  1.00 40.80           O  
ATOM    810  H   SER A  93      15.322 -27.465 198.391  1.00 99.99           H  
ATOM    811  HG  SER A  93      15.279 -30.523 199.946  1.00 99.99           H  
ATOM    812  N   LEU A  94      12.422 -27.925 197.942  1.00 39.08           N  
ATOM    813  CA  LEU A  94      10.969 -27.676 197.968  1.00 37.26           C  
ATOM    814  C   LEU A  94      10.489 -26.850 196.757  1.00 33.02           C  
ATOM    815  O   LEU A  94       9.328 -26.440 196.710  1.00 33.84           O  
ATOM    816  CB  LEU A  94      10.601 -26.938 199.264  1.00 44.92           C  
ATOM    817  CG  LEU A  94      11.203 -27.533 200.544  1.00 46.98           C  
ATOM    818  CD1 LEU A  94      10.899 -26.593 201.711  1.00 44.12           C  
ATOM    819  CD2 LEU A  94      10.690 -28.947 200.840  1.00 47.55           C  
ATOM    820  H   LEU A  94      12.959 -27.302 198.511  1.00 99.99           H  
ATOM    821  N   GLY A  95      11.398 -26.586 195.802  1.00 34.15           N  
ATOM    822  CA  GLY A  95      11.098 -25.801 194.590  1.00 26.15           C  
ATOM    823  C   GLY A  95      10.901 -24.304 194.852  1.00 26.31           C  
ATOM    824  O   GLY A  95      10.131 -23.647 194.155  1.00 26.01           O  
ATOM    825  H   GLY A  95      12.366 -26.872 195.845  1.00 99.99           H  
ATOM    826  N   ASN A  96      11.624 -23.778 195.837  1.00 26.73           N  
ATOM    827  CA  ASN A  96      11.586 -22.344 196.159  1.00 28.46           C  
ATOM    828  C   ASN A  96      13.005 -21.775 196.083  1.00 32.38           C  
ATOM    829  O   ASN A  96      13.927 -22.232 196.760  1.00 30.59           O  
ATOM    830  CB  ASN A  96      10.948 -22.149 197.541  1.00 32.31           C  
ATOM    831  CG  ASN A  96      10.692 -20.687 197.934  1.00 43.93           C  
ATOM    832  ND2 ASN A  96      10.476 -20.474 199.216  1.00 48.34           N  
ATOM    833  OD1 ASN A  96      10.720 -19.753 197.141  1.00 38.01           O  
ATOM    834  H   ASN A  96      12.222 -24.327 196.427  1.00 99.99           H  
ATOM    835 1HD2 ASN A  96      10.276 -19.543 199.504  1.00 99.99           H  
ATOM    836 2HD2 ASN A  96      10.463 -21.235 199.867  1.00 99.99           H  
ATOM    837  N   ALA A  97      13.180 -20.867 195.134  1.00 26.27           N  
ATOM    838  CA  ALA A  97      14.446 -20.136 194.997  1.00 32.91           C  
ATOM    839  C   ALA A  97      14.204 -18.744 195.584  1.00 34.49           C  
ATOM    840  O   ALA A  97      13.576 -17.897 194.958  1.00 41.31           O  
ATOM    841  CB  ALA A  97      14.858 -20.078 193.522  1.00 31.22           C  
ATOM    842  H   ALA A  97      12.436 -20.569 194.524  1.00 99.99           H  
ATOM    843  N   ALA A  98      14.513 -18.616 196.871  1.00 28.14           N  
ATOM    844  CA  ALA A  98      14.218 -17.384 197.617  1.00 24.81           C  
ATOM    845  C   ALA A  98      15.474 -16.524 197.774  1.00 25.37           C  
ATOM    846  O   ALA A  98      16.517 -16.995 198.231  1.00 23.23           O  
ATOM    847  CB  ALA A  98      13.633 -17.745 198.985  1.00 28.41           C  
ATOM    848  H   ALA A  98      14.982 -19.332 197.387  1.00 99.99           H  
ATOM    849  N   LEU A  99      15.339 -15.280 197.329  1.00 18.07           N  
ATOM    850  CA  LEU A  99      16.383 -14.255 197.482  1.00 20.08           C  
ATOM    851  C   LEU A  99      16.111 -13.473 198.771  1.00 20.98           C  
ATOM    852  O   LEU A  99      15.036 -12.899 198.940  1.00 22.11           O  
ATOM    853  CB  LEU A  99      16.369 -13.312 196.269  1.00 25.89           C  
ATOM    854  CG  LEU A  99      17.269 -12.072 196.403  1.00 25.34           C  
ATOM    855  CD1 LEU A  99      18.746 -12.445 196.553  1.00 22.23           C  
ATOM    856  CD2 LEU A  99      17.069 -11.133 195.214  1.00 23.54           C  
ATOM    857  H   LEU A  99      14.467 -14.946 196.955  1.00 99.99           H  
ATOM    858  N   GLN A 100      17.072 -13.518 199.683  1.00 23.66           N  
ATOM    859  CA  GLN A 100      17.002 -12.699 200.900  1.00 25.36           C  
ATOM    860  C   GLN A 100      18.007 -11.543 200.829  1.00 26.73           C  
ATOM    861  O   GLN A 100      19.206 -11.752 200.643  1.00 25.08           O  
ATOM    862  CB  GLN A 100      17.248 -13.566 202.139  1.00 28.94           C  
ATOM    863  CG  GLN A 100      17.125 -12.730 203.416  1.00 37.60           C  
ATOM    864  CD  GLN A 100      17.324 -13.571 204.669  1.00 49.68           C  
ATOM    865  NE2 GLN A 100      16.219 -13.944 205.284  1.00 52.03           N  
ATOM    866  OE1 GLN A 100      18.423 -13.894 205.085  1.00 52.36           O  
ATOM    867  H   GLN A 100      17.878 -14.118 199.604  1.00 99.99           H  
ATOM    868 1HE2 GLN A 100      16.328 -14.491 206.106  1.00 99.99           H  
ATOM    869 2HE2 GLN A 100      15.328 -13.694 204.921  1.00 99.99           H  
ATOM    870  N   ILE A 101      17.459 -10.344 200.994  1.00 23.00           N  
ATOM    871  CA  ILE A 101      18.250  -9.113 201.145  1.00 24.50           C  
ATOM    872  C   ILE A 101      18.068  -8.642 202.595  1.00 21.32           C  
ATOM    873  O   ILE A 101      16.944  -8.465 203.069  1.00 29.95           O  
ATOM    874  CB  ILE A 101      17.814  -8.061 200.104  1.00 29.96           C  
ATOM    875  CG1 ILE A 101      18.199  -8.569 198.705  1.00 32.11           C  
ATOM    876  CG2 ILE A 101      18.436  -6.678 200.373  1.00 29.26           C  
ATOM    877  CD  ILE A 101      17.478  -7.868 197.553  1.00 41.63           C  
ATOM    878  H   ILE A 101      16.468 -10.227 201.106  1.00 99.99           H  
ATOM    879  N   THR A 102      19.206  -8.480 203.253  1.00 22.96           N  
ATOM    880  CA  THR A 102      19.268  -7.998 204.645  1.00 24.47           C  
ATOM    881  C   THR A 102      19.548  -6.494 204.619  1.00 38.64           C  
ATOM    882  O   THR A 102      20.329  -6.018 203.795  1.00 37.59           O  
ATOM    883  CB  THR A 102      20.356  -8.787 205.399  1.00 27.97           C  
ATOM    884  CG2 THR A 102      20.799  -8.186 206.739  1.00 32.14           C  
ATOM    885  OG1 THR A 102      19.869 -10.115 205.610  1.00 47.61           O  
ATOM    886  H   THR A 102      20.096  -8.627 202.806  1.00 99.99           H  
ATOM    887  HG1 THR A 102      20.556 -10.642 206.111  1.00 99.99           H  
ATOM    888  N   ASP A 103      18.893  -5.777 205.536  1.00 36.52           N  
ATOM    889  CA  ASP A 103      19.077  -4.325 205.729  1.00 37.48           C  
ATOM    890  C   ASP A 103      18.814  -3.595 204.399  1.00 33.06           C  
ATOM    891  O   ASP A 103      19.712  -3.066 203.747  1.00 33.72           O  
ATOM    892  CB  ASP A 103      20.496  -4.071 206.271  1.00 44.93           C  
ATOM    893  CG  ASP A 103      20.740  -2.620 206.687  1.00 61.61           C  
ATOM    894  OD1 ASP A 103      19.840  -2.054 207.347  1.00 59.75           O  
ATOM    895  OD2 ASP A 103      21.838  -2.113 206.374  1.00 65.42           O1-
ATOM    896  H   ASP A 103      18.181  -6.193 206.111  1.00 99.99           H  
ATOM    897  N   VAL A 104      17.532  -3.540 204.056  1.00 32.10           N  
ATOM    898  CA  VAL A 104      17.078  -2.994 202.767  1.00 25.48           C  
ATOM    899  C   VAL A 104      17.421  -1.499 202.716  1.00 31.40           C  
ATOM    900  O   VAL A 104      17.115  -0.735 203.627  1.00 23.65           O  
ATOM    901  CB  VAL A 104      15.576  -3.288 202.569  1.00 27.82           C  
ATOM    902  CG1 VAL A 104      14.933  -2.465 201.449  1.00 33.71           C  
ATOM    903  CG2 VAL A 104      15.379  -4.766 202.217  1.00 19.82           C  
ATOM    904  H   VAL A 104      16.807  -3.790 204.704  1.00 99.99           H  
ATOM    905  N   LYS A 105      17.956  -1.116 201.570  1.00 24.41           N  
ATOM    906  CA  LYS A 105      18.285   0.279 201.262  1.00 26.69           C  
ATOM    907  C   LYS A 105      17.372   0.784 200.146  1.00 26.61           C  
ATOM    908  O   LYS A 105      16.799  -0.011 199.400  1.00 21.69           O  
ATOM    909  CB  LYS A 105      19.754   0.381 200.832  1.00 31.04           C  
ATOM    910  CG  LYS A 105      20.759  -0.034 201.914  1.00 38.43           C  
ATOM    911  CD  LYS A 105      20.435   0.658 203.238  1.00 45.58           C  
ATOM    912  CE  LYS A 105      21.531   0.525 204.284  1.00 49.92           C  
ATOM    913  NZ  LYS A 105      20.956   0.903 205.581  1.00 54.42           N1+
ATOM    914  H   LYS A 105      18.179  -1.783 200.854  1.00 99.99           H  
ATOM    915  HZ1 LYS A 105      21.670   0.872 206.278  1.00 99.99           H  
ATOM    916  HZ2 LYS A 105      20.557   1.823 205.534  1.00 99.99           H  
ATOM    917  HZ3 LYS A 105      20.241   0.243 205.810  1.00 99.99           H  
ATOM    918  N   LEU A 106      17.319   2.103 199.995  1.00 27.81           N  
ATOM    919  CA  LEU A 106      16.560   2.725 198.897  1.00 25.43           C  
ATOM    920  C   LEU A 106      16.996   2.288 197.491  1.00 24.90           C  
ATOM    921  O   LEU A 106      16.140   1.957 196.674  1.00 20.98           O  
ATOM    922  CB  LEU A 106      16.576   4.249 199.007  1.00 25.63           C  
ATOM    923  CG  LEU A 106      15.582   4.742 200.060  1.00 27.50           C  
ATOM    924  CD1 LEU A 106      15.860   6.211 200.367  1.00 25.85           C  
ATOM    925  CD2 LEU A 106      14.140   4.605 199.558  1.00 23.20           C  
ATOM    926  H   LEU A 106      17.744   2.736 200.647  1.00 99.99           H  
ATOM    927  N   GLN A 107      18.292   2.029 197.324  1.00 23.03           N  
ATOM    928  CA  GLN A 107      18.830   1.553 196.034  1.00 29.64           C  
ATOM    929  C   GLN A 107      18.368   0.136 195.658  1.00 29.77           C  
ATOM    930  O   GLN A 107      18.560  -0.295 194.526  1.00 23.04           O  
ATOM    931  CB  GLN A 107      20.357   1.671 195.919  1.00 33.65           C  
ATOM    932  CG  GLN A 107      21.131   1.016 197.067  1.00 31.62           C  
ATOM    933  CD  GLN A 107      21.416   1.988 198.218  1.00 43.65           C  
ATOM    934  NE2 GLN A 107      22.416   1.637 198.997  1.00 45.13           N  
ATOM    935  OE1 GLN A 107      20.775   3.004 198.449  1.00 38.36           O  
ATOM    936  H   GLN A 107      18.956   2.057 198.075  1.00 99.99           H  
ATOM    937 1HE2 GLN A 107      22.642   2.228 199.765  1.00 99.99           H  
ATOM    938 2HE2 GLN A 107      22.899   0.781 198.840  1.00 99.99           H  
ATOM    939  N   ASP A 108      17.860  -0.616 196.636  1.00 21.60           N  
ATOM    940  CA  ASP A 108      17.237  -1.926 196.363  1.00 19.94           C  
ATOM    941  C   ASP A 108      15.923  -1.867 195.574  1.00 26.99           C  
ATOM    942  O   ASP A 108      15.435  -2.916 195.155  1.00 21.76           O  
ATOM    943  CB  ASP A 108      17.026  -2.733 197.646  1.00 19.49           C  
ATOM    944  CG  ASP A 108      18.341  -2.980 198.375  1.00 31.17           C  
ATOM    945  OD1 ASP A 108      19.401  -2.920 197.714  1.00 29.52           O  
ATOM    946  OD2 ASP A 108      18.265  -3.084 199.616  1.00 29.71           O1-
ATOM    947  H   ASP A 108      17.917  -0.357 197.602  1.00 99.99           H  
ATOM    948  N   ALA A 109      15.273  -0.703 195.556  1.00 28.20           N  
ATOM    949  CA  ALA A 109      14.004  -0.534 194.826  1.00 32.75           C  
ATOM    950  C   ALA A 109      14.185  -0.700 193.310  1.00 26.20           C  
ATOM    951  O   ALA A 109      15.132  -0.186 192.716  1.00 29.54           O  
ATOM    952  CB  ALA A 109      13.403   0.840 195.129  1.00 23.54           C  
ATOM    953  H   ALA A 109      15.648   0.140 195.953  1.00 99.99           H  
ATOM    954  N   GLY A 110      13.307  -1.529 192.741  1.00 24.33           N  
ATOM    955  CA  GLY A 110      13.247  -1.716 191.284  1.00 23.97           C  
ATOM    956  C   GLY A 110      12.651  -3.072 190.910  1.00 19.65           C  
ATOM    957  O   GLY A 110      12.024  -3.749 191.728  1.00 22.89           O  
ATOM    958  H   GLY A 110      12.653  -2.099 193.258  1.00 99.99           H  
ATOM    959  N   VAL A 111      12.964  -3.465 189.685  1.00 25.89           N  
ATOM    960  CA  VAL A 111      12.438  -4.695 189.073  1.00 31.78           C  
ATOM    961  C   VAL A 111      13.529  -5.777 189.142  1.00 25.87           C  
ATOM    962  O   VAL A 111      14.615  -5.626 188.580  1.00 28.22           O  
ATOM    963  CB  VAL A 111      11.985  -4.407 187.624  1.00 34.60           C  
ATOM    964  CG1 VAL A 111      11.500  -5.667 186.899  1.00 46.22           C  
ATOM    965  CG2 VAL A 111      10.854  -3.370 187.587  1.00 28.04           C  
ATOM    966  H   VAL A 111      13.566  -2.917 189.098  1.00 99.99           H  
ATOM    967  N   TYR A 112      13.210  -6.814 189.906  1.00 21.28           N  
ATOM    968  CA  TYR A 112      14.040  -8.022 190.048  1.00 28.79           C  
ATOM    969  C   TYR A 112      13.549  -9.103 189.079  1.00 30.72           C  
ATOM    970  O   TYR A 112      12.370  -9.163 188.734  1.00 30.60           O  
ATOM    971  CB  TYR A 112      13.934  -8.570 191.477  1.00 18.77           C  
ATOM    972  CG  TYR A 112      14.637  -7.686 192.505  1.00 26.22           C  
ATOM    973  CD1 TYR A 112      14.069  -6.491 192.918  1.00 32.00           C  
ATOM    974  CD2 TYR A 112      15.843  -8.105 193.066  1.00 25.96           C  
ATOM    975  CE1 TYR A 112      14.700  -5.707 193.878  1.00 22.06           C  
ATOM    976  CE2 TYR A 112      16.473  -7.319 194.018  1.00 20.00           C  
ATOM    977  CZ  TYR A 112      15.908  -6.118 194.421  1.00 18.18           C  
ATOM    978  OH  TYR A 112      16.557  -5.317 195.312  1.00 18.49           O  
ATOM    979  H   TYR A 112      12.329  -6.855 190.397  1.00 99.99           H  
ATOM    980  HH  TYR A 112      16.002  -4.470 195.419  1.00 99.99           H  
ATOM    981  N   ARG A 113      14.493  -9.915 188.631  1.00 31.05           N  
ATOM    982  CA  ARG A 113      14.194 -11.096 187.805  1.00 34.89           C  
ATOM    983  C   ARG A 113      14.773 -12.340 188.475  1.00 30.96           C  
ATOM    984  O   ARG A 113      15.903 -12.322 188.970  1.00 23.80           O  
ATOM    985  CB  ARG A 113      14.792 -10.958 186.404  1.00 30.06           C  
ATOM    986  CG  ARG A 113      14.156  -9.816 185.612  1.00 29.67           C  
ATOM    987  CD  ARG A 113      14.811  -9.742 184.238  1.00 39.24           C  
ATOM    988  NE  ARG A 113      13.953  -8.969 183.329  1.00 60.32           N  
ATOM    989  CZ  ARG A 113      13.906  -9.122 182.003  1.00 75.06           C  
ATOM    990  NH1 ARG A 113      14.665 -10.020 181.391  1.00 81.98           N1+
ATOM    991  NH2 ARG A 113      13.080  -8.392 181.268  1.00 71.45           N  
ATOM    992  H   ARG A 113      15.456  -9.796 188.892  1.00 99.99           H  
ATOM    993  HE  ARG A 113      13.365  -8.287 183.758  1.00 99.99           H  
ATOM    994 1HH1 ARG A 113      14.622 -10.128 180.398  1.00 99.99           H  
ATOM    995 2HH1 ARG A 113      15.286 -10.580 181.936  1.00 99.99           H  
ATOM    996 1HH2 ARG A 113      13.082  -8.516 180.275  1.00 99.99           H  
ATOM    997 2HH2 ARG A 113      12.495  -7.696 181.680  1.00 99.99           H  
ATOM    998  N   CYS A 114      13.942 -13.374 188.484  0.47 30.20           N  
ATOM    999  CA  CYS A 114      14.313 -14.713 188.959  0.47 26.97           C  
ATOM   1000  C   CYS A 114      14.338 -15.632 187.736  0.47 28.98           C  
ATOM   1001  O   CYS A 114      13.304 -15.881 187.116  0.47 27.60           O  
ATOM   1002  CB  CYS A 114      13.251 -15.192 189.946  0.47 23.96           C  
ATOM   1003  SG  CYS A 114      13.618 -16.840 190.637  0.47 21.08           S  
ATOM   1004  H   CYS A 114      12.991 -13.282 188.175  1.00 99.99           H  
ATOM   1005  N   MET A 115      15.547 -16.030 187.363  1.00 28.20           N  
ATOM   1006  CA  MET A 115      15.789 -16.795 186.128  1.00 29.36           C  
ATOM   1007  C   MET A 115      16.219 -18.205 186.530  1.00 38.54           C  
ATOM   1008  O   MET A 115      17.169 -18.364 187.300  1.00 31.38           O  
ATOM   1009  CB  MET A 115      16.895 -16.141 185.292  1.00 32.15           C  
ATOM   1010  CG  MET A 115      16.703 -14.625 185.144  1.00 28.50           C  
ATOM   1011  SD  MET A 115      17.490 -13.918 183.657  1.00 47.48           S  
ATOM   1012  CE  MET A 115      19.189 -14.013 184.153  1.00 57.60           C  
ATOM   1013  H   MET A 115      16.367 -15.852 187.920  1.00 99.99           H  
ATOM   1014  N   ILE A 116      15.396 -19.179 186.154  1.00 32.65           N  
ATOM   1015  CA  ILE A 116      15.617 -20.577 186.567  1.00 36.25           C  
ATOM   1016  C   ILE A 116      15.632 -21.510 185.350  1.00 31.98           C  
ATOM   1017  O   ILE A 116      14.707 -21.523 184.539  1.00 38.47           O  
ATOM   1018  CB  ILE A 116      14.564 -20.999 187.617  1.00 26.73           C  
ATOM   1019  CG1 ILE A 116      14.713 -20.150 188.890  1.00 26.68           C  
ATOM   1020  CG2 ILE A 116      14.658 -22.495 187.968  1.00 27.23           C  
ATOM   1021  CD  ILE A 116      13.521 -20.278 189.842  1.00 32.66           C  
ATOM   1022  H   ILE A 116      14.608 -19.025 185.548  1.00 99.99           H  
ATOM   1023  N   SER A 117      16.693 -22.307 185.315  1.00 37.56           N  
ATOM   1024  CA  SER A 117      16.816 -23.446 184.396  1.00 41.88           C  
ATOM   1025  C   SER A 117      16.906 -24.728 185.229  1.00 44.67           C  
ATOM   1026  O   SER A 117      17.764 -24.835 186.109  1.00 41.16           O  
ATOM   1027  CB  SER A 117      18.071 -23.288 183.537  1.00 37.86           C  
ATOM   1028  OG  SER A 117      18.275 -24.461 182.750  1.00 38.94           O  
ATOM   1029  H   SER A 117      17.460 -22.189 185.955  1.00 99.99           H  
ATOM   1030  HG  SER A 117      19.010 -24.284 182.095  1.00 99.99           H  
ATOM   1031  N   TYR A 118      15.863 -25.542 185.103  1.00 43.08           N  
ATOM   1032  CA  TYR A 118      15.793 -26.859 185.763  1.00 38.29           C  
ATOM   1033  C   TYR A 118      14.973 -27.816 184.888  1.00 40.96           C  
ATOM   1034  O   TYR A 118      13.776 -28.014 185.093  1.00 36.09           O  
ATOM   1035  CB  TYR A 118      15.187 -26.697 187.166  1.00 40.31           C  
ATOM   1036  CG  TYR A 118      15.228 -28.001 187.965  1.00 37.79           C  
ATOM   1037  CD1 TYR A 118      16.446 -28.520 188.374  1.00 33.02           C  
ATOM   1038  CD2 TYR A 118      14.050 -28.659 188.303  1.00 39.99           C  
ATOM   1039  CE1 TYR A 118      16.488 -29.694 189.110  1.00 35.61           C  
ATOM   1040  CE2 TYR A 118      14.092 -29.836 189.045  1.00 45.54           C  
ATOM   1041  CZ  TYR A 118      15.318 -30.359 189.441  1.00 43.12           C  
ATOM   1042  OH  TYR A 118      15.404 -31.512 190.164  1.00 46.99           O  
ATOM   1043  H   TYR A 118      15.090 -25.320 184.497  1.00 99.99           H  
ATOM   1044  HH  TYR A 118      14.481 -31.878 190.301  1.00 99.99           H  
ATOM   1045  N   GLY A 119      15.660 -28.337 183.859  1.00 49.21           N  
ATOM   1046  CA  GLY A 119      15.032 -29.165 182.806  1.00 54.14           C  
ATOM   1047  C   GLY A 119      13.876 -28.400 182.140  1.00 51.13           C  
ATOM   1048  O   GLY A 119      12.717 -28.808 182.192  1.00 60.51           O  
ATOM   1049  H   GLY A 119      16.655 -28.215 183.755  1.00 99.99           H  
ATOM   1050  N   GLY A 120      14.270 -27.322 181.452  1.00 47.69           N  
ATOM   1051  CA  GLY A 120      13.333 -26.283 180.997  1.00 45.31           C  
ATOM   1052  C   GLY A 120      13.680 -24.985 181.735  1.00 45.61           C  
ATOM   1053  O   GLY A 120      14.260 -25.004 182.821  1.00 44.33           O  
ATOM   1054  H   GLY A 120      15.234 -27.097 181.278  1.00 99.99           H  
ATOM   1055  N   ALA A 121      13.415 -23.869 181.067  1.00 51.56           N  
ATOM   1056  CA  ALA A 121      13.802 -22.546 181.580  1.00 42.24           C  
ATOM   1057  C   ALA A 121      12.639 -21.561 181.474  1.00 48.32           C  
ATOM   1058  O   ALA A 121      11.766 -21.696 180.616  1.00 40.69           O  
ATOM   1059  CB  ALA A 121      15.024 -22.025 180.816  1.00 42.25           C  
ATOM   1060  H   ALA A 121      12.791 -23.847 180.286  1.00 99.99           H  
ATOM   1061  N   ASP A 122      12.659 -20.591 182.379  1.00 39.67           N  
ATOM   1062  CA  ASP A 122      11.635 -19.541 182.501  1.00 36.56           C  
ATOM   1063  C   ASP A 122      12.167 -18.499 183.492  1.00 44.39           C  
ATOM   1064  O   ASP A 122      13.203 -18.699 184.133  1.00 42.05           O  
ATOM   1065  CB  ASP A 122      10.306 -20.152 182.992  1.00 37.75           C  
ATOM   1066  CG  ASP A 122       9.100 -19.209 182.877  1.00 40.32           C  
ATOM   1067  OD1 ASP A 122       9.192 -18.222 182.113  1.00 42.17           O  
ATOM   1068  OD2 ASP A 122       8.123 -19.457 183.615  1.00 41.39           O1-
ATOM   1069  H   ASP A 122      13.433 -20.483 183.009  1.00 99.99           H  
ATOM   1070  N   TYR A 123      11.438 -17.398 183.595  1.00 33.13           N  
ATOM   1071  CA  TYR A 123      11.769 -16.325 184.537  1.00 31.32           C  
ATOM   1072  C   TYR A 123      10.514 -15.485 184.779  1.00 36.98           C  
ATOM   1073  O   TYR A 123       9.569 -15.514 183.990  1.00 31.40           O  
ATOM   1074  CB  TYR A 123      12.936 -15.469 184.010  1.00 30.83           C  
ATOM   1075  CG  TYR A 123      12.532 -14.328 183.081  1.00 39.39           C  
ATOM   1076  CD1 TYR A 123      12.406 -14.535 181.715  1.00 40.55           C  
ATOM   1077  CD2 TYR A 123      12.244 -13.091 183.643  1.00 41.62           C  
ATOM   1078  CE1 TYR A 123      11.990 -13.486 180.903  1.00 46.25           C  
ATOM   1079  CE2 TYR A 123      11.823 -12.048 182.836  1.00 45.68           C  
ATOM   1080  CZ  TYR A 123      11.710 -12.249 181.472  1.00 43.34           C  
ATOM   1081  OH  TYR A 123      11.219 -11.231 180.723  1.00 36.16           O  
ATOM   1082  H   TYR A 123      10.545 -17.287 183.147  1.00 99.99           H  
ATOM   1083  HH  TYR A 123      11.265 -10.378 181.238  1.00 99.99           H  
ATOM   1084  N   LYS A 124      10.490 -14.890 185.956  1.00 29.16           N  
ATOM   1085  CA  LYS A 124       9.464 -13.895 186.308  1.00 34.12           C  
ATOM   1086  C   LYS A 124      10.102 -12.629 186.887  1.00 30.88           C  
ATOM   1087  O   LYS A 124      11.242 -12.635 187.358  1.00 32.45           O  
ATOM   1088  CB  LYS A 124       8.453 -14.499 187.288  1.00 29.27           C  
ATOM   1089  CG  LYS A 124       7.523 -15.547 186.668  1.00 31.68           C  
ATOM   1090  CD  LYS A 124       6.337 -14.935 185.909  1.00 35.09           C  
ATOM   1091  CE  LYS A 124       5.337 -15.994 185.426  1.00 39.79           C  
ATOM   1092  NZ  LYS A 124       5.991 -17.046 184.628  1.00 38.42           N1+
ATOM   1093  H   LYS A 124      11.164 -15.102 186.668  1.00 99.99           H  
ATOM   1094  HZ1 LYS A 124       5.317 -17.709 184.306  1.00 99.99           H  
ATOM   1095  HZ2 LYS A 124       6.497 -16.650 183.864  1.00 99.99           H  
ATOM   1096  HZ3 LYS A 124       6.624 -17.532 185.237  1.00 99.99           H  
ATOM   1097  N   ARG A 125       9.326 -11.556 186.791  1.00 32.29           N  
ATOM   1098  CA  ARG A 125       9.689 -10.233 187.317  1.00 32.05           C  
ATOM   1099  C   ARG A 125       8.972  -9.994 188.648  1.00 30.23           C  
ATOM   1100  O   ARG A 125       7.860 -10.470 188.874  1.00 35.19           O  
ATOM   1101  CB  ARG A 125       9.250  -9.146 186.331  1.00 37.41           C  
ATOM   1102  CG  ARG A 125      10.101  -9.128 185.059  1.00 47.90           C  
ATOM   1103  CD  ARG A 125       9.585  -8.095 184.053  1.00 59.35           C  
ATOM   1104  NE  ARG A 125       8.512  -8.660 183.213  1.00 73.03           N  
ATOM   1105  CZ  ARG A 125       7.213  -8.350 183.256  1.00 76.20           C  
ATOM   1106  NH1 ARG A 125       6.744  -7.469 184.130  1.00 82.00           N1+
ATOM   1107  NH2 ARG A 125       6.356  -8.914 182.413  1.00 68.56           N  
ATOM   1108  H   ARG A 125       8.395 -11.614 186.431  1.00 99.99           H  
ATOM   1109  HE  ARG A 125       8.817  -9.320 182.529  1.00 99.99           H  
ATOM   1110 1HH1 ARG A 125       5.772  -7.245 184.168  1.00 99.99           H  
ATOM   1111 2HH1 ARG A 125       7.390  -7.033 184.753  1.00 99.99           H  
ATOM   1112 1HH2 ARG A 125       5.387  -8.678 182.467  1.00 99.99           H  
ATOM   1113 2HH2 ARG A 125       6.666  -9.578 181.735  1.00 99.99           H  
ATOM   1114  N   ILE A 126       9.691  -9.334 189.544  1.00 31.70           N  
ATOM   1115  CA  ILE A 126       9.141  -8.894 190.835  1.00 24.58           C  
ATOM   1116  C   ILE A 126       9.528  -7.424 191.028  1.00 26.26           C  
ATOM   1117  O   ILE A 126      10.702  -7.064 190.954  1.00 28.19           O  
ATOM   1118  CB  ILE A 126       9.665  -9.793 191.972  1.00 23.12           C  
ATOM   1119  CG1 ILE A 126       9.212 -11.246 191.790  1.00 32.00           C  
ATOM   1120  CG2 ILE A 126       9.162  -9.310 193.333  1.00 21.30           C  
ATOM   1121  CD  ILE A 126      10.403 -12.206 191.743  1.00 35.18           C  
ATOM   1122  H   ILE A 126      10.658  -9.107 189.377  1.00 99.99           H  
ATOM   1123  N   THR A 127       8.532  -6.627 191.387  1.00 25.25           N  
ATOM   1124  CA  THR A 127       8.751  -5.201 191.680  1.00 26.96           C  
ATOM   1125  C   THR A 127       8.874  -5.041 193.198  1.00 22.17           C  
ATOM   1126  O   THR A 127       8.071  -5.565 193.971  1.00 20.29           O  
ATOM   1127  CB  THR A 127       7.604  -4.353 191.105  1.00 21.58           C  
ATOM   1128  CG2 THR A 127       7.765  -2.855 191.391  1.00 21.26           C  
ATOM   1129  OG1 THR A 127       7.558  -4.556 189.689  1.00 23.99           O  
ATOM   1130  H   THR A 127       7.585  -6.952 191.483  1.00 99.99           H  
ATOM   1131  HG1 THR A 127       6.814  -4.013 189.297  1.00 99.99           H  
ATOM   1132  N   VAL A 128       9.934  -4.344 193.587  1.00 19.25           N  
ATOM   1133  CA  VAL A 128      10.191  -4.006 194.997  1.00 19.43           C  
ATOM   1134  C   VAL A 128      10.124  -2.482 195.137  1.00 24.83           C  
ATOM   1135  O   VAL A 128      10.850  -1.756 194.459  1.00 18.86           O  
ATOM   1136  CB  VAL A 128      11.562  -4.550 195.448  1.00 19.08           C  
ATOM   1137  CG1 VAL A 128      11.940  -4.106 196.867  1.00 16.56           C  
ATOM   1138  CG2 VAL A 128      11.570  -6.080 195.408  1.00 19.06           C  
ATOM   1139  H   VAL A 128      10.626  -4.021 192.932  1.00 99.99           H  
ATOM   1140  N   LYS A 129       9.290  -2.058 196.077  1.00 23.70           N  
ATOM   1141  CA  LYS A 129       9.190  -0.649 196.489  1.00 27.71           C  
ATOM   1142  C   LYS A 129       9.727  -0.524 197.920  1.00 26.98           C  
ATOM   1143  O   LYS A 129       9.401  -1.327 198.798  1.00 23.71           O  
ATOM   1144  CB  LYS A 129       7.725  -0.191 196.440  1.00 34.35           C  
ATOM   1145  CG  LYS A 129       7.092  -0.244 195.041  1.00 43.94           C  
ATOM   1146  CD  LYS A 129       7.708   0.771 194.071  1.00 51.89           C  
ATOM   1147  CE  LYS A 129       7.019   0.732 192.706  1.00 63.35           C  
ATOM   1148  NZ  LYS A 129       7.570   1.749 191.790  1.00 66.84           N1+
ATOM   1149  H   LYS A 129       8.654  -2.685 196.543  1.00 99.99           H  
ATOM   1150  HZ1 LYS A 129       7.100   1.697 190.909  1.00 99.99           H  
ATOM   1151  HZ2 LYS A 129       7.435   2.659 192.180  1.00 99.99           H  
ATOM   1152  HZ3 LYS A 129       8.547   1.590 191.654  1.00 99.99           H  
ATOM   1153  N   VAL A 130      10.570   0.484 198.124  1.00 22.06           N  
ATOM   1154  CA  VAL A 130      11.170   0.757 199.444  1.00 20.02           C  
ATOM   1155  C   VAL A 130      10.608   2.081 199.978  1.00 23.81           C  
ATOM   1156  O   VAL A 130      10.785   3.133 199.368  1.00 25.02           O  
ATOM   1157  CB  VAL A 130      12.712   0.827 199.375  1.00 16.18           C  
ATOM   1158  CG1 VAL A 130      13.341   1.072 200.753  1.00 18.21           C  
ATOM   1159  CG2 VAL A 130      13.323  -0.447 198.782  1.00 14.93           C  
ATOM   1160  H   VAL A 130      10.851   1.108 197.395  1.00 99.99           H  
ATOM   1161  N   ASN A 131       9.891   1.976 201.090  1.00 25.84           N  
ATOM   1162  CA  ASN A 131       9.557   3.147 201.917  1.00 24.75           C  
ATOM   1163  C   ASN A 131      10.767   3.490 202.788  1.00 24.12           C  
ATOM   1164  O   ASN A 131      11.482   2.604 203.251  1.00 29.32           O  
ATOM   1165  CB  ASN A 131       8.359   2.849 202.821  1.00 19.72           C  
ATOM   1166  CG  ASN A 131       7.075   2.653 202.016  1.00 24.50           C  
ATOM   1167  ND2 ASN A 131       6.235   1.755 202.483  1.00 24.33           N  
ATOM   1168  OD1 ASN A 131       6.814   3.290 201.009  1.00 26.36           O  
ATOM   1169  H   ASN A 131       9.612   1.085 201.458  1.00 99.99           H  
ATOM   1170 1HD2 ASN A 131       5.396   1.627 201.962  1.00 99.99           H  
ATOM   1171 2HD2 ASN A 131       6.425   1.246 203.318  1.00 99.99           H  
ATOM   1172  N   ALA A 132      10.946   4.774 203.055  1.00 21.26           N  
ATOM   1173  CA  ALA A 132      12.047   5.242 203.912  1.00 26.44           C  
ATOM   1174  C   ALA A 132      11.662   6.562 204.583  1.00 30.80           C  
ATOM   1175  O   ALA A 132      10.934   7.358 203.985  1.00 26.40           O  
ATOM   1176  CB  ALA A 132      13.343   5.441 203.120  1.00 20.78           C  
ATOM   1177  H   ALA A 132      10.282   5.474 202.787  1.00 99.99           H  
ATOM   1178  N   PRO A 133      12.081   6.751 205.840  1.00 29.71           N  
ATOM   1179  CA  PRO A 133      11.884   8.027 206.540  1.00 28.50           C  
ATOM   1180  C   PRO A 133      12.815   9.079 205.922  1.00 28.66           C  
ATOM   1181  O   PRO A 133      13.856   8.754 205.343  1.00 24.10           O  
ATOM   1182  CB  PRO A 133      12.250   7.774 208.004  1.00 24.32           C  
ATOM   1183  CG  PRO A 133      12.506   6.271 208.133  1.00 32.29           C  
ATOM   1184  CD  PRO A 133      12.740   5.759 206.713  1.00 21.17           C  
ATOM   1185  N   TYR A 134      12.506  10.336 206.225  1.00 25.39           N  
ATOM   1186  CA  TYR A 134      13.235  11.510 205.710  1.00 17.99           C  
ATOM   1187  C   TYR A 134      14.760  11.414 205.872  1.00 18.22           C  
ATOM   1188  O   TYR A 134      15.481  11.562 204.892  1.00 21.42           O  
ATOM   1189  CB  TYR A 134      12.696  12.766 206.405  1.00 28.81           C  
ATOM   1190  CG  TYR A 134      13.492  14.018 206.038  1.00 25.82           C  
ATOM   1191  CD1 TYR A 134      13.365  14.574 204.776  1.00 24.82           C  
ATOM   1192  CD2 TYR A 134      14.330  14.608 206.983  1.00 31.73           C  
ATOM   1193  CE1 TYR A 134      14.073  15.725 204.452  1.00 22.76           C  
ATOM   1194  CE2 TYR A 134      15.024  15.767 206.667  1.00 30.84           C  
ATOM   1195  CZ  TYR A 134      14.901  16.314 205.393  1.00 26.25           C  
ATOM   1196  OH  TYR A 134      15.588  17.438 205.057  1.00 29.50           O  
ATOM   1197  H   TYR A 134      11.725  10.554 206.809  1.00 99.99           H  
ATOM   1198  HH  TYR A 134      16.150  17.744 205.822  1.00 99.99           H  
ATOM   1199  N   ALA A 135      15.219  11.020 207.060  1.00 22.25           N  
ATOM   1200  CA  ALA A 135      16.663  10.872 207.336  1.00 28.98           C  
ATOM   1201  C   ALA A 135      17.391   9.936 206.352  1.00 31.85           C  
ATOM   1202  O   ALA A 135      18.344  10.359 205.698  1.00 27.56           O  
ATOM   1203  CB  ALA A 135      16.874  10.402 208.777  1.00 30.59           C  
ATOM   1204  H   ALA A 135      14.619  10.946 207.855  1.00 99.99           H  
ATOM   1205  N   ALA A 136      16.776   8.789 206.051  1.00 25.99           N  
ATOM   1206  CA  ALA A 136      17.369   7.822 205.108  1.00 25.00           C  
ATOM   1207  C   ALA A 136      17.230   8.279 203.648  1.00 20.09           C  
ATOM   1208  O   ALA A 136      18.184   8.177 202.874  1.00 22.61           O  
ATOM   1209  CB  ALA A 136      16.752   6.436 205.297  1.00 21.14           C  
ATOM   1210  H   ALA A 136      15.820   8.610 206.290  1.00 99.99           H  
ATOM   1211  N   ALA A 137      16.122   8.965 203.351  1.00 17.87           N  
ATOM   1212  CA  ALA A 137      15.870   9.492 201.999  1.00 21.57           C  
ATOM   1213  C   ALA A 137      16.789  10.678 201.674  1.00 21.26           C  
ATOM   1214  O   ALA A 137      17.360  10.718 200.590  1.00 18.78           O  
ATOM   1215  CB  ALA A 137      14.396   9.868 201.830  1.00 16.22           C  
ATOM   1216  H   ALA A 137      15.484   9.295 204.050  1.00 99.99           H  
ATOM   1217  N   LEU A 138      17.123  11.475 202.689  1.00 18.50           N  
ATOM   1218  CA  LEU A 138      18.035  12.627 202.564  1.00 19.91           C  
ATOM   1219  C   LEU A 138      19.481  12.166 202.310  1.00 25.59           C  
ATOM   1220  O   LEU A 138      20.131  12.651 201.383  1.00 21.55           O  
ATOM   1221  CB  LEU A 138      17.942  13.461 203.847  1.00 21.64           C  
ATOM   1222  CG  LEU A 138      18.771  14.749 203.821  1.00 22.52           C  
ATOM   1223  CD1 LEU A 138      18.059  15.871 203.060  1.00 20.43           C  
ATOM   1224  CD2 LEU A 138      19.096  15.166 205.255  1.00 24.26           C  
ATOM   1225  H   LEU A 138      16.749  11.342 203.613  1.00 99.99           H  
ATOM   1226  N   GLU A 139      19.896  11.106 203.012  1.00 25.95           N  
ATOM   1227  CA  GLU A 139      21.232  10.505 202.828  1.00 24.01           C  
ATOM   1228  C   GLU A 139      21.369   9.941 201.406  1.00 25.53           C  
ATOM   1229  O   GLU A 139      22.353  10.224 200.725  1.00 26.92           O  
ATOM   1230  CB  GLU A 139      21.469   9.402 203.868  1.00 24.39           C  
ATOM   1231  CG  GLU A 139      22.824   8.681 203.727  1.00 29.06           C  
ATOM   1232  CD  GLU A 139      24.056   9.548 204.008  1.00 34.50           C  
ATOM   1233  OE1 GLU A 139      23.938  10.496 204.817  1.00 30.89           O  
ATOM   1234  OE2 GLU A 139      25.097   9.274 203.374  1.00 36.90           O1-
ATOM   1235  H   GLU A 139      19.296  10.628 203.659  1.00 99.99           H  
ATOM   1236  N   HIS A 140      20.367   9.166 200.990  1.00 24.08           N  
ATOM   1237  CA  HIS A 140      20.287   8.642 199.615  1.00 32.01           C  
ATOM   1238  C   HIS A 140      20.276   9.763 198.564  1.00 29.82           C  
ATOM   1239  O   HIS A 140      21.112   9.748 197.664  1.00 27.22           O  
ATOM   1240  CB  HIS A 140      19.032   7.776 199.489  1.00 22.60           C  
ATOM   1241  CG  HIS A 140      18.815   7.251 198.060  1.00 28.70           C  
ATOM   1242  CD2 HIS A 140      17.974   7.759 197.164  1.00 19.96           C  
ATOM   1243  ND1 HIS A 140      19.416   6.202 197.531  1.00 26.60           N  
ATOM   1244  CE1 HIS A 140      18.948   6.045 196.289  1.00 28.77           C  
ATOM   1245  NE2 HIS A 140      18.059   7.002 196.070  1.00 32.20           N  
ATOM   1246  H   HIS A 140      19.649   8.839 201.610  1.00 99.99           H  
ATOM   1247  HD1 HIS A 140      20.111   5.634 197.971  1.00 99.99           H  
ATOM   1248  N   HIS A 141      19.481  10.799 198.820  1.00 27.05           N  
ATOM   1249  CA  HIS A 141      19.249  11.876 197.843  1.00 29.94           C  
ATOM   1250  C   HIS A 141      20.540  12.652 197.541  1.00 26.91           C  
ATOM   1251  O   HIS A 141      20.866  12.883 196.384  1.00 21.63           O  
ATOM   1252  CB  HIS A 141      18.129  12.791 198.353  1.00 21.43           C  
ATOM   1253  CG  HIS A 141      17.880  13.998 197.439  1.00 19.11           C  
ATOM   1254  CD2 HIS A 141      17.084  14.048 196.374  1.00 17.85           C  
ATOM   1255  ND1 HIS A 141      18.462  15.174 197.587  1.00 28.84           N  
ATOM   1256  CE1 HIS A 141      18.026  15.972 196.609  1.00 32.44           C  
ATOM   1257  NE2 HIS A 141      17.175  15.279 195.866  1.00 38.07           N  
ATOM   1258  H   HIS A 141      19.004  10.917 199.696  1.00 99.99           H  
ATOM   1259  HD1 HIS A 141      19.102  15.426 198.313  1.00 99.99           H  
ATOM   1260  N   HIS A 142      21.298  12.947 198.594  1.00 28.51           N  
ATOM   1261  CA  HIS A 142      22.533  13.738 198.469  1.00 33.44           C  
ATOM   1262  C   HIS A 142      23.822  12.934 198.227  1.00 36.41           C  
ATOM   1263  O   HIS A 142      24.778  13.483 197.686  1.00 30.09           O  
ATOM   1264  CB  HIS A 142      22.681  14.642 199.696  1.00 22.65           C  
ATOM   1265  CG  HIS A 142      21.685  15.811 199.660  1.00 21.50           C  
ATOM   1266  CD2 HIS A 142      20.798  16.116 200.601  1.00 29.80           C  
ATOM   1267  ND1 HIS A 142      21.582  16.698 198.685  1.00 30.63           N  
ATOM   1268  CE1 HIS A 142      20.628  17.571 199.020  1.00 36.18           C  
ATOM   1269  NE2 HIS A 142      20.135  17.201 200.193  1.00 33.67           N  
ATOM   1270  H   HIS A 142      21.034  12.705 199.530  1.00 99.99           H  
ATOM   1271  HD1 HIS A 142      22.122  16.710 197.842  1.00 99.99           H  
ATOM   1272  N   HIS A 143      23.847  11.670 198.652  1.00 35.09           N  
ATOM   1273  CA  HIS A 143      25.114  10.906 198.696  1.00 39.82           C  
ATOM   1274  C   HIS A 143      25.149   9.546 197.970  1.00 37.89           C  
ATOM   1275  O   HIS A 143      26.102   8.786 198.133  1.00 46.38           O  
ATOM   1276  CB  HIS A 143      25.549  10.732 200.157  1.00 39.99           C  
ATOM   1277  CG  HIS A 143      25.612  12.047 200.950  1.00 39.27           C  
ATOM   1278  CD2 HIS A 143      26.377  13.110 200.706  1.00 35.34           C  
ATOM   1279  ND1 HIS A 143      24.877  12.302 202.017  1.00 42.84           N  
ATOM   1280  CE1 HIS A 143      25.179  13.528 202.448  1.00 42.06           C  
ATOM   1281  NE2 HIS A 143      26.101  14.026 201.637  1.00 30.52           N  
ATOM   1282  H   HIS A 143      23.047  11.205 199.030  1.00 99.99           H  
ATOM   1283  HD1 HIS A 143      24.238  11.669 202.449  1.00 99.99           H  
ATOM   1284  N   HIS A 144      24.112   9.223 197.197  1.00 42.50           N  
ATOM   1285  CA  HIS A 144      24.134   8.005 196.355  1.00 43.69           C  
ATOM   1286  C   HIS A 144      24.666   8.271 194.934  1.00 42.62           C  
ATOM   1287  O   HIS A 144      23.952   8.950 194.165  1.00 51.79           O  
ATOM   1288  CB  HIS A 144      22.748   7.354 196.311  1.00 42.27           C  
ATOM   1289  CG  HIS A 144      22.856   5.919 195.782  1.00 53.14           C  
ATOM   1290  CD2 HIS A 144      22.475   5.468 194.589  1.00 50.66           C  
ATOM   1291  ND1 HIS A 144      23.382   4.917 196.463  1.00 57.24           N  
ATOM   1292  CE1 HIS A 144      23.340   3.829 195.692  1.00 60.99           C  
ATOM   1293  NE2 HIS A 144      22.773   4.167 194.544  1.00 57.53           N  
ATOM   1294  OXT HIS A 144      25.778   7.776 194.654  1.00 99.99           O1-
ATOM   1295  H   HIS A 144      23.234   9.704 197.227  1.00 99.99           H  
ATOM   1296  HD1 HIS A 144      23.780   4.976 197.378  1.00 99.99           H  
TER   
ATOM   1297  N   ALA B  18      32.183 -25.058 181.674  1.00 89.96           N  
ATOM   1298  CA  ALA B  18      31.066 -24.251 182.208  1.00 89.07           C  
ATOM   1299  C   ALA B  18      30.431 -23.378 181.104  1.00 92.87           C  
ATOM   1300  O   ALA B  18      31.128 -22.732 180.321  1.00100.83           O  
ATOM   1301  CB  ALA B  18      31.548 -23.372 183.369  1.00 86.18           C  
ATOM   1302  H1  ALA B  18      32.287 -24.854 180.698  1.00 99.99           H  
ATOM   1303  H2  ALA B  18      33.037 -24.869 182.132  1.00 99.99           H  
ATOM   1304  H3  ALA B  18      32.032 -26.028 181.799  1.00 99.99           H  
ATOM   1305  N   PHE B  19      29.102 -23.394 181.051  1.00 84.84           N  
ATOM   1306  CA  PHE B  19      28.339 -22.865 179.911  1.00 81.75           C  
ATOM   1307  C   PHE B  19      28.208 -21.332 179.942  1.00 82.47           C  
ATOM   1308  O   PHE B  19      27.686 -20.773 180.906  1.00 92.03           O  
ATOM   1309  CB  PHE B  19      26.966 -23.538 179.959  1.00 77.00           C  
ATOM   1310  CG  PHE B  19      26.086 -23.176 178.767  1.00 64.98           C  
ATOM   1311  CD1 PHE B  19      25.318 -22.021 178.804  1.00 58.41           C  
ATOM   1312  CD2 PHE B  19      26.033 -24.030 177.676  1.00 61.04           C  
ATOM   1313  CE1 PHE B  19      24.482 -21.717 177.732  1.00 61.63           C  
ATOM   1314  CE2 PHE B  19      25.201 -23.720 176.603  1.00 65.66           C  
ATOM   1315  CZ  PHE B  19      24.431 -22.567 176.637  1.00 64.07           C  
ATOM   1316  H   PHE B  19      28.538 -23.674 181.828  1.00 99.99           H  
ATOM   1317  N   THR B  20      28.697 -20.683 178.889  1.00 77.45           N  
ATOM   1318  CA  THR B  20      28.564 -19.215 178.750  1.00 71.77           C  
ATOM   1319  C   THR B  20      28.057 -18.857 177.345  1.00 70.72           C  
ATOM   1320  O   THR B  20      28.501 -19.411 176.340  1.00 73.05           O  
ATOM   1321  CB  THR B  20      29.870 -18.435 179.053  1.00 68.34           C  
ATOM   1322  CG2 THR B  20      30.698 -19.030 180.200  1.00 66.26           C  
ATOM   1323  OG1 THR B  20      30.705 -18.342 177.897  1.00 72.50           O  
ATOM   1324  H   THR B  20      29.260 -21.119 178.186  1.00 99.99           H  
ATOM   1325  HG1 THR B  20      31.500 -17.775 178.107  1.00 99.99           H  
ATOM   1326  N   VAL B  21      27.124 -17.914 177.301  1.00 58.20           N  
ATOM   1327  CA  VAL B  21      26.625 -17.341 176.039  1.00 54.24           C  
ATOM   1328  C   VAL B  21      27.510 -16.128 175.716  1.00 57.72           C  
ATOM   1329  O   VAL B  21      27.786 -15.293 176.571  1.00 57.57           O  
ATOM   1330  CB  VAL B  21      25.139 -16.965 176.204  1.00 48.76           C  
ATOM   1331  CG1 VAL B  21      24.589 -16.170 175.021  1.00 46.26           C  
ATOM   1332  CG2 VAL B  21      24.282 -18.226 176.339  1.00 46.67           C  
ATOM   1333  H   VAL B  21      26.787 -17.461 178.125  1.00 99.99           H  
ATOM   1334  N   THR B  22      27.920 -16.055 174.459  1.00 58.26           N  
ATOM   1335  CA  THR B  22      28.771 -14.950 173.978  1.00 57.10           C  
ATOM   1336  C   THR B  22      28.026 -14.196 172.877  1.00 59.04           C  
ATOM   1337  O   THR B  22      27.306 -14.794 172.080  1.00 64.25           O  
ATOM   1338  CB  THR B  22      30.114 -15.466 173.438  1.00 66.68           C  
ATOM   1339  CG2 THR B  22      30.916 -16.210 174.513  1.00 68.38           C  
ATOM   1340  OG1 THR B  22      29.884 -16.298 172.296  1.00 72.39           O  
ATOM   1341  H   THR B  22      27.650 -16.739 173.778  1.00 99.99           H  
ATOM   1342  HG1 THR B  22      28.897 -16.360 172.132  1.00 99.99           H  
ATOM   1343  N   VAL B  23      28.276 -12.900 172.803  1.00 56.96           N  
ATOM   1344  CA  VAL B  23      27.677 -12.044 171.773  1.00 62.94           C  
ATOM   1345  C   VAL B  23      28.840 -11.396 171.005  1.00 61.93           C  
ATOM   1346  O   VAL B  23      29.650 -10.718 171.640  1.00 61.67           O  
ATOM   1347  CB  VAL B  23      26.727 -11.055 172.474  1.00 62.83           C  
ATOM   1348  CG1 VAL B  23      26.445  -9.797 171.666  1.00 64.42           C  
ATOM   1349  CG2 VAL B  23      25.366 -11.718 172.679  1.00 61.48           C  
ATOM   1350  H   VAL B  23      28.949 -12.443 173.388  1.00 99.99           H  
ATOM   1351  N   PRO B  24      28.893 -11.546 169.674  1.00 64.27           N  
ATOM   1352  CA  PRO B  24      30.004 -11.001 168.878  1.00 64.06           C  
ATOM   1353  C   PRO B  24      30.038  -9.470 169.006  1.00 58.00           C  
ATOM   1354  O   PRO B  24      31.095  -8.884 169.209  1.00 55.35           O  
ATOM   1355  CB  PRO B  24      29.739 -11.391 167.422  1.00 66.98           C  
ATOM   1356  CG  PRO B  24      28.542 -12.341 167.458  1.00 68.24           C  
ATOM   1357  CD  PRO B  24      27.850 -12.123 168.805  1.00 65.63           C  
ATOM   1358  N   LYS B  25      28.855  -8.854 168.953  1.00 55.28           N  
ATOM   1359  CA  LYS B  25      28.704  -7.397 169.074  1.00 51.04           C  
ATOM   1360  C   LYS B  25      27.583  -7.079 170.057  1.00 50.20           C  
ATOM   1361  O   LYS B  25      26.441  -7.489 169.856  1.00 60.01           O  
ATOM   1362  CB  LYS B  25      28.329  -6.798 167.721  1.00 99.99           C  
ATOM   1363  CG  LYS B  25      29.453  -6.938 166.692  1.00 99.99           C  
ATOM   1364  CD  LYS B  25      29.071  -6.280 165.363  1.00 99.99           C  
ATOM   1365  CE  LYS B  25      28.925  -4.758 165.469  1.00 99.99           C  
ATOM   1366  NZ  LYS B  25      30.204  -4.114 165.813  1.00 99.99           N1+
ATOM   1367  H   LYS B  25      27.990  -9.346 168.848  1.00 99.99           H  
ATOM   1368  HZ1 LYS B  25      30.064  -3.129 165.896  1.00 99.99           H  
ATOM   1369  HZ2 LYS B  25      30.544  -4.478 166.680  1.00 99.99           H  
ATOM   1370  HZ3 LYS B  25      30.868  -4.303 165.091  1.00 99.99           H  
ATOM   1371  N   ASP B  26      27.914  -6.308 171.079  1.00 50.94           N  
ATOM   1372  CA  ASP B  26      26.921  -5.872 172.078  1.00 56.88           C  
ATOM   1373  C   ASP B  26      26.151  -4.587 171.702  1.00 49.69           C  
ATOM   1374  O   ASP B  26      25.356  -4.093 172.497  1.00 47.46           O  
ATOM   1375  CB  ASP B  26      27.607  -5.743 173.449  1.00 63.56           C  
ATOM   1376  CG  ASP B  26      28.654  -4.625 173.543  1.00 67.87           C  
ATOM   1377  OD1 ASP B  26      29.118  -4.155 172.477  1.00 61.50           O  
ATOM   1378  OD2 ASP B  26      29.034  -4.313 174.689  1.00 73.20           O1-
ATOM   1379  H   ASP B  26      28.861  -6.012 171.240  1.00 99.99           H  
ATOM   1380  N   LEU B  27      26.428  -4.035 170.521  1.00 55.37           N  
ATOM   1381  CA  LEU B  27      25.783  -2.808 170.020  1.00 43.57           C  
ATOM   1382  C   LEU B  27      25.592  -2.894 168.501  1.00 45.41           C  
ATOM   1383  O   LEU B  27      26.540  -3.158 167.765  1.00 51.31           O  
ATOM   1384  CB  LEU B  27      26.640  -1.586 170.397  1.00 43.87           C  
ATOM   1385  CG  LEU B  27      26.230  -0.274 169.707  1.00 51.55           C  
ATOM   1386  CD1 LEU B  27      24.824   0.182 170.104  1.00 42.17           C  
ATOM   1387  CD2 LEU B  27      27.257   0.819 169.998  1.00 59.17           C  
ATOM   1388  H   LEU B  27      27.058  -4.449 169.865  1.00 99.99           H  
ATOM   1389  N   TYR B  28      24.370  -2.605 168.073  1.00 41.57           N  
ATOM   1390  CA  TYR B  28      24.000  -2.522 166.650  1.00 43.89           C  
ATOM   1391  C   TYR B  28      23.478  -1.121 166.343  1.00 43.81           C  
ATOM   1392  O   TYR B  28      22.537  -0.650 166.975  1.00 42.35           O  
ATOM   1393  CB  TYR B  28      22.888  -3.519 166.310  1.00 50.73           C  
ATOM   1394  CG  TYR B  28      23.378  -4.962 166.240  1.00 53.91           C  
ATOM   1395  CD1 TYR B  28      23.781  -5.620 167.396  1.00 52.08           C  
ATOM   1396  CD2 TYR B  28      23.381  -5.624 165.028  1.00 62.61           C  
ATOM   1397  CE1 TYR B  28      24.222  -6.935 167.334  1.00 54.72           C  
ATOM   1398  CE2 TYR B  28      23.791  -6.954 164.966  1.00 66.51           C  
ATOM   1399  CZ  TYR B  28      24.223  -7.593 166.115  1.00 62.67           C  
ATOM   1400  OH  TYR B  28      24.675  -8.878 166.032  1.00 56.16           O  
ATOM   1401  H   TYR B  28      23.621  -2.425 168.723  1.00 99.99           H  
ATOM   1402  HH  TYR B  28      24.542  -9.167 165.083  1.00 99.99           H  
ATOM   1403  N   VAL B  29      24.147  -0.460 165.411  1.00 51.24           N  
ATOM   1404  CA  VAL B  29      23.640   0.798 164.834  1.00 40.72           C  
ATOM   1405  C   VAL B  29      23.103   0.450 163.444  1.00 43.66           C  
ATOM   1406  O   VAL B  29      23.846   0.017 162.565  1.00 45.40           O  
ATOM   1407  CB  VAL B  29      24.723   1.888 164.737  1.00 49.60           C  
ATOM   1408  CG1 VAL B  29      24.176   3.167 164.090  1.00 43.36           C  
ATOM   1409  CG2 VAL B  29      25.279   2.240 166.120  1.00 44.84           C  
ATOM   1410  H   VAL B  29      25.032  -0.768 165.060  1.00 99.99           H  
ATOM   1411  N   VAL B  30      21.783   0.483 163.349  1.00 41.31           N  
ATOM   1412  CA  VAL B  30      21.101   0.174 162.083  1.00 45.67           C  
ATOM   1413  C   VAL B  30      20.266   1.371 161.616  1.00 49.73           C  
ATOM   1414  O   VAL B  30      19.829   2.207 162.407  1.00 39.67           O  
ATOM   1415  CB  VAL B  30      20.269  -1.122 162.193  1.00 46.31           C  
ATOM   1416  CG1 VAL B  30      21.143  -2.314 162.604  1.00 44.53           C  
ATOM   1417  CG2 VAL B  30      19.078  -0.988 163.147  1.00 42.71           C  
ATOM   1418  H   VAL B  30      21.183   0.693 164.127  1.00 99.99           H  
ATOM   1419  N   GLU B  31      20.018   1.396 160.317  1.00 44.14           N  
ATOM   1420  CA  GLU B  31      19.199   2.454 159.708  1.00 46.77           C  
ATOM   1421  C   GLU B  31      17.741   1.977 159.665  1.00 45.35           C  
ATOM   1422  O   GLU B  31      17.456   0.798 159.447  1.00 51.77           O  
ATOM   1423  CB  GLU B  31      19.705   2.749 158.289  1.00 53.40           C  
ATOM   1424  CG  GLU B  31      21.212   3.054 158.214  1.00 57.85           C  
ATOM   1425  CD  GLU B  31      21.638   4.376 158.862  1.00 59.84           C  
ATOM   1426  OE1 GLU B  31      22.646   4.339 159.599  1.00 58.49           O  
ATOM   1427  OE2 GLU B  31      20.953   5.392 158.607  1.00 53.28           O1-
ATOM   1428  H   GLU B  31      20.294   0.654 159.708  1.00 99.99           H  
ATOM   1429  N   TYR B  32      16.837   2.907 159.937  1.00 44.46           N  
ATOM   1430  CA  TYR B  32      15.382   2.714 159.812  1.00 45.20           C  
ATOM   1431  C   TYR B  32      15.034   2.103 158.447  1.00 50.15           C  
ATOM   1432  O   TYR B  32      15.614   2.480 157.428  1.00 48.91           O  
ATOM   1433  CB  TYR B  32      14.753   4.103 159.965  1.00 41.04           C  
ATOM   1434  CG  TYR B  32      13.276   4.163 159.596  1.00 45.44           C  
ATOM   1435  CD1 TYR B  32      12.321   3.696 160.486  1.00 48.66           C  
ATOM   1436  CD2 TYR B  32      12.899   4.718 158.379  1.00 45.21           C  
ATOM   1437  CE1 TYR B  32      10.975   3.785 160.154  1.00 50.64           C  
ATOM   1438  CE2 TYR B  32      11.553   4.805 158.046  1.00 48.81           C  
ATOM   1439  CZ  TYR B  32      10.600   4.330 158.935  1.00 50.44           C  
ATOM   1440  OH  TYR B  32       9.275   4.423 158.635  1.00 62.50           O  
ATOM   1441  H   TYR B  32      17.106   3.799 160.320  1.00 99.99           H  
ATOM   1442  HH  TYR B  32       9.163   4.805 157.720  1.00 99.99           H  
ATOM   1443  N   GLY B  33      14.145   1.106 158.487  1.00 53.05           N  
ATOM   1444  CA  GLY B  33      13.717   0.393 157.270  1.00 54.33           C  
ATOM   1445  C   GLY B  33      14.651  -0.752 156.842  1.00 58.37           C  
ATOM   1446  O   GLY B  33      14.245  -1.601 156.052  1.00 66.06           O  
ATOM   1447  H   GLY B  33      13.672   0.795 159.332  1.00 99.99           H  
ATOM   1448  N   SER B  34      15.889  -0.769 157.343  1.00 53.30           N  
ATOM   1449  CA  SER B  34      16.853  -1.853 157.057  1.00 57.48           C  
ATOM   1450  C   SER B  34      16.420  -3.178 157.714  1.00 60.06           C  
ATOM   1451  O   SER B  34      15.374  -3.274 158.360  1.00 54.78           O  
ATOM   1452  CB  SER B  34      18.244  -1.396 157.534  1.00 63.41           C  
ATOM   1453  OG  SER B  34      19.201  -2.458 157.558  1.00 77.91           O  
ATOM   1454  H   SER B  34      16.197  -0.105 158.029  1.00 99.99           H  
ATOM   1455  HG  SER B  34      20.055  -2.172 157.993  1.00 99.99           H  
ATOM   1456  N   ASN B  35      17.154  -4.242 157.408  1.00 64.90           N  
ATOM   1457  CA  ASN B  35      17.056  -5.512 158.141  1.00 53.31           C  
ATOM   1458  C   ASN B  35      18.276  -5.703 159.039  1.00 52.44           C  
ATOM   1459  O   ASN B  35      19.373  -5.211 158.780  1.00 64.04           O  
ATOM   1460  CB  ASN B  35      16.906  -6.698 157.186  1.00 58.40           C  
ATOM   1461  CG  ASN B  35      15.650  -6.582 156.316  1.00 63.88           C  
ATOM   1462  ND2 ASN B  35      14.680  -5.803 156.751  1.00 66.06           N  
ATOM   1463  OD1 ASN B  35      15.546  -7.161 155.250  1.00 70.89           O  
ATOM   1464  H   ASN B  35      17.945  -4.158 156.800  1.00 99.99           H  
ATOM   1465 1HD2 ASN B  35      13.887  -5.726 156.149  1.00 99.99           H  
ATOM   1466 2HD2 ASN B  35      14.858  -5.255 157.569  1.00 99.99           H  
ATOM   1467  N   MET B  36      18.017  -6.425 160.116  1.00 52.08           N  
ATOM   1468  CA  MET B  36      18.988  -6.604 161.198  1.00 53.04           C  
ATOM   1469  C   MET B  36      19.015  -8.061 161.657  1.00 55.89           C  
ATOM   1470  O   MET B  36      17.979  -8.680 161.888  1.00 49.73           O  
ATOM   1471  CB  MET B  36      18.551  -5.670 162.328  1.00 46.35           C  
ATOM   1472  CG  MET B  36      19.432  -5.769 163.572  1.00 47.47           C  
ATOM   1473  SD  MET B  36      18.890  -4.639 164.901  1.00 49.25           S  
ATOM   1474  CE  MET B  36      17.356  -5.394 165.402  1.00 41.96           C  
ATOM   1475  H   MET B  36      17.146  -6.919 160.225  1.00 99.99           H  
ATOM   1476  N   THR B  37      20.231  -8.582 161.757  1.00 53.60           N  
ATOM   1477  CA  THR B  37      20.483  -9.909 162.344  1.00 53.33           C  
ATOM   1478  C   THR B  37      21.444  -9.739 163.528  1.00 59.99           C  
ATOM   1479  O   THR B  37      22.633  -9.481 163.337  1.00 65.35           O  
ATOM   1480  CB  THR B  37      21.048 -10.878 161.289  1.00 58.32           C  
ATOM   1481  CG2 THR B  37      21.372 -12.256 161.877  1.00 60.88           C  
ATOM   1482  OG1 THR B  37      20.104 -11.015 160.219  1.00 57.50           O  
ATOM   1483  H   THR B  37      21.041  -8.102 161.418  1.00 99.99           H  
ATOM   1484  HG1 THR B  37      19.287 -10.480 160.444  1.00 99.99           H  
ATOM   1485  N   ILE B  38      20.890  -9.832 164.730  1.00 57.76           N  
ATOM   1486  CA  ILE B  38      21.685  -9.729 165.971  1.00 50.54           C  
ATOM   1487  C   ILE B  38      22.131 -11.115 166.454  1.00 51.82           C  
ATOM   1488  O   ILE B  38      21.332 -12.031 166.649  1.00 49.87           O  
ATOM   1489  CB  ILE B  38      20.997  -8.878 167.057  1.00 46.07           C  
ATOM   1490  CG1 ILE B  38      19.698  -9.508 167.583  1.00 49.97           C  
ATOM   1491  CG2 ILE B  38      20.772  -7.459 166.513  1.00 43.09           C  
ATOM   1492  CD  ILE B  38      18.975  -8.686 168.658  1.00 53.06           C  
ATOM   1493  H   ILE B  38      19.907  -9.991 164.860  1.00 99.99           H  
ATOM   1494  N   GLU B  39      23.448 -11.276 166.442  1.00 65.67           N  
ATOM   1495  CA  GLU B  39      24.107 -12.575 166.640  1.00 65.43           C  
ATOM   1496  C   GLU B  39      24.372 -12.845 168.120  1.00 67.17           C  
ATOM   1497  O   GLU B  39      24.496 -11.930 168.937  1.00 55.91           O  
ATOM   1498  CB  GLU B  39      25.424 -12.580 165.871  1.00 30.00           C  
ATOM   1499  CG  GLU B  39      25.233 -12.318 164.375  1.00 30.00           C  
ATOM   1500  CD  GLU B  39      25.351 -13.609 163.574  1.00 30.00           C  
ATOM   1501  OE1 GLU B  39      26.493 -14.119 163.528  1.00 30.00           O  
ATOM   1502  OE2 GLU B  39      24.305 -14.074 163.077  1.00 30.00           O1-
ATOM   1503  H   GLU B  39      24.070 -10.487 166.390  1.00 99.99           H  
ATOM   1504  N   CYS B  40      24.449 -14.135 168.414  1.00 75.69           N  
ATOM   1505  CA  CYS B  40      24.616 -14.608 169.792  1.00 68.93           C  
ATOM   1506  C   CYS B  40      24.974 -16.097 169.805  1.00 62.52           C  
ATOM   1507  O   CYS B  40      24.154 -16.969 169.516  1.00 60.28           O  
ATOM   1508  CB  CYS B  40      23.285 -14.358 170.497  1.00 83.16           C  
ATOM   1509  SG  CYS B  40      23.332 -14.843 172.245  1.00 96.44           S  
ATOM   1510  H   CYS B  40      24.185 -14.842 167.757  1.00 99.99           H  
ATOM   1511  N   LYS B  41      26.261 -16.331 170.018  1.00 59.74           N  
ATOM   1512  CA  LYS B  41      26.841 -17.683 169.990  1.00 54.92           C  
ATOM   1513  C   LYS B  41      26.735 -18.378 171.353  1.00 59.63           C  
ATOM   1514  O   LYS B  41      26.611 -17.727 172.393  1.00 54.07           O  
ATOM   1515  CB  LYS B  41      28.305 -17.612 169.548  1.00 99.99           C  
ATOM   1516  CG  LYS B  41      28.435 -17.114 168.109  1.00 99.99           C  
ATOM   1517  CD  LYS B  41      29.904 -17.075 167.687  1.00 99.99           C  
ATOM   1518  CE  LYS B  41      30.070 -16.590 166.245  1.00 99.99           C  
ATOM   1519  NZ  LYS B  41      29.478 -17.527 165.274  1.00 99.99           N1+
ATOM   1520  H   LYS B  41      26.852 -15.628 170.425  1.00 99.99           H  
ATOM   1521  HZ1 LYS B  41      29.612 -17.174 164.348  1.00 99.99           H  
ATOM   1522  HZ2 LYS B  41      29.924 -18.419 165.359  1.00 99.99           H  
ATOM   1523  HZ3 LYS B  41      28.508 -17.629 165.457  1.00 99.99           H  
ATOM   1524  N   PHE B  42      26.820 -19.702 171.308  1.00 58.35           N  
ATOM   1525  CA  PHE B  42      26.789 -20.556 172.508  1.00 55.98           C  
ATOM   1526  C   PHE B  42      27.443 -21.915 172.193  1.00 57.61           C  
ATOM   1527  O   PHE B  42      27.328 -22.387 171.059  1.00 64.38           O  
ATOM   1528  CB  PHE B  42      25.348 -20.726 173.024  1.00 55.50           C  
ATOM   1529  CG  PHE B  42      24.468 -21.546 172.084  1.00 56.08           C  
ATOM   1530  CD1 PHE B  42      23.828 -20.932 171.014  1.00 55.84           C  
ATOM   1531  CD2 PHE B  42      24.329 -22.908 172.307  1.00 68.78           C  
ATOM   1532  CE1 PHE B  42      23.033 -21.694 170.162  1.00 56.59           C  
ATOM   1533  CE2 PHE B  42      23.532 -23.667 171.453  1.00 65.45           C  
ATOM   1534  CZ  PHE B  42      22.889 -23.057 170.386  1.00 65.23           C  
ATOM   1535  H   PHE B  42      26.936 -20.200 170.440  1.00 99.99           H  
ATOM   1536  N   PRO B  43      28.165 -22.502 173.159  1.00 59.25           N  
ATOM   1537  CA  PRO B  43      28.887 -23.775 172.983  1.00 64.18           C  
ATOM   1538  C   PRO B  43      28.060 -24.901 172.348  1.00 66.01           C  
ATOM   1539  O   PRO B  43      26.917 -25.147 172.729  1.00 67.78           O  
ATOM   1540  CB  PRO B  43      29.283 -24.205 174.397  1.00 65.66           C  
ATOM   1541  CG  PRO B  43      29.310 -22.928 175.238  1.00 67.51           C  
ATOM   1542  CD  PRO B  43      28.480 -21.901 174.469  1.00 57.68           C  
ATOM   1543  N   VAL B  44      28.681 -25.534 171.354  1.00 78.32           N  
ATOM   1544  CA  VAL B  44      28.273 -26.840 170.792  1.00 85.78           C  
ATOM   1545  C   VAL B  44      29.569 -27.603 170.472  1.00 80.49           C  
ATOM   1546  O   VAL B  44      30.356 -27.183 169.627  1.00 79.95           O  
ATOM   1547  CB  VAL B  44      27.377 -26.697 169.537  1.00 82.38           C  
ATOM   1548  CG1 VAL B  44      27.162 -28.026 168.803  1.00 67.67           C  
ATOM   1549  CG2 VAL B  44      25.981 -26.181 169.897  1.00 79.63           C  
ATOM   1550  H   VAL B  44      29.469 -25.127 170.891  1.00 99.99           H  
ATOM   1551  N   GLU B  45      29.737 -28.734 171.146  1.00 83.55           N  
ATOM   1552  CA  GLU B  45      30.919 -29.603 170.969  1.00 82.31           C  
ATOM   1553  C   GLU B  45      30.607 -30.983 170.369  1.00 84.91           C  
ATOM   1554  O   GLU B  45      31.497 -31.817 170.226  1.00 90.81           O  
ATOM   1555  CB  GLU B  45      31.722 -29.752 172.275  1.00 99.99           C  
ATOM   1556  CG  GLU B  45      31.028 -30.521 173.413  1.00 99.99           C  
ATOM   1557  CD  GLU B  45      29.936 -29.760 174.177  1.00 99.99           C  
ATOM   1558  OE1 GLU B  45      29.721 -28.557 173.902  1.00 99.99           O  
ATOM   1559  OE2 GLU B  45      29.265 -30.427 174.988  1.00 99.99           O1-
ATOM   1560  H   GLU B  45      29.128 -28.970 171.901  1.00 99.99           H  
ATOM   1561  N   LYS B  46      29.318 -31.278 170.216  1.00 82.33           N  
ATOM   1562  CA  LYS B  46      28.867 -32.539 169.603  1.00 89.49           C  
ATOM   1563  C   LYS B  46      27.687 -32.256 168.658  1.00 89.43           C  
ATOM   1564  O   LYS B  46      27.372 -31.096 168.400  1.00 86.11           O  
ATOM   1565  CB  LYS B  46      28.536 -33.551 170.714  1.00 99.99           C  
ATOM   1566  CG  LYS B  46      27.402 -33.098 171.638  1.00 99.99           C  
ATOM   1567  CD  LYS B  46      27.107 -34.164 172.692  1.00 99.99           C  
ATOM   1568  CE  LYS B  46      25.944 -33.744 173.590  1.00 99.99           C  
ATOM   1569  NZ  LYS B  46      24.675 -33.666 172.845  1.00 99.99           N1+
ATOM   1570  H   LYS B  46      28.591 -30.604 170.341  1.00 99.99           H  
ATOM   1571  HZ1 LYS B  46      23.946 -33.388 173.470  1.00 99.99           H  
ATOM   1572  HZ2 LYS B  46      24.755 -33.002 172.101  1.00 99.99           H  
ATOM   1573  HZ3 LYS B  46      24.463 -34.562 172.459  1.00 99.99           H  
ATOM   1574  N   GLN B  47      26.954 -33.299 168.281  1.00 89.35           N  
ATOM   1575  CA  GLN B  47      25.736 -33.127 167.471  1.00 90.12           C  
ATOM   1576  C   GLN B  47      24.693 -32.391 168.326  1.00 84.37           C  
ATOM   1577  O   GLN B  47      24.476 -32.735 169.491  1.00 78.24           O  
ATOM   1578  CB  GLN B  47      25.222 -34.500 167.025  1.00 99.99           C  
ATOM   1579  CG  GLN B  47      24.016 -34.418 166.078  1.00 99.99           C  
ATOM   1580  CD  GLN B  47      24.344 -33.676 164.779  1.00 99.99           C  
ATOM   1581  NE2 GLN B  47      24.935 -34.393 163.846  1.00 99.99           N  
ATOM   1582  OE1 GLN B  47      24.083 -32.495 164.611  1.00 99.99           O  
ATOM   1583  H   GLN B  47      27.083 -34.203 168.684  1.00 99.99           H  
ATOM   1584 1HE2 GLN B  47      25.156 -33.940 162.986  1.00 99.99           H  
ATOM   1585 2HE2 GLN B  47      25.163 -35.345 164.017  1.00 99.99           H  
ATOM   1586  N   LEU B  48      24.076 -31.380 167.724  1.00 79.98           N  
ATOM   1587  CA  LEU B  48      23.117 -30.535 168.451  1.00 75.14           C  
ATOM   1588  C   LEU B  48      21.880 -31.363 168.819  1.00 77.50           C  
ATOM   1589  O   LEU B  48      21.342 -32.119 168.011  1.00 73.26           O  
ATOM   1590  CB  LEU B  48      22.760 -29.303 167.609  1.00 99.99           C  
ATOM   1591  CG  LEU B  48      21.895 -28.306 168.388  1.00 99.99           C  
ATOM   1592  CD1 LEU B  48      22.230 -26.891 167.957  1.00 99.99           C  
ATOM   1593  CD2 LEU B  48      20.411 -28.510 168.096  1.00 99.99           C  
ATOM   1594  H   LEU B  48      24.102 -31.254 166.731  1.00 99.99           H  
ATOM   1595  N   ASP B  49      21.433 -31.160 170.052  1.00 79.64           N  
ATOM   1596  CA  ASP B  49      20.230 -31.826 170.557  1.00 81.66           C  
ATOM   1597  C   ASP B  49      19.143 -30.770 170.768  1.00 82.96           C  
ATOM   1598  O   ASP B  49      19.057 -30.158 171.832  1.00 78.62           O  
ATOM   1599  CB  ASP B  49      20.566 -32.608 171.840  1.00 87.53           C  
ATOM   1600  CG  ASP B  49      19.372 -33.393 172.397  1.00 92.94           C  
ATOM   1601  OD1 ASP B  49      18.422 -33.640 171.616  1.00100.15           O  
ATOM   1602  OD2 ASP B  49      19.371 -33.635 173.621  1.00 89.53           O1-
ATOM   1603  H   ASP B  49      21.899 -30.542 170.695  1.00 99.99           H  
ATOM   1604  N   LEU B  50      18.243 -30.682 169.791  1.00101.82           N  
ATOM   1605  CA  LEU B  50      17.100 -29.747 169.859  1.00 96.15           C  
ATOM   1606  C   LEU B  50      16.183 -29.962 171.073  1.00101.17           C  
ATOM   1607  O   LEU B  50      15.498 -29.036 171.503  1.00 97.04           O  
ATOM   1608  CB  LEU B  50      16.240 -29.766 168.589  1.00 90.69           C  
ATOM   1609  CG  LEU B  50      16.733 -28.860 167.453  1.00 87.11           C  
ATOM   1610  CD1 LEU B  50      15.722 -28.905 166.308  1.00 88.24           C  
ATOM   1611  CD2 LEU B  50      16.888 -27.402 167.895  1.00 77.02           C  
ATOM   1612  H   LEU B  50      18.265 -31.280 168.987  1.00 99.99           H  
ATOM   1613  N   ALA B  51      16.250 -31.162 171.652  1.00104.34           N  
ATOM   1614  CA  ALA B  51      15.438 -31.520 172.827  1.00101.01           C  
ATOM   1615  C   ALA B  51      15.928 -30.838 174.114  1.00 92.50           C  
ATOM   1616  O   ALA B  51      15.115 -30.363 174.900  1.00 98.04           O  
ATOM   1617  CB  ALA B  51      15.412 -33.039 173.006  1.00103.96           C  
ATOM   1618  H   ALA B  51      16.963 -31.822 171.416  1.00 99.99           H  
ATOM   1619  N   ALA B  52      17.248 -30.675 174.243  1.00 85.05           N  
ATOM   1620  CA  ALA B  52      17.863 -30.036 175.422  1.00 85.51           C  
ATOM   1621  C   ALA B  52      18.090 -28.519 175.259  1.00 90.41           C  
ATOM   1622  O   ALA B  52      18.685 -27.879 176.127  1.00 96.42           O  
ATOM   1623  CB  ALA B  52      19.195 -30.742 175.702  1.00 86.73           C  
ATOM   1624  H   ALA B  52      17.900 -30.946 173.536  1.00 99.99           H  
ATOM   1625  N   LEU B  53      17.502 -27.938 174.213  1.00 74.67           N  
ATOM   1626  CA  LEU B  53      17.689 -26.520 173.873  1.00 71.16           C  
ATOM   1627  C   LEU B  53      16.436 -25.699 174.199  1.00 71.00           C  
ATOM   1628  O   LEU B  53      15.304 -26.126 173.960  1.00 80.48           O  
ATOM   1629  CB  LEU B  53      18.019 -26.424 172.374  1.00 70.97           C  
ATOM   1630  CG  LEU B  53      18.076 -24.998 171.804  1.00 67.99           C  
ATOM   1631  CD1 LEU B  53      19.235 -24.182 172.383  1.00 65.55           C  
ATOM   1632  CD2 LEU B  53      18.175 -25.055 170.283  1.00 74.66           C  
ATOM   1633  H   LEU B  53      16.841 -28.416 173.633  1.00 99.99           H  
ATOM   1634  N   ILE B  54      16.694 -24.543 174.802  1.00 67.04           N  
ATOM   1635  CA  ILE B  54      15.695 -23.468 174.926  1.00 68.48           C  
ATOM   1636  C   ILE B  54      16.365 -22.170 174.451  1.00 65.57           C  
ATOM   1637  O   ILE B  54      17.488 -21.861 174.854  1.00 63.01           O  
ATOM   1638  CB  ILE B  54      15.154 -23.316 176.366  1.00 65.69           C  
ATOM   1639  CG1 ILE B  54      14.579 -24.622 176.928  1.00 73.06           C  
ATOM   1640  CG2 ILE B  54      14.052 -22.251 176.437  1.00 64.30           C  
ATOM   1641  CD  ILE B  54      15.550 -25.331 177.876  1.00 70.54           C  
ATOM   1642  H   ILE B  54      17.597 -24.341 175.196  1.00 99.99           H  
ATOM   1643  N   VAL B  55      15.640 -21.444 173.608  1.00 65.72           N  
ATOM   1644  CA  VAL B  55      16.089 -20.165 173.027  1.00 65.56           C  
ATOM   1645  C   VAL B  55      15.013 -19.116 173.324  1.00 66.70           C  
ATOM   1646  O   VAL B  55      13.852 -19.272 172.940  1.00 74.88           O  
ATOM   1647  CB  VAL B  55      16.293 -20.254 171.502  1.00 64.47           C  
ATOM   1648  CG1 VAL B  55      17.011 -19.010 170.971  1.00 61.24           C  
ATOM   1649  CG2 VAL B  55      17.086 -21.488 171.075  1.00 67.74           C  
ATOM   1650  H   VAL B  55      14.745 -21.773 173.280  1.00 99.99           H  
ATOM   1651  N   TYR B  56      15.433 -18.094 174.053  1.00 55.26           N  
ATOM   1652  CA  TYR B  56      14.551 -16.978 174.407  1.00 54.06           C  
ATOM   1653  C   TYR B  56      15.171 -15.639 174.001  1.00 51.68           C  
ATOM   1654  O   TYR B  56      16.253 -15.279 174.466  1.00 51.03           O  
ATOM   1655  CB  TYR B  56      14.301 -17.021 175.913  1.00 58.87           C  
ATOM   1656  CG  TYR B  56      12.937 -16.418 176.196  1.00 60.23           C  
ATOM   1657  CD1 TYR B  56      11.837 -17.210 175.960  1.00 64.14           C  
ATOM   1658  CD2 TYR B  56      12.770 -15.109 176.641  1.00 54.52           C  
ATOM   1659  CE1 TYR B  56      10.594 -16.663 176.165  1.00 67.79           C  
ATOM   1660  CE2 TYR B  56      11.499 -14.587 176.864  1.00 68.59           C  
ATOM   1661  CZ  TYR B  56      10.395 -15.374 176.615  1.00 79.34           C  
ATOM   1662  OH  TYR B  56       9.121 -14.940 176.839  1.00 92.01           O  
ATOM   1663  H   TYR B  56      16.355 -18.048 174.456  1.00 99.99           H  
ATOM   1664  HH  TYR B  56       9.149 -13.989 177.143  1.00 99.99           H  
ATOM   1665  N   TRP B  57      14.474 -14.956 173.099  1.00 51.32           N  
ATOM   1666  CA  TRP B  57      14.862 -13.608 172.651  1.00 49.46           C  
ATOM   1667  C   TRP B  57      13.836 -12.589 173.125  1.00 51.58           C  
ATOM   1668  O   TRP B  57      12.625 -12.766 172.967  1.00 49.92           O  
ATOM   1669  CB  TRP B  57      14.970 -13.489 171.130  1.00 50.11           C  
ATOM   1670  CG  TRP B  57      16.343 -13.927 170.624  1.00 53.89           C  
ATOM   1671  CD1 TRP B  57      16.621 -15.116 170.095  1.00 52.31           C  
ATOM   1672  CD2 TRP B  57      17.483 -13.147 170.544  1.00 55.02           C  
ATOM   1673  CE2 TRP B  57      18.450 -13.944 169.939  1.00 54.71           C  
ATOM   1674  CE3 TRP B  57      17.791 -11.849 170.930  1.00 55.19           C  
ATOM   1675  NE1 TRP B  57      17.892 -15.122 169.680  1.00 56.15           N  
ATOM   1676  CZ2 TRP B  57      19.721 -13.438 169.723  1.00 54.96           C  
ATOM   1677  CZ3 TRP B  57      19.057 -11.338 170.680  1.00 51.60           C  
ATOM   1678  CH2 TRP B  57      20.021 -12.129 170.071  1.00 51.88           C  
ATOM   1679  H   TRP B  57      13.588 -15.286 172.759  1.00 99.99           H  
ATOM   1680  HE1 TRP B  57      18.350 -15.896 169.245  1.00 99.99           H  
ATOM   1681  N   GLU B  58      14.383 -11.510 173.663  1.00 46.86           N  
ATOM   1682  CA  GLU B  58      13.562 -10.478 174.299  1.00 46.21           C  
ATOM   1683  C   GLU B  58      14.091  -9.071 174.024  1.00 44.58           C  
ATOM   1684  O   GLU B  58      15.277  -8.881 173.768  1.00 45.08           O  
ATOM   1685  CB  GLU B  58      13.596 -10.792 175.787  1.00 51.45           C  
ATOM   1686  CG  GLU B  58      12.453 -10.092 176.507  1.00 53.22           C  
ATOM   1687  CD  GLU B  58      12.405 -10.630 177.918  1.00 50.20           C  
ATOM   1688  OE1 GLU B  58      11.468 -11.423 178.124  1.00 53.95           O  
ATOM   1689  OE2 GLU B  58      13.367 -10.330 178.667  1.00 48.94           O1-
ATOM   1690  H   GLU B  58      15.378 -11.390 173.743  1.00 99.99           H  
ATOM   1691  N   MET B  59      13.166  -8.121 174.093  1.00 46.96           N  
ATOM   1692  CA  MET B  59      13.464  -6.686 173.994  1.00 43.08           C  
ATOM   1693  C   MET B  59      12.667  -6.018 175.114  1.00 42.94           C  
ATOM   1694  O   MET B  59      11.437  -6.089 175.125  1.00 43.98           O  
ATOM   1695  CB  MET B  59      13.043  -6.205 172.604  1.00 43.58           C  
ATOM   1696  CG  MET B  59      13.460  -4.770 172.299  1.00 66.27           C  
ATOM   1697  SD  MET B  59      12.260  -3.538 172.910  1.00 71.81           S  
ATOM   1698  CE  MET B  59      13.327  -2.121 172.849  1.00 67.39           C  
ATOM   1699  H   MET B  59      12.204  -8.342 174.273  1.00 99.99           H  
ATOM   1700  N   GLU B  60      13.391  -5.617 176.157  1.00 42.06           N  
ATOM   1701  CA  GLU B  60      12.807  -5.164 177.441  1.00 42.40           C  
ATOM   1702  C   GLU B  60      11.864  -6.252 178.015  1.00 56.86           C  
ATOM   1703  O   GLU B  60      12.323  -7.358 178.289  1.00 50.17           O  
ATOM   1704  CB  GLU B  60      12.130  -3.791 177.261  1.00 49.68           C  
ATOM   1705  CG  GLU B  60      13.084  -2.770 176.629  1.00 46.13           C  
ATOM   1706  CD  GLU B  60      12.407  -1.488 176.135  1.00 56.97           C  
ATOM   1707  OE1 GLU B  60      13.161  -0.500 176.018  1.00 48.75           O  
ATOM   1708  OE2 GLU B  60      11.189  -1.529 175.843  1.00 58.47           O1-
ATOM   1709  H   GLU B  60      14.380  -5.460 176.065  1.00 99.99           H  
ATOM   1710  N   ASP B  61      10.548  -6.025 177.982  1.00 64.11           N  
ATOM   1711  CA  ASP B  61       9.565  -7.020 178.456  1.00 67.76           C  
ATOM   1712  C   ASP B  61       8.732  -7.708 177.365  1.00 66.96           C  
ATOM   1713  O   ASP B  61       7.829  -8.484 177.673  1.00 72.11           O  
ATOM   1714  CB  ASP B  61       8.629  -6.370 179.484  1.00 73.17           C  
ATOM   1715  CG  ASP B  61       9.298  -6.105 180.836  1.00 80.68           C  
ATOM   1716  OD1 ASP B  61      10.455  -6.549 181.029  1.00 77.67           O  
ATOM   1717  OD2 ASP B  61       8.641  -5.425 181.650  1.00 86.85           O1-
ATOM   1718  H   ASP B  61      10.178  -5.140 177.703  1.00 99.99           H  
ATOM   1719  N   LYS B  62       9.135  -7.544 176.109  1.00 58.32           N  
ATOM   1720  CA  LYS B  62       8.355  -8.081 174.984  1.00 62.70           C  
ATOM   1721  C   LYS B  62       8.967  -9.403 174.531  1.00 62.73           C  
ATOM   1722  O   LYS B  62      10.182  -9.512 174.357  1.00 62.54           O  
ATOM   1723  CB  LYS B  62       8.367  -7.124 173.791  1.00 67.38           C  
ATOM   1724  CG  LYS B  62       7.792  -5.750 174.126  1.00 66.79           C  
ATOM   1725  CD  LYS B  62       8.863  -4.673 173.966  1.00 64.63           C  
ATOM   1726  CE  LYS B  62       8.272  -3.273 174.110  1.00 69.37           C  
ATOM   1727  NZ  LYS B  62       7.637  -3.085 175.425  1.00 76.28           N1+
ATOM   1728  H   LYS B  62      10.010  -7.120 175.854  1.00 99.99           H  
ATOM   1729  HZ1 LYS B  62       7.267  -2.158 175.473  1.00 99.99           H  
ATOM   1730  HZ2 LYS B  62       6.904  -3.753 175.535  1.00 99.99           H  
ATOM   1731  HZ3 LYS B  62       8.326  -3.205 176.137  1.00 99.99           H  
ATOM   1732  N   ASN B  63       8.103 -10.407 174.455  1.00 60.90           N  
ATOM   1733  CA  ASN B  63       8.488 -11.704 173.884  1.00 57.61           C  
ATOM   1734  C   ASN B  63       8.658 -11.582 172.362  1.00 59.55           C  
ATOM   1735  O   ASN B  63       7.744 -11.140 171.668  1.00 58.73           O  
ATOM   1736  CB  ASN B  63       7.413 -12.742 174.209  1.00 58.54           C  
ATOM   1737  CG  ASN B  63       7.897 -14.160 173.908  1.00 68.51           C  
ATOM   1738  ND2 ASN B  63       7.056 -15.110 174.224  1.00 76.60           N  
ATOM   1739  OD1 ASN B  63       8.989 -14.430 173.425  1.00 69.44           O  
ATOM   1740  H   ASN B  63       7.181 -10.358 174.841  1.00 99.99           H  
ATOM   1741 1HD2 ASN B  63       7.334 -16.049 174.057  1.00 99.99           H  
ATOM   1742 2HD2 ASN B  63       6.161 -14.883 174.596  1.00 99.99           H  
ATOM   1743  N   ILE B  64       9.845 -11.947 171.888  1.00 56.02           N  
ATOM   1744  CA  ILE B  64      10.137 -11.973 170.442  1.00 58.05           C  
ATOM   1745  C   ILE B  64      10.160 -13.423 169.926  1.00 62.51           C  
ATOM   1746  O   ILE B  64       9.441 -13.746 168.981  1.00 69.83           O  
ATOM   1747  CB  ILE B  64      11.432 -11.193 170.139  1.00 53.38           C  
ATOM   1748  CG1 ILE B  64      11.227  -9.710 170.471  1.00 56.92           C  
ATOM   1749  CG2 ILE B  64      11.868 -11.339 168.674  1.00 52.28           C  
ATOM   1750  CD  ILE B  64      12.556  -8.972 170.624  1.00 58.10           C  
ATOM   1751  H   ILE B  64      10.601 -12.203 172.495  1.00 99.99           H  
ATOM   1752  N   ILE B  65      11.056 -14.237 170.482  1.00 60.02           N  
ATOM   1753  CA  ILE B  65      11.218 -15.647 170.075  1.00 57.12           C  
ATOM   1754  C   ILE B  65      11.220 -16.528 171.332  1.00 63.46           C  
ATOM   1755  O   ILE B  65      11.989 -16.289 172.263  1.00 65.01           O  
ATOM   1756  CB  ILE B  65      12.501 -15.806 169.219  1.00 64.84           C  
ATOM   1757  CG1 ILE B  65      12.393 -15.100 167.853  1.00 66.15           C  
ATOM   1758  CG2 ILE B  65      13.003 -17.251 169.063  1.00 66.71           C  
ATOM   1759  CD  ILE B  65      11.244 -15.548 166.935  1.00 60.30           C  
ATOM   1760  H   ILE B  65      11.584 -13.971 171.291  1.00 99.99           H  
ATOM   1761  N   GLN B  66      10.420 -17.585 171.253  1.00 63.96           N  
ATOM   1762  CA  GLN B  66      10.319 -18.623 172.291  1.00 67.42           C  
ATOM   1763  C   GLN B  66      10.441 -20.006 171.636  1.00 69.93           C  
ATOM   1764  O   GLN B  66       9.478 -20.525 171.064  1.00 67.31           O  
ATOM   1765  CB  GLN B  66       9.006 -18.431 173.064  1.00 68.23           C  
ATOM   1766  CG  GLN B  66       8.674 -19.623 173.977  1.00 76.89           C  
ATOM   1767  CD  GLN B  66       7.640 -19.280 175.031  1.00 88.43           C  
ATOM   1768  NE2 GLN B  66       8.004 -18.435 175.924  1.00 87.91           N  
ATOM   1769  OE1 GLN B  66       6.509 -19.809 175.086  1.00 95.14           O  
ATOM   1770  H   GLN B  66       9.875 -17.759 170.430  1.00 99.99           H  
ATOM   1771 1HE2 GLN B  66       7.443 -18.143 176.683  1.00 99.99           H  
ATOM   1772 2HE2 GLN B  66       8.922 -18.027 175.794  1.00 99.99           H  
ATOM   1773  N   PHE B  67      11.655 -20.537 171.722  1.00 64.02           N  
ATOM   1774  CA  PHE B  67      12.037 -21.785 171.050  1.00 66.40           C  
ATOM   1775  C   PHE B  67      12.430 -22.830 172.087  1.00 82.91           C  
ATOM   1776  O   PHE B  67      13.532 -22.807 172.626  1.00 80.36           O  
ATOM   1777  CB  PHE B  67      13.217 -21.501 170.118  1.00 65.60           C  
ATOM   1778  CG  PHE B  67      13.391 -22.575 169.050  1.00 76.58           C  
ATOM   1779  CD1 PHE B  67      12.319 -23.231 168.451  1.00 87.47           C  
ATOM   1780  CD2 PHE B  67      14.679 -22.936 168.706  1.00 77.05           C  
ATOM   1781  CE1 PHE B  67      12.542 -24.246 167.531  1.00 92.77           C  
ATOM   1782  CE2 PHE B  67      14.896 -23.955 167.794  1.00 81.19           C  
ATOM   1783  CZ  PHE B  67      13.835 -24.618 167.209  1.00 89.90           C  
ATOM   1784  H   PHE B  67      12.392 -20.111 172.259  1.00 99.99           H  
ATOM   1785  N   VAL B  68      11.463 -23.661 172.426  1.00 87.03           N  
ATOM   1786  CA  VAL B  68      11.622 -24.644 173.508  1.00 83.93           C  
ATOM   1787  C   VAL B  68      11.422 -26.049 172.938  1.00 92.55           C  
ATOM   1788  O   VAL B  68      10.490 -26.270 172.166  1.00 98.60           O  
ATOM   1789  CB  VAL B  68      10.644 -24.301 174.653  1.00 99.99           C  
ATOM   1790  CG1 VAL B  68       9.162 -24.322 174.245  1.00 99.99           C  
ATOM   1791  CG2 VAL B  68      10.904 -25.175 175.884  1.00 99.99           C  
ATOM   1792  H   VAL B  68      10.639 -23.776 171.858  1.00 99.99           H  
ATOM   1793  N   HIS B  69      12.351 -26.949 173.260  1.00 78.29           N  
ATOM   1794  CA  HIS B  69      12.278 -28.371 172.853  1.00 87.73           C  
ATOM   1795  C   HIS B  69      12.003 -28.559 171.339  1.00 91.63           C  
ATOM   1796  O   HIS B  69      11.127 -29.315 170.914  1.00 95.89           O  
ATOM   1797  CB  HIS B  69      11.289 -29.132 173.764  1.00 99.99           C  
ATOM   1798  CG  HIS B  69       9.823 -28.691 173.631  1.00 99.99           C  
ATOM   1799  CD2 HIS B  69       9.134 -27.908 174.462  1.00 99.99           C  
ATOM   1800  ND1 HIS B  69       9.041 -28.988 172.611  1.00 99.99           N  
ATOM   1801  CE1 HIS B  69       7.881 -28.377 172.815  1.00 99.99           C  
ATOM   1802  NE2 HIS B  69       7.932 -27.688 173.943  1.00 99.99           N  
ATOM   1803  H   HIS B  69      13.170 -26.704 173.786  1.00 99.99           H  
ATOM   1804  HD1 HIS B  69       9.347 -29.444 171.768  1.00 99.99           H  
ATOM   1805  N   GLY B  70      12.657 -27.714 170.531  1.00 85.31           N  
ATOM   1806  CA  GLY B  70      12.479 -27.724 169.066  1.00 81.52           C  
ATOM   1807  C   GLY B  70      11.179 -27.082 168.544  1.00 86.68           C  
ATOM   1808  O   GLY B  70      11.035 -26.926 167.334  1.00 86.30           O  
ATOM   1809  H   GLY B  70      13.338 -27.044 170.855  1.00 99.99           H  
ATOM   1810  N   GLU B  71      10.237 -26.730 169.421  1.00 92.76           N  
ATOM   1811  CA  GLU B  71       9.013 -26.015 169.009  1.00102.85           C  
ATOM   1812  C   GLU B  71       9.169 -24.505 169.226  1.00102.80           C  
ATOM   1813  O   GLU B  71       9.815 -24.060 170.173  1.00107.18           O  
ATOM   1814  CB  GLU B  71       7.789 -26.498 169.790  1.00 99.99           C  
ATOM   1815  CG  GLU B  71       7.369 -27.937 169.454  1.00 99.99           C  
ATOM   1816  CD  GLU B  71       6.125 -28.408 170.225  1.00 99.99           C  
ATOM   1817  OE1 GLU B  71       5.637 -27.667 171.109  1.00 99.99           O  
ATOM   1818  OE2 GLU B  71       5.707 -29.554 169.955  1.00 99.99           O1-
ATOM   1819  H   GLU B  71      10.344 -26.850 170.413  1.00 99.99           H  
ATOM   1820  N   GLU B  72       8.568 -23.744 168.314  1.00 95.55           N  
ATOM   1821  CA  GLU B  72       8.576 -22.272 168.349  1.00 86.99           C  
ATOM   1822  C   GLU B  72       7.136 -21.786 168.522  1.00 84.95           C  
ATOM   1823  O   GLU B  72       6.295 -21.990 167.646  1.00 83.41           O  
ATOM   1824  CB  GLU B  72       9.185 -21.739 167.043  1.00 99.99           C  
ATOM   1825  CG  GLU B  72       9.361 -20.209 167.011  1.00 99.99           C  
ATOM   1826  CD  GLU B  72      10.270 -19.649 168.107  1.00 99.99           C  
ATOM   1827  OE1 GLU B  72      10.993 -20.453 168.708  1.00 99.99           O  
ATOM   1828  OE2 GLU B  72      10.195 -18.433 168.376  1.00 99.99           O1-
ATOM   1829  H   GLU B  72       8.029 -24.140 167.572  1.00 99.99           H  
ATOM   1830  N   ASP B  73       6.907 -21.062 169.610  1.00 80.39           N  
ATOM   1831  CA  ASP B  73       5.539 -20.700 169.999  1.00 82.13           C  
ATOM   1832  C   ASP B  73       5.191 -19.286 169.509  1.00 86.65           C  
ATOM   1833  O   ASP B  73       5.519 -18.291 170.139  1.00 81.13           O  
ATOM   1834  CB  ASP B  73       5.405 -20.853 171.524  1.00 78.46           C  
ATOM   1835  CG  ASP B  73       3.962 -20.813 172.041  1.00 83.61           C  
ATOM   1836  OD1 ASP B  73       3.160 -20.035 171.483  1.00 88.73           O  
ATOM   1837  OD2 ASP B  73       3.672 -21.597 172.968  1.00 85.98           O1-
ATOM   1838  H   ASP B  73       7.643 -20.715 170.201  1.00 99.99           H  
ATOM   1839  N   LEU B  74       4.656 -19.202 168.295  1.00 95.48           N  
ATOM   1840  CA  LEU B  74       3.997 -17.957 167.854  1.00100.49           C  
ATOM   1841  C   LEU B  74       2.718 -17.816 168.697  1.00104.86           C  
ATOM   1842  O   LEU B  74       2.304 -18.727 169.401  1.00108.90           O  
ATOM   1843  CB  LEU B  74       3.716 -18.014 166.343  1.00 99.99           C  
ATOM   1844  CG  LEU B  74       3.185 -16.705 165.734  1.00 99.99           C  
ATOM   1845  CD1 LEU B  74       3.739 -16.531 164.322  1.00 99.99           C  
ATOM   1846  CD2 LEU B  74       1.656 -16.711 165.624  1.00 99.99           C  
ATOM   1847  H   LEU B  74       4.534 -19.998 167.707  1.00 99.99           H  
ATOM   1848  N   LYS B  75       2.149 -16.623 168.666  1.00101.30           N  
ATOM   1849  CA  LYS B  75       0.960 -16.215 169.447  1.00101.76           C  
ATOM   1850  C   LYS B  75       1.283 -15.848 170.910  1.00103.90           C  
ATOM   1851  O   LYS B  75       0.541 -15.101 171.547  1.00106.26           O  
ATOM   1852  CB  LYS B  75      -0.212 -17.200 169.296  1.00 99.99           C  
ATOM   1853  CG  LYS B  75      -1.519 -16.740 169.943  1.00 99.99           C  
ATOM   1854  CD  LYS B  75      -2.107 -15.512 169.242  1.00 99.99           C  
ATOM   1855  CE  LYS B  75      -3.384 -15.047 169.942  1.00 99.99           C  
ATOM   1856  NZ  LYS B  75      -3.103 -14.513 171.285  1.00 99.99           N1+
ATOM   1857  H   LYS B  75       2.420 -16.013 167.924  1.00 99.99           H  
ATOM   1858  HZ1 LYS B  75      -3.959 -14.234 171.716  1.00 99.99           H  
ATOM   1859  HZ2 LYS B  75      -2.654 -15.213 171.840  1.00 99.99           H  
ATOM   1860  HZ3 LYS B  75      -2.492 -13.726 171.202  1.00 99.99           H  
ATOM   1861  N   VAL B  76       2.466 -16.242 171.365  1.00 98.68           N  
ATOM   1862  CA  VAL B  76       3.066 -15.641 172.573  1.00 84.52           C  
ATOM   1863  C   VAL B  76       3.879 -14.380 172.208  1.00 78.32           C  
ATOM   1864  O   VAL B  76       4.157 -13.542 173.063  1.00 72.09           O  
ATOM   1865  CB  VAL B  76       3.864 -16.675 173.394  1.00 99.99           C  
ATOM   1866  CG1 VAL B  76       5.149 -17.143 172.720  1.00 99.99           C  
ATOM   1867  CG2 VAL B  76       4.184 -16.155 174.797  1.00 99.99           C  
ATOM   1868  H   VAL B  76       2.996 -16.963 170.913  1.00 99.99           H  
ATOM   1869  N   GLN B  77       4.337 -14.323 170.955  1.00 74.49           N  
ATOM   1870  CA  GLN B  77       5.107 -13.192 170.418  1.00 63.62           C  
ATOM   1871  C   GLN B  77       4.332 -11.878 170.630  1.00 63.60           C  
ATOM   1872  O   GLN B  77       3.130 -11.763 170.464  1.00 65.02           O  
ATOM   1873  CB  GLN B  77       5.337 -13.488 168.934  1.00 64.58           C  
ATOM   1874  CG  GLN B  77       6.396 -12.610 168.263  1.00 65.38           C  
ATOM   1875  CD  GLN B  77       6.617 -13.057 166.814  1.00 69.69           C  
ATOM   1876  NE2 GLN B  77       7.799 -13.569 166.535  1.00 64.89           N  
ATOM   1877  OE1 GLN B  77       5.736 -13.024 165.966  1.00 73.24           O  
ATOM   1878  H   GLN B  77       4.188 -15.062 170.303  1.00 99.99           H  
ATOM   1879 1HE2 GLN B  77       7.977 -13.853 165.596  1.00 99.99           H  
ATOM   1880 2HE2 GLN B  77       8.495 -13.635 167.252  1.00 99.99           H  
ATOM   1881  N   HIS B  78       5.003 -10.892 171.201  1.00 64.28           N  
ATOM   1882  CA  HIS B  78       4.388  -9.561 171.334  1.00 63.03           C  
ATOM   1883  C   HIS B  78       3.889  -9.100 169.950  1.00 72.28           C  
ATOM   1884  O   HIS B  78       4.537  -9.333 168.927  1.00 67.90           O  
ATOM   1885  CB  HIS B  78       5.437  -8.594 171.880  1.00 53.43           C  
ATOM   1886  CG  HIS B  78       4.787  -7.291 172.330  1.00 60.10           C  
ATOM   1887  CD2 HIS B  78       4.620  -6.896 173.591  1.00 62.56           C  
ATOM   1888  ND1 HIS B  78       4.389  -6.301 171.529  1.00 67.28           N  
ATOM   1889  CE1 HIS B  78       4.022  -5.282 172.304  1.00 64.00           C  
ATOM   1890  NE2 HIS B  78       4.161  -5.644 173.568  1.00 62.50           N  
ATOM   1891  H   HIS B  78       5.916 -11.025 171.584  1.00 99.99           H  
ATOM   1892  HD1 HIS B  78       3.956  -5.080 174.370  1.00 99.99           H  
ATOM   1893  N   SER B  79       2.744  -8.422 169.950  1.00 78.26           N  
ATOM   1894  CA  SER B  79       2.131  -7.878 168.718  1.00 80.02           C  
ATOM   1895  C   SER B  79       3.095  -6.994 167.911  1.00 74.49           C  
ATOM   1896  O   SER B  79       3.060  -7.010 166.684  1.00 77.97           O  
ATOM   1897  CB  SER B  79       0.874  -7.068 169.043  1.00 84.68           C  
ATOM   1898  OG  SER B  79       1.198  -6.037 169.984  1.00 84.02           O  
ATOM   1899  H   SER B  79       2.272  -8.187 170.800  1.00 99.99           H  
ATOM   1900  HG  SER B  79       2.190  -5.999 170.110  1.00 99.99           H  
ATOM   1901  N   SER B  80       4.026  -6.341 168.615  1.00 64.78           N  
ATOM   1902  CA  SER B  80       5.069  -5.491 168.004  1.00 66.72           C  
ATOM   1903  C   SER B  80       5.945  -6.210 166.963  1.00 70.43           C  
ATOM   1904  O   SER B  80       6.309  -5.609 165.955  1.00 68.63           O  
ATOM   1905  CB  SER B  80       5.952  -4.902 169.114  1.00 70.04           C  
ATOM   1906  OG  SER B  80       7.157  -4.336 168.598  1.00 78.60           O  
ATOM   1907  H   SER B  80       4.111  -6.433 169.615  1.00 99.99           H  
ATOM   1908  HG  SER B  80       7.754  -4.022 169.336  1.00 99.99           H  
ATOM   1909  N   TYR B  81       6.182  -7.509 167.161  1.00 72.13           N  
ATOM   1910  CA  TYR B  81       7.138  -8.260 166.326  1.00 70.72           C  
ATOM   1911  C   TYR B  81       6.513  -9.336 165.422  1.00 79.69           C  
ATOM   1912  O   TYR B  81       7.234 -10.095 164.766  1.00 78.08           O  
ATOM   1913  CB  TYR B  81       8.197  -8.891 167.236  1.00 70.27           C  
ATOM   1914  CG  TYR B  81       9.109  -7.841 167.870  1.00 64.89           C  
ATOM   1915  CD1 TYR B  81      10.232  -7.407 167.180  1.00 54.89           C  
ATOM   1916  CD2 TYR B  81       8.837  -7.346 169.140  1.00 66.19           C  
ATOM   1917  CE1 TYR B  81      11.086  -6.471 167.753  1.00 57.84           C  
ATOM   1918  CE2 TYR B  81       9.692  -6.412 169.717  1.00 61.85           C  
ATOM   1919  CZ  TYR B  81      10.807  -5.969 169.014  1.00 60.58           C  
ATOM   1920  OH  TYR B  81      11.626  -5.034 169.568  1.00 61.39           O  
ATOM   1921  H   TYR B  81       5.699  -8.054 167.849  1.00 99.99           H  
ATOM   1922  HH  TYR B  81      12.401  -4.855 168.954  1.00 99.99           H  
ATOM   1923  N   ARG B  82       5.183  -9.332 165.317  1.00 86.56           N  
ATOM   1924  CA  ARG B  82       4.460 -10.281 164.448  1.00 90.40           C  
ATOM   1925  C   ARG B  82       4.925 -10.099 163.003  1.00 92.01           C  
ATOM   1926  O   ARG B  82       5.163  -8.962 162.615  1.00 95.49           O  
ATOM   1927  CB  ARG B  82       2.953 -10.015 164.497  1.00 99.99           C  
ATOM   1928  CG  ARG B  82       2.365 -10.264 165.884  1.00 99.99           C  
ATOM   1929  CD  ARG B  82       2.527 -11.730 166.250  1.00 99.99           C  
ATOM   1930  NE  ARG B  82       1.950 -11.974 167.575  1.00 99.99           N  
ATOM   1931  CZ  ARG B  82       1.932 -13.148 168.170  1.00 99.99           C  
ATOM   1932  NH1 ARG B  82       2.494 -14.196 167.603  1.00 99.99           N1+
ATOM   1933  NH2 ARG B  82       1.343 -13.317 169.338  1.00 99.99           N  
ATOM   1934  H   ARG B  82       4.602  -8.656 165.776  1.00 99.99           H  
ATOM   1935  HE  ARG B  82       1.640 -11.171 168.085  1.00 99.99           H  
ATOM   1936 1HH1 ARG B  82       2.480 -15.019 168.136  1.00 99.99           H  
ATOM   1937 2HH1 ARG B  82       2.885 -14.116 166.686  1.00 99.99           H  
ATOM   1938 1HH2 ARG B  82       1.352 -14.195 169.809  1.00 99.99           H  
ATOM   1939 2HH2 ARG B  82       1.093 -12.512 169.877  1.00 99.99           H  
ATOM   1940  N   GLN B  83       5.239 -11.227 162.358  1.00 87.13           N  
ATOM   1941  CA  GLN B  83       5.688 -11.355 160.944  1.00 76.86           C  
ATOM   1942  C   GLN B  83       7.050 -10.709 160.597  1.00 75.44           C  
ATOM   1943  O   GLN B  83       7.477 -10.743 159.442  1.00 77.28           O  
ATOM   1944  CB  GLN B  83       4.592 -10.896 159.959  1.00 99.99           C  
ATOM   1945  CG  GLN B  83       4.418  -9.373 159.936  1.00 99.99           C  
ATOM   1946  CD  GLN B  83       3.286  -8.836 159.087  1.00 99.99           C  
ATOM   1947  NE2 GLN B  83       3.658  -7.844 158.318  1.00 99.99           N  
ATOM   1948  OE1 GLN B  83       2.124  -9.217 159.161  1.00 99.99           O  
ATOM   1949  H   GLN B  83       5.227 -12.095 162.850  1.00 99.99           H  
ATOM   1950 1HE2 GLN B  83       2.982  -7.445 157.715  1.00 99.99           H  
ATOM   1951 2HE2 GLN B  83       4.598  -7.513 158.389  1.00 99.99           H  
ATOM   1952  N   ARG B  84       7.759 -10.209 161.608  1.00 71.86           N  
ATOM   1953  CA  ARG B  84       9.020  -9.469 161.394  1.00 67.95           C  
ATOM   1954  C   ARG B  84      10.236 -10.110 162.080  1.00 63.77           C  
ATOM   1955  O   ARG B  84      11.376  -9.755 161.778  1.00 62.58           O  
ATOM   1956  CB  ARG B  84       8.887  -8.051 161.950  1.00 68.55           C  
ATOM   1957  CG  ARG B  84       7.620  -7.307 161.517  1.00 71.23           C  
ATOM   1958  CD  ARG B  84       7.416  -6.051 162.364  1.00 68.14           C  
ATOM   1959  NE  ARG B  84       8.602  -5.197 162.220  1.00 68.54           N  
ATOM   1960  CZ  ARG B  84       9.353  -4.726 163.214  1.00 64.32           C  
ATOM   1961  NH1 ARG B  84      10.417  -4.012 162.914  1.00 64.50           N1+
ATOM   1962  NH2 ARG B  84       9.054  -4.948 164.488  1.00 62.33           N  
ATOM   1963  H   ARG B  84       7.382 -10.131 162.534  1.00 99.99           H  
ATOM   1964  HE  ARG B  84       8.919  -5.056 161.284  1.00 99.99           H  
ATOM   1965 1HH1 ARG B  84      10.968  -3.642 163.662  1.00 99.99           H  
ATOM   1966 2HH1 ARG B  84      10.670  -3.829 161.962  1.00 99.99           H  
ATOM   1967 1HH2 ARG B  84       9.604  -4.570 165.233  1.00 99.99           H  
ATOM   1968 2HH2 ARG B  84       8.231  -5.474 164.700  1.00 99.99           H  
ATOM   1969  N   ALA B  85       9.973 -10.971 163.065  1.00 63.78           N  
ATOM   1970  CA  ALA B  85      11.020 -11.626 163.860  1.00 62.66           C  
ATOM   1971  C   ALA B  85      11.035 -13.131 163.593  1.00 61.09           C  
ATOM   1972  O   ALA B  85      10.026 -13.821 163.758  1.00 61.36           O  
ATOM   1973  CB  ALA B  85      10.731 -11.381 165.338  1.00 58.80           C  
ATOM   1974  H   ALA B  85       9.043 -11.245 163.305  1.00 99.99           H  
ATOM   1975  N   ARG B  86      12.192 -13.595 163.138  1.00 61.59           N  
ATOM   1976  CA  ARG B  86      12.424 -15.021 162.873  1.00 69.63           C  
ATOM   1977  C   ARG B  86      13.763 -15.455 163.481  1.00 69.49           C  
ATOM   1978  O   ARG B  86      14.745 -14.712 163.473  1.00 56.55           O  
ATOM   1979  CB  ARG B  86      12.403 -15.248 161.357  1.00 99.99           C  
ATOM   1980  CG  ARG B  86      12.513 -16.730 160.981  1.00 99.99           C  
ATOM   1981  CD  ARG B  86      12.464 -16.936 159.469  1.00 99.99           C  
ATOM   1982  NE  ARG B  86      13.617 -16.303 158.804  1.00 99.99           N  
ATOM   1983  CZ  ARG B  86      13.801 -16.225 157.486  1.00 99.99           C  
ATOM   1984  NH1 ARG B  86      12.909 -16.722 156.643  1.00 99.99           N1+
ATOM   1985  NH2 ARG B  86      14.887 -15.660 156.983  1.00 99.99           N  
ATOM   1986  H   ARG B  86      12.978 -12.990 162.973  1.00 99.99           H  
ATOM   1987  HE  ARG B  86      14.297 -15.887 159.408  1.00 99.99           H  
ATOM   1988 1HH1 ARG B  86      13.043 -16.653 155.658  1.00 99.99           H  
ATOM   1989 2HH1 ARG B  86      12.096 -17.155 157.026  1.00 99.99           H  
ATOM   1990 1HH2 ARG B  86      15.003 -15.589 155.996  1.00 99.99           H  
ATOM   1991 2HH2 ARG B  86      15.535 -15.195 157.588  1.00 99.99           H  
ATOM   1992  N   LEU B  87      13.750 -16.675 164.006  1.00 68.09           N  
ATOM   1993  CA  LEU B  87      14.972 -17.361 164.443  1.00 60.63           C  
ATOM   1994  C   LEU B  87      15.408 -18.309 163.317  1.00 71.17           C  
ATOM   1995  O   LEU B  87      14.621 -19.123 162.835  1.00 79.21           O  
ATOM   1996  CB  LEU B  87      14.667 -18.135 165.730  1.00 56.87           C  
ATOM   1997  CG  LEU B  87      15.874 -18.908 166.271  1.00 56.80           C  
ATOM   1998  CD1 LEU B  87      16.964 -17.977 166.814  1.00 54.75           C  
ATOM   1999  CD2 LEU B  87      15.407 -19.886 167.343  1.00 57.27           C  
ATOM   2000  H   LEU B  87      12.909 -17.208 164.089  1.00 99.99           H  
ATOM   2001  N   LEU B  88      16.694 -18.237 162.986  1.00 77.01           N  
ATOM   2002  CA  LEU B  88      17.259 -18.957 161.828  1.00 79.25           C  
ATOM   2003  C   LEU B  88      17.914 -20.256 162.317  1.00 84.20           C  
ATOM   2004  O   LEU B  88      18.975 -20.254 162.943  1.00 84.35           O  
ATOM   2005  CB  LEU B  88      18.285 -18.070 161.108  1.00 81.74           C  
ATOM   2006  CG  LEU B  88      17.830 -16.621 160.866  1.00 77.18           C  
ATOM   2007  CD1 LEU B  88      19.017 -15.790 160.383  1.00 67.71           C  
ATOM   2008  CD2 LEU B  88      16.694 -16.530 159.847  1.00 77.40           C  
ATOM   2009  H   LEU B  88      17.344 -17.675 163.500  1.00 99.99           H  
ATOM   2010  N   LYS B  89      17.252 -21.365 162.000  1.00 92.06           N  
ATOM   2011  CA  LYS B  89      17.532 -22.679 162.614  1.00 87.63           C  
ATOM   2012  C   LYS B  89      18.895 -23.271 162.247  1.00 91.05           C  
ATOM   2013  O   LYS B  89      19.639 -23.645 163.147  1.00 89.46           O  
ATOM   2014  CB  LYS B  89      16.495 -23.740 162.232  1.00 88.91           C  
ATOM   2015  CG  LYS B  89      15.036 -23.284 162.174  1.00 91.44           C  
ATOM   2016  CD  LYS B  89      14.444 -22.847 163.514  1.00 87.38           C  
ATOM   2017  CE  LYS B  89      12.928 -22.801 163.341  1.00 84.71           C  
ATOM   2018  NZ  LYS B  89      12.273 -22.037 164.409  1.00 77.66           N1+
ATOM   2019  H   LYS B  89      16.470 -21.350 161.376  1.00 99.99           H  
ATOM   2020  HZ1 LYS B  89      11.285 -22.064 164.261  1.00 99.99           H  
ATOM   2021  HZ2 LYS B  89      12.499 -22.432 165.300  1.00 99.99           H  
ATOM   2022  HZ3 LYS B  89      12.596 -21.093 164.361  1.00 99.99           H  
ATOM   2023  N   ASP B  90      19.234 -23.277 160.953  1.00 95.76           N  
ATOM   2024  CA  ASP B  90      20.475 -23.914 160.447  1.00 97.27           C  
ATOM   2025  C   ASP B  90      21.747 -23.475 161.187  1.00 94.17           C  
ATOM   2026  O   ASP B  90      22.707 -24.230 161.324  1.00 95.54           O  
ATOM   2027  CB  ASP B  90      20.648 -23.692 158.932  1.00 99.99           C  
ATOM   2028  CG  ASP B  90      20.754 -22.236 158.451  1.00 99.99           C  
ATOM   2029  OD1 ASP B  90      21.240 -21.372 159.213  1.00 99.99           O  
ATOM   2030  OD2 ASP B  90      20.246 -21.978 157.345  1.00 99.99           O1-
ATOM   2031  H   ASP B  90      18.656 -22.848 160.261  1.00 99.99           H  
ATOM   2032  N   GLN B  91      21.687 -22.261 161.724  1.00 83.34           N  
ATOM   2033  CA  GLN B  91      22.794 -21.640 162.438  1.00 82.41           C  
ATOM   2034  C   GLN B  91      22.971 -22.201 163.854  1.00 79.61           C  
ATOM   2035  O   GLN B  91      24.092 -22.252 164.366  1.00 81.22           O  
ATOM   2036  CB  GLN B  91      22.484 -20.151 162.400  1.00 99.99           C  
ATOM   2037  CG  GLN B  91      23.639 -19.330 162.939  1.00 99.99           C  
ATOM   2038  CD  GLN B  91      25.044 -19.533 162.328  1.00 99.99           C  
ATOM   2039  NE2 GLN B  91      25.997 -20.140 163.015  1.00 99.99           N  
ATOM   2040  OE1 GLN B  91      25.310 -19.030 161.256  1.00 99.99           O  
ATOM   2041  H   GLN B  91      20.886 -21.669 161.628  1.00 99.99           H  
ATOM   2042 1HE2 GLN B  91      26.894 -20.194 162.570  1.00 99.99           H  
ATOM   2043 2HE2 GLN B  91      25.874 -20.493 163.939  1.00 99.99           H  
ATOM   2044  N   LEU B  92      21.889 -22.717 164.434  1.00 70.43           N  
ATOM   2045  CA  LEU B  92      21.922 -23.317 165.777  1.00 73.15           C  
ATOM   2046  C   LEU B  92      22.931 -24.462 165.891  1.00 75.88           C  
ATOM   2047  O   LEU B  92      23.647 -24.505 166.883  1.00 63.59           O  
ATOM   2048  CB  LEU B  92      20.555 -23.848 166.207  1.00 71.32           C  
ATOM   2049  CG  LEU B  92      19.473 -22.773 166.312  1.00 71.14           C  
ATOM   2050  CD1 LEU B  92      18.170 -23.488 166.627  1.00 68.49           C  
ATOM   2051  CD2 LEU B  92      19.760 -21.740 167.405  1.00 58.59           C  
ATOM   2052  H   LEU B  92      20.988 -22.730 163.987  1.00 99.99           H  
ATOM   2053  N   SER B  93      23.040 -25.313 164.871  1.00 70.51           N  
ATOM   2054  CA  SER B  93      23.989 -26.451 164.871  1.00 82.68           C  
ATOM   2055  C   SER B  93      25.466 -26.034 164.847  1.00 82.85           C  
ATOM   2056  O   SER B  93      26.343 -26.826 165.180  1.00 83.85           O  
ATOM   2057  CB  SER B  93      23.690 -27.416 163.723  1.00 98.10           C  
ATOM   2058  OG  SER B  93      22.287 -27.702 163.710  1.00106.16           O  
ATOM   2059  H   SER B  93      22.399 -25.324 164.103  1.00 99.99           H  
ATOM   2060  HG  SER B  93      22.100 -28.375 162.994  1.00 99.99           H  
ATOM   2061  N   LEU B  94      25.720 -24.798 164.411  1.00 79.21           N  
ATOM   2062  CA  LEU B  94      27.028 -24.143 164.604  1.00 75.24           C  
ATOM   2063  C   LEU B  94      27.087 -23.268 165.870  1.00 76.10           C  
ATOM   2064  O   LEU B  94      28.021 -22.485 166.050  1.00 83.84           O  
ATOM   2065  CB  LEU B  94      27.386 -23.298 163.369  1.00 71.48           C  
ATOM   2066  CG  LEU B  94      28.269 -23.988 162.316  1.00 80.55           C  
ATOM   2067  CD1 LEU B  94      29.615 -24.433 162.901  1.00 83.34           C  
ATOM   2068  CD2 LEU B  94      27.543 -25.140 161.616  1.00 84.05           C  
ATOM   2069  H   LEU B  94      25.024 -24.235 163.965  1.00 99.99           H  
ATOM   2070  N   GLY B  95      26.104 -23.446 166.762  1.00 87.65           N  
ATOM   2071  CA  GLY B  95      25.986 -22.695 168.025  1.00 83.81           C  
ATOM   2072  C   GLY B  95      25.719 -21.198 167.838  1.00 82.09           C  
ATOM   2073  O   GLY B  95      26.395 -20.371 168.448  1.00 79.72           O  
ATOM   2074  H   GLY B  95      25.359 -24.125 166.658  1.00 99.99           H  
ATOM   2075  N   ASN B  96      24.772 -20.856 166.970  1.00 82.28           N  
ATOM   2076  CA  ASN B  96      24.419 -19.439 166.814  1.00 81.67           C  
ATOM   2077  C   ASN B  96      22.912 -19.226 166.711  1.00 76.58           C  
ATOM   2078  O   ASN B  96      22.205 -19.848 165.921  1.00 68.71           O  
ATOM   2079  CB  ASN B  96      25.223 -18.915 165.643  1.00 89.08           C  
ATOM   2080  CG  ASN B  96      25.076 -17.446 165.247  1.00 97.01           C  
ATOM   2081  ND2 ASN B  96      26.215 -16.841 165.410  1.00101.66           N  
ATOM   2082  OD1 ASN B  96      24.093 -16.909 164.773  1.00 99.58           O  
ATOM   2083  H   ASN B  96      24.286 -21.496 166.371  1.00 99.99           H  
ATOM   2084 1HD2 ASN B  96      26.304 -15.878 165.176  1.00 99.99           H  
ATOM   2085 2HD2 ASN B  96      26.964 -17.411 165.711  1.00 99.99           H  
ATOM   2086  N   ALA B  97      22.474 -18.512 167.730  1.00 65.88           N  
ATOM   2087  CA  ALA B  97      21.076 -18.075 167.842  1.00 63.44           C  
ATOM   2088  C   ALA B  97      20.995 -16.658 167.267  1.00 62.40           C  
ATOM   2089  O   ALA B  97      21.261 -15.664 167.939  1.00 63.83           O  
ATOM   2090  CB  ALA B  97      20.646 -18.129 169.308  1.00 68.70           C  
ATOM   2091  H   ALA B  97      23.097 -18.148 168.431  1.00 99.99           H  
ATOM   2092  N   ALA B  98      20.819 -16.620 165.952  1.00 63.41           N  
ATOM   2093  CA  ALA B  98      20.709 -15.351 165.221  1.00 68.91           C  
ATOM   2094  C   ALA B  98      19.244 -14.915 165.187  1.00 68.52           C  
ATOM   2095  O   ALA B  98      18.364 -15.681 164.784  1.00 61.88           O  
ATOM   2096  CB  ALA B  98      21.247 -15.526 163.800  1.00 79.51           C  
ATOM   2097  H   ALA B  98      20.719 -17.444 165.394  1.00 99.99           H  
ATOM   2098  N   LEU B  99      19.010 -13.729 165.738  1.00 62.84           N  
ATOM   2099  CA  LEU B  99      17.683 -13.105 165.665  1.00 56.82           C  
ATOM   2100  C   LEU B  99      17.629 -12.173 164.454  1.00 57.32           C  
ATOM   2101  O   LEU B  99      18.378 -11.199 164.369  1.00 59.08           O  
ATOM   2102  CB  LEU B  99      17.340 -12.357 166.963  1.00 53.94           C  
ATOM   2103  CG  LEU B  99      16.019 -11.569 166.895  1.00 52.66           C  
ATOM   2104  CD1 LEU B  99      14.834 -12.449 166.485  1.00 54.17           C  
ATOM   2105  CD2 LEU B  99      15.727 -10.906 168.240  1.00 50.03           C  
ATOM   2106  H   LEU B  99      19.729 -13.177 166.173  1.00 99.99           H  
ATOM   2107  N   GLN B 100      16.726 -12.509 163.540  1.00 62.52           N  
ATOM   2108  CA  GLN B 100      16.501 -11.683 162.348  1.00 59.51           C  
ATOM   2109  C   GLN B 100      15.220 -10.859 162.512  1.00 61.33           C  
ATOM   2110  O   GLN B 100      14.134 -11.406 162.704  1.00 60.14           O  
ATOM   2111  CB  GLN B 100      16.426 -12.574 161.107  1.00 62.53           C  
ATOM   2112  CG  GLN B 100      16.263 -11.717 159.850  1.00 63.85           C  
ATOM   2113  CD  GLN B 100      16.479 -12.545 158.594  1.00 78.37           C  
ATOM   2114  NE2 GLN B 100      17.720 -12.597 158.157  1.00 79.54           N  
ATOM   2115  OE1 GLN B 100      15.576 -13.128 158.029  1.00 80.83           O  
ATOM   2116  H   GLN B 100      16.119 -13.307 163.628  1.00 99.99           H  
ATOM   2117 1HE2 GLN B 100      17.889 -13.123 157.330  1.00 99.99           H  
ATOM   2118 2HE2 GLN B 100      18.450 -12.132 158.648  1.00 99.99           H  
ATOM   2119  N   ILE B 101      15.414  -9.550 162.407  1.00 57.09           N  
ATOM   2120  CA  ILE B 101      14.327  -8.558 162.391  1.00 55.52           C  
ATOM   2121  C   ILE B 101      14.357  -7.905 161.004  1.00 60.34           C  
ATOM   2122  O   ILE B 101      15.397  -7.416 160.552  1.00 63.11           O  
ATOM   2123  CB  ILE B 101      14.537  -7.510 163.508  1.00 56.54           C  
ATOM   2124  CG1 ILE B 101      14.532  -8.146 164.912  1.00 64.82           C  
ATOM   2125  CG2 ILE B 101      13.566  -6.318 163.416  1.00 57.72           C  
ATOM   2126  CD  ILE B 101      13.201  -8.760 165.366  1.00 68.48           C  
ATOM   2127  H   ILE B 101      16.336  -9.165 162.271  1.00 99.99           H  
ATOM   2128  N   THR B 102      13.179  -7.831 160.405  1.00 62.54           N  
ATOM   2129  CA  THR B 102      13.027  -7.210 159.077  1.00 61.92           C  
ATOM   2130  C   THR B 102      12.227  -5.911 159.210  1.00 62.87           C  
ATOM   2131  O   THR B 102      11.439  -5.730 160.137  1.00 66.24           O  
ATOM   2132  CB  THR B 102      12.355  -8.136 158.049  1.00 61.86           C  
ATOM   2133  CG2 THR B 102      13.062  -9.493 157.933  1.00 63.27           C  
ATOM   2134  OG1 THR B 102      10.973  -8.301 158.371  1.00 61.33           O  
ATOM   2135  H   THR B 102      12.331  -8.172 160.824  1.00 99.99           H  
ATOM   2136  HG1 THR B 102      10.534  -8.900 157.699  1.00 99.99           H  
ATOM   2137  N   ASP B 103      12.551  -4.970 158.324  1.00 62.96           N  
ATOM   2138  CA  ASP B 103      11.961  -3.621 158.273  1.00 66.08           C  
ATOM   2139  C   ASP B 103      12.021  -2.942 159.653  1.00 55.92           C  
ATOM   2140  O   ASP B 103      11.005  -2.679 160.296  1.00 55.81           O  
ATOM   2141  CB  ASP B 103      10.530  -3.689 157.710  1.00 76.95           C  
ATOM   2142  CG  ASP B 103       9.899  -2.305 157.525  1.00 86.97           C  
ATOM   2143  OD1 ASP B 103      10.675  -1.329 157.390  1.00 86.88           O  
ATOM   2144  OD2 ASP B 103       8.654  -2.258 157.425  1.00 91.99           O1-
ATOM   2145  H   ASP B 103      13.236  -5.150 157.623  1.00 99.99           H  
ATOM   2146  N   VAL B 104      13.246  -2.635 160.059  1.00 52.54           N  
ATOM   2147  CA  VAL B 104      13.527  -2.052 161.385  1.00 55.38           C  
ATOM   2148  C   VAL B 104      12.746  -0.737 161.550  1.00 52.19           C  
ATOM   2149  O   VAL B 104      12.814   0.161 160.713  1.00 60.73           O  
ATOM   2150  CB  VAL B 104      15.048  -1.853 161.561  1.00 55.19           C  
ATOM   2151  CG1 VAL B 104      15.395  -1.140 162.871  1.00 53.99           C  
ATOM   2152  CG2 VAL B 104      15.778  -3.200 161.562  1.00 56.32           C  
ATOM   2153  H   VAL B 104      14.050  -2.791 159.475  1.00 99.99           H  
ATOM   2154  N   LYS B 105      12.065  -0.647 162.683  1.00 46.84           N  
ATOM   2155  CA  LYS B 105      11.355   0.575 163.095  1.00 48.24           C  
ATOM   2156  C   LYS B 105      12.118   1.246 164.245  1.00 46.90           C  
ATOM   2157  O   LYS B 105      12.870   0.596 164.974  1.00 47.23           O  
ATOM   2158  CB  LYS B 105       9.900   0.251 163.481  1.00 99.99           C  
ATOM   2159  CG  LYS B 105       9.754  -0.654 164.708  1.00 99.99           C  
ATOM   2160  CD  LYS B 105       8.302  -1.007 165.018  1.00 99.99           C  
ATOM   2161  CE  LYS B 105       8.234  -1.950 166.217  1.00 99.99           C  
ATOM   2162  NZ  LYS B 105       6.836  -2.225 166.576  1.00 99.99           N1+
ATOM   2163  H   LYS B 105      11.986  -1.425 163.313  1.00 99.99           H  
ATOM   2164  HZ1 LYS B 105       6.819  -2.870 167.346  1.00 99.99           H  
ATOM   2165  HZ2 LYS B 105       6.365  -1.380 166.820  1.00 99.99           H  
ATOM   2166  HZ3 LYS B 105       6.385  -2.666 165.800  1.00 99.99           H  
ATOM   2167  N   LEU B 106      11.802   2.517 164.477  1.00 41.61           N  
ATOM   2168  CA  LEU B 106      12.389   3.269 165.605  1.00 40.21           C  
ATOM   2169  C   LEU B 106      12.049   2.646 166.966  1.00 40.53           C  
ATOM   2170  O   LEU B 106      12.944   2.467 167.787  1.00 38.10           O  
ATOM   2171  CB  LEU B 106      11.960   4.738 165.589  1.00 37.96           C  
ATOM   2172  CG  LEU B 106      12.843   5.596 164.680  1.00 45.04           C  
ATOM   2173  CD1 LEU B 106      12.110   6.899 164.367  1.00 44.14           C  
ATOM   2174  CD2 LEU B 106      14.177   5.922 165.362  1.00 42.71           C  
ATOM   2175  H   LEU B 106      11.063   2.972 163.983  1.00 99.99           H  
ATOM   2176  N   GLN B 107      10.822   2.133 167.090  1.00 45.61           N  
ATOM   2177  CA  GLN B 107      10.397   1.368 168.282  1.00 53.25           C  
ATOM   2178  C   GLN B 107      11.254   0.128 168.594  1.00 57.46           C  
ATOM   2179  O   GLN B 107      11.290  -0.323 169.734  1.00 53.22           O  
ATOM   2180  CB  GLN B 107       8.925   0.957 168.187  1.00 62.07           C  
ATOM   2181  CG  GLN B 107       7.939   2.102 168.448  1.00 76.15           C  
ATOM   2182  CD  GLN B 107       7.938   2.609 169.898  1.00 86.07           C  
ATOM   2183  NE2 GLN B 107       7.266   3.721 170.113  1.00 89.04           N  
ATOM   2184  OE1 GLN B 107       8.505   2.051 170.822  1.00 86.54           O  
ATOM   2185  H   GLN B 107      10.092   2.322 166.436  1.00 99.99           H  
ATOM   2186 1HE2 GLN B 107       7.263   4.058 171.052  1.00 99.99           H  
ATOM   2187 2HE2 GLN B 107       6.751   4.169 169.394  1.00 99.99           H  
ATOM   2188  N   ASP B 108      11.996  -0.370 167.602  1.00 53.08           N  
ATOM   2189  CA  ASP B 108      12.900  -1.517 167.818  1.00 45.18           C  
ATOM   2190  C   ASP B 108      14.204  -1.171 168.546  1.00 40.64           C  
ATOM   2191  O   ASP B 108      14.979  -2.069 168.870  1.00 36.89           O  
ATOM   2192  CB  ASP B 108      13.238  -2.221 166.509  1.00 39.69           C  
ATOM   2193  CG  ASP B 108      12.013  -2.851 165.868  1.00 58.75           C  
ATOM   2194  OD1 ASP B 108      11.157  -3.421 166.584  1.00 63.79           O  
ATOM   2195  OD2 ASP B 108      11.955  -2.662 164.642  1.00 51.23           O1-
ATOM   2196  H   ASP B 108      12.127   0.117 166.735  1.00 99.99           H  
ATOM   2197  N   ALA B 109      14.514   0.115 168.681  1.00 39.93           N  
ATOM   2198  CA  ALA B 109      15.727   0.533 169.405  1.00 39.45           C  
ATOM   2199  C   ALA B 109      15.579   0.216 170.898  1.00 39.16           C  
ATOM   2200  O   ALA B 109      14.504   0.374 171.472  1.00 34.76           O  
ATOM   2201  CB  ALA B 109      15.961   2.033 169.216  1.00 41.17           C  
ATOM   2202  H   ALA B 109      13.849   0.847 168.513  1.00 99.99           H  
ATOM   2203  N   GLY B 110      16.690  -0.237 171.484  1.00 39.72           N  
ATOM   2204  CA  GLY B 110      16.766  -0.545 172.921  1.00 45.01           C  
ATOM   2205  C   GLY B 110      17.675  -1.743 173.192  1.00 47.27           C  
ATOM   2206  O   GLY B 110      18.478  -2.142 172.347  1.00 41.97           O  
ATOM   2207  H   GLY B 110      17.555  -0.386 170.985  1.00 99.99           H  
ATOM   2208  N   VAL B 111      17.459  -2.331 174.361  1.00 45.05           N  
ATOM   2209  CA  VAL B 111      18.289  -3.433 174.875  1.00 44.72           C  
ATOM   2210  C   VAL B 111      17.527  -4.751 174.658  1.00 39.71           C  
ATOM   2211  O   VAL B 111      16.384  -4.915 175.090  1.00 36.27           O  
ATOM   2212  CB  VAL B 111      18.621  -3.191 176.365  1.00 49.22           C  
ATOM   2213  CG1 VAL B 111      19.452  -4.328 176.971  1.00 43.72           C  
ATOM   2214  CG2 VAL B 111      19.386  -1.877 176.569  1.00 44.48           C  
ATOM   2215  H   VAL B 111      16.695  -2.071 174.948  1.00 99.99           H  
ATOM   2216  N   TYR B 112      18.211  -5.644 173.958  1.00 37.16           N  
ATOM   2217  CA  TYR B 112      17.753  -7.008 173.659  1.00 45.00           C  
ATOM   2218  C   TYR B 112      18.536  -7.991 174.532  1.00 37.82           C  
ATOM   2219  O   TYR B 112      19.676  -7.729 174.916  1.00 37.81           O  
ATOM   2220  CB  TYR B 112      18.022  -7.342 172.187  1.00 42.66           C  
ATOM   2221  CG  TYR B 112      17.105  -6.580 171.231  1.00 44.74           C  
ATOM   2222  CD1 TYR B 112      17.269  -5.213 171.040  1.00 42.62           C  
ATOM   2223  CD2 TYR B 112      16.115  -7.261 170.531  1.00 38.86           C  
ATOM   2224  CE1 TYR B 112      16.442  -4.524 170.164  1.00 43.90           C  
ATOM   2225  CE2 TYR B 112      15.288  -6.573 169.653  1.00 39.16           C  
ATOM   2226  CZ  TYR B 112      15.454  -5.213 169.466  1.00 43.32           C  
ATOM   2227  OH  TYR B 112      14.619  -4.574 168.600  1.00 40.78           O  
ATOM   2228  H   TYR B 112      19.140  -5.435 173.621  1.00 99.99           H  
ATOM   2229  HH  TYR B 112      14.838  -3.579 168.657  1.00 99.99           H  
ATOM   2230  N   ARG B 113      17.861  -9.069 174.903  1.00 39.86           N  
ATOM   2231  CA  ARG B 113      18.494 -10.159 175.662  1.00 39.22           C  
ATOM   2232  C   ARG B 113      18.422 -11.486 174.913  1.00 46.83           C  
ATOM   2233  O   ARG B 113      17.377 -11.878 174.390  1.00 46.29           O  
ATOM   2234  CB  ARG B 113      17.882 -10.302 177.058  1.00 40.61           C  
ATOM   2235  CG  ARG B 113      18.263  -9.104 177.927  1.00 40.24           C  
ATOM   2236  CD  ARG B 113      17.608  -9.179 179.304  1.00 45.24           C  
ATOM   2237  NE  ARG B 113      17.455  -7.805 179.815  1.00 57.28           N  
ATOM   2238  CZ  ARG B 113      16.384  -7.028 179.637  1.00 63.11           C  
ATOM   2239  NH1 ARG B 113      15.326  -7.463 178.963  1.00 55.34           N1+
ATOM   2240  NH2 ARG B 113      16.368  -5.789 180.112  1.00 71.66           N  
ATOM   2241  H   ARG B 113      16.884  -9.172 174.694  1.00 99.99           H  
ATOM   2242  HE  ARG B 113      18.209  -7.463 180.373  1.00 99.99           H  
ATOM   2243 1HH1 ARG B 113      14.512  -6.903 178.843  1.00 99.99           H  
ATOM   2244 2HH1 ARG B 113      15.347  -8.401 178.620  1.00 99.99           H  
ATOM   2245 1HH2 ARG B 113      15.561  -5.221 179.983  1.00 99.99           H  
ATOM   2246 2HH2 ARG B 113      17.164  -5.431 180.603  1.00 99.99           H  
ATOM   2247  N   CYS B 114      19.580 -12.132 174.903  1.00 40.79           N  
ATOM   2248  CA  CYS B 114      19.764 -13.463 174.322  1.00 49.99           C  
ATOM   2249  C   CYS B 114      19.916 -14.476 175.463  1.00 57.48           C  
ATOM   2250  O   CYS B 114      20.961 -14.542 176.112  1.00 58.21           O  
ATOM   2251  CB  CYS B 114      21.022 -13.415 173.456  1.00 42.92           C  
ATOM   2252  SG  CYS B 114      21.345 -15.011 172.639  1.00 82.97           S  
ATOM   2253  H   CYS B 114      20.420 -11.700 175.252  1.00 99.99           H  
ATOM   2254  N   MET B 115      18.815 -15.162 175.749  1.00 51.64           N  
ATOM   2255  CA  MET B 115      18.733 -16.139 176.851  1.00 52.46           C  
ATOM   2256  C   MET B 115      18.697 -17.558 176.279  1.00 52.48           C  
ATOM   2257  O   MET B 115      17.810 -17.902 175.496  1.00 49.10           O  
ATOM   2258  CB  MET B 115      17.452 -15.950 177.663  1.00 50.35           C  
ATOM   2259  CG  MET B 115      17.313 -14.602 178.365  1.00 51.90           C  
ATOM   2260  SD  MET B 115      15.786 -14.604 179.369  1.00 55.92           S  
ATOM   2261  CE  MET B 115      15.312 -12.900 179.201  1.00 42.76           C  
ATOM   2262  H   MET B 115      17.977 -15.083 175.196  1.00 99.99           H  
ATOM   2263  N   ILE B 116      19.691 -18.353 176.660  1.00 46.39           N  
ATOM   2264  CA  ILE B 116      19.812 -19.734 176.151  1.00 49.87           C  
ATOM   2265  C   ILE B 116      20.133 -20.690 177.307  1.00 56.70           C  
ATOM   2266  O   ILE B 116      20.941 -20.398 178.190  1.00 54.20           O  
ATOM   2267  CB  ILE B 116      20.844 -19.834 175.000  1.00 51.06           C  
ATOM   2268  CG1 ILE B 116      20.428 -18.937 173.821  1.00 47.80           C  
ATOM   2269  CG2 ILE B 116      21.009 -21.281 174.500  1.00 56.44           C  
ATOM   2270  CD  ILE B 116      21.563 -18.653 172.831  1.00 48.17           C  
ATOM   2271  H   ILE B 116      20.315 -18.107 177.409  1.00 99.99           H  
ATOM   2272  N   SER B 117      19.449 -21.827 177.243  1.00 53.37           N  
ATOM   2273  CA  SER B 117      19.707 -22.979 178.116  1.00 55.44           C  
ATOM   2274  C   SER B 117      20.038 -24.184 177.225  1.00 59.60           C  
ATOM   2275  O   SER B 117      19.329 -24.443 176.250  1.00 61.52           O  
ATOM   2276  CB  SER B 117      18.455 -23.258 178.951  1.00 55.17           C  
ATOM   2277  OG  SER B 117      18.746 -24.253 179.935  1.00 58.76           O  
ATOM   2278  H   SER B 117      18.751 -21.973 176.534  1.00 99.99           H  
ATOM   2279  HG  SER B 117      19.701 -24.525 179.830  1.00 99.99           H  
ATOM   2280  N   TYR B 118      21.135 -24.861 177.562  1.00 63.88           N  
ATOM   2281  CA  TYR B 118      21.627 -26.048 176.829  1.00 68.67           C  
ATOM   2282  C   TYR B 118      22.687 -26.774 177.675  1.00 68.75           C  
ATOM   2283  O   TYR B 118      23.887 -26.548 177.526  1.00 68.25           O  
ATOM   2284  CB  TYR B 118      22.203 -25.599 175.473  1.00 71.77           C  
ATOM   2285  CG  TYR B 118      22.522 -26.773 174.547  1.00 77.14           C  
ATOM   2286  CD1 TYR B 118      21.477 -27.455 173.942  1.00 80.22           C  
ATOM   2287  CD2 TYR B 118      23.834 -27.141 174.275  1.00 75.47           C  
ATOM   2288  CE1 TYR B 118      21.741 -28.504 173.074  1.00 81.00           C  
ATOM   2289  CE2 TYR B 118      24.101 -28.196 173.407  1.00 76.21           C  
ATOM   2290  CZ  TYR B 118      23.049 -28.876 172.801  1.00 79.39           C  
ATOM   2291  OH  TYR B 118      23.276 -29.904 171.934  1.00 85.84           O  
ATOM   2292  H   TYR B 118      21.724 -24.557 178.321  1.00 99.99           H  
ATOM   2293  HH  TYR B 118      24.266 -30.045 171.859  1.00 99.99           H  
ATOM   2294  N   GLY B 119      22.190 -27.523 178.674  1.00 72.18           N  
ATOM   2295  CA  GLY B 119      23.055 -28.203 179.666  1.00 75.53           C  
ATOM   2296  C   GLY B 119      23.945 -27.173 180.379  1.00 76.63           C  
ATOM   2297  O   GLY B 119      25.168 -27.277 180.410  1.00 86.91           O  
ATOM   2298  H   GLY B 119      21.203 -27.665 178.823  1.00 99.99           H  
ATOM   2299  N   GLY B 120      23.254 -26.174 180.941  1.00 60.97           N  
ATOM   2300  CA  GLY B 120      23.867 -24.913 181.381  1.00 56.91           C  
ATOM   2301  C   GLY B 120      23.046 -23.757 180.797  1.00 60.45           C  
ATOM   2302  O   GLY B 120      22.176 -23.973 179.949  1.00 57.76           O  
ATOM   2303  H   GLY B 120      22.255 -26.185 181.036  1.00 99.99           H  
ATOM   2304  N   ALA B 121      23.083 -22.630 181.494  1.00 49.71           N  
ATOM   2305  CA  ALA B 121      22.328 -21.446 181.059  1.00 53.01           C  
ATOM   2306  C   ALA B 121      23.096 -20.156 181.322  1.00 54.68           C  
ATOM   2307  O   ALA B 121      23.866 -20.054 182.274  1.00 50.01           O  
ATOM   2308  CB  ALA B 121      20.971 -21.402 181.769  1.00 45.94           C  
ATOM   2309  H   ALA B 121      23.587 -22.526 182.355  1.00 99.99           H  
ATOM   2310  N   ASP B 122      22.857 -19.206 180.431  1.00 57.17           N  
ATOM   2311  CA  ASP B 122      23.423 -17.854 180.510  1.00 55.33           C  
ATOM   2312  C   ASP B 122      22.607 -16.957 179.573  1.00 50.78           C  
ATOM   2313  O   ASP B 122      21.712 -17.427 178.865  1.00 54.40           O  
ATOM   2314  CB  ASP B 122      24.903 -17.891 180.091  1.00 57.43           C  
ATOM   2315  CG  ASP B 122      25.674 -16.616 180.445  1.00 57.54           C  
ATOM   2316  OD1 ASP B 122      25.321 -15.981 181.469  1.00 56.16           O  
ATOM   2317  OD2 ASP B 122      26.562 -16.272 179.637  1.00 44.14           O1-
ATOM   2318  H   ASP B 122      22.219 -19.346 179.666  1.00 99.99           H  
ATOM   2319  N   TYR B 123      22.777 -15.659 179.763  1.00 49.68           N  
ATOM   2320  CA  TYR B 123      22.240 -14.690 178.805  1.00 47.87           C  
ATOM   2321  C   TYR B 123      23.240 -13.554 178.600  1.00 43.94           C  
ATOM   2322  O   TYR B 123      24.097 -13.313 179.450  1.00 43.30           O  
ATOM   2323  CB  TYR B 123      20.877 -14.175 179.285  1.00 43.55           C  
ATOM   2324  CG  TYR B 123      20.962 -12.981 180.229  1.00 38.71           C  
ATOM   2325  CD1 TYR B 123      21.240 -13.172 181.573  1.00 35.92           C  
ATOM   2326  CD2 TYR B 123      20.760 -11.706 179.721  1.00 41.66           C  
ATOM   2327  CE1 TYR B 123      21.305 -12.072 182.421  1.00 38.69           C  
ATOM   2328  CE2 TYR B 123      20.817 -10.611 180.569  1.00 38.48           C  
ATOM   2329  CZ  TYR B 123      21.097 -10.797 181.912  1.00 40.21           C  
ATOM   2330  OH  TYR B 123      21.274  -9.702 182.695  1.00 42.32           O  
ATOM   2331  H   TYR B 123      23.261 -15.256 180.542  1.00 99.99           H  
ATOM   2332  HH  TYR B 123      20.905  -8.897 182.238  1.00 99.99           H  
ATOM   2333  N   LYS B 124      23.044 -12.862 177.490  1.00 38.22           N  
ATOM   2334  CA  LYS B 124      23.782 -11.630 177.187  1.00 46.70           C  
ATOM   2335  C   LYS B 124      22.837 -10.555 176.657  1.00 51.95           C  
ATOM   2336  O   LYS B 124      21.738 -10.856 176.187  1.00 51.92           O  
ATOM   2337  CB  LYS B 124      24.922 -11.890 176.197  1.00 45.10           C  
ATOM   2338  CG  LYS B 124      26.077 -12.710 176.782  1.00 46.23           C  
ATOM   2339  CD  LYS B 124      26.639 -12.081 178.062  1.00 55.13           C  
ATOM   2340  CE  LYS B 124      27.908 -12.774 178.550  1.00 60.77           C  
ATOM   2341  NZ  LYS B 124      29.092 -12.030 178.096  1.00 64.49           N1+
ATOM   2342  H   LYS B 124      22.299 -13.090 176.858  1.00 99.99           H  
ATOM   2343  HZ1 LYS B 124      29.914 -12.511 178.399  1.00 99.99           H  
ATOM   2344  HZ2 LYS B 124      29.085 -11.962 177.100  1.00 99.99           H  
ATOM   2345  HZ3 LYS B 124      29.068 -11.116 178.500  1.00 99.99           H  
ATOM   2346  N   ARG B 125      23.272  -9.311 176.803  1.00 44.67           N  
ATOM   2347  CA  ARG B 125      22.498  -8.168 176.304  1.00 42.16           C  
ATOM   2348  C   ARG B 125      23.169  -7.539 175.086  1.00 43.95           C  
ATOM   2349  O   ARG B 125      24.388  -7.579 174.918  1.00 49.32           O  
ATOM   2350  CB  ARG B 125      22.349  -7.082 177.361  1.00 42.21           C  
ATOM   2351  CG  ARG B 125      21.629  -7.563 178.620  1.00 51.21           C  
ATOM   2352  CD  ARG B 125      21.566  -6.444 179.660  1.00 66.03           C  
ATOM   2353  NE  ARG B 125      22.914  -5.879 179.862  1.00 73.18           N  
ATOM   2354  CZ  ARG B 125      23.802  -6.237 180.786  1.00 75.43           C  
ATOM   2355  NH1 ARG B 125      23.529  -7.193 181.665  1.00 72.82           N1+
ATOM   2356  NH2 ARG B 125      25.003  -5.676 180.801  1.00 78.28           N  
ATOM   2357  H   ARG B 125      24.156  -9.089 177.217  1.00 99.99           H  
ATOM   2358  HE  ARG B 125      23.193  -5.217 179.169  1.00 99.99           H  
ATOM   2359 1HH1 ARG B 125      24.187  -7.454 182.368  1.00 99.99           H  
ATOM   2360 2HH1 ARG B 125      22.644  -7.646 181.613  1.00 99.99           H  
ATOM   2361 1HH2 ARG B 125      25.663  -5.942 181.500  1.00 99.99           H  
ATOM   2362 2HH2 ARG B 125      25.244  -4.979 180.128  1.00 99.99           H  
ATOM   2363  N   ILE B 126      22.302  -7.013 174.236  1.00 38.92           N  
ATOM   2364  CA  ILE B 126      22.692  -6.320 173.001  1.00 37.18           C  
ATOM   2365  C   ILE B 126      21.904  -5.003 172.968  1.00 37.88           C  
ATOM   2366  O   ILE B 126      20.694  -5.000 173.183  1.00 39.27           O  
ATOM   2367  CB  ILE B 126      22.365  -7.181 171.762  1.00 38.23           C  
ATOM   2368  CG1 ILE B 126      22.933  -8.612 171.873  1.00 39.95           C  
ATOM   2369  CG2 ILE B 126      22.913  -6.468 170.523  1.00 49.21           C  
ATOM   2370  CD  ILE B 126      22.668  -9.548 170.685  1.00 46.66           C  
ATOM   2371  H   ILE B 126      21.316  -7.026 174.432  1.00 99.99           H  
ATOM   2372  N   THR B 127      22.580  -3.922 172.609  1.00 43.05           N  
ATOM   2373  CA  THR B 127      21.918  -2.611 172.455  1.00 40.60           C  
ATOM   2374  C   THR B 127      21.783  -2.304 170.960  1.00 39.04           C  
ATOM   2375  O   THR B 127      22.748  -2.393 170.209  1.00 44.22           O  
ATOM   2376  CB  THR B 127      22.729  -1.516 173.169  1.00 47.28           C  
ATOM   2377  CG2 THR B 127      22.019  -0.158 173.137  1.00 50.18           C  
ATOM   2378  OG1 THR B 127      22.936  -1.895 174.533  1.00 54.12           O  
ATOM   2379  H   THR B 127      23.583  -3.919 172.541  1.00 99.99           H  
ATOM   2380  HG1 THR B 127      23.461  -1.186 175.005  1.00 99.99           H  
ATOM   2381  N   VAL B 128      20.578  -1.930 170.552  1.00 40.74           N  
ATOM   2382  CA  VAL B 128      20.287  -1.509 169.168  1.00 45.43           C  
ATOM   2383  C   VAL B 128      19.938  -0.015 169.186  1.00 40.08           C  
ATOM   2384  O   VAL B 128      19.038   0.409 169.909  1.00 38.62           O  
ATOM   2385  CB  VAL B 128      19.127  -2.345 168.578  1.00 42.09           C  
ATOM   2386  CG1 VAL B 128      18.633  -1.826 167.220  1.00 36.58           C  
ATOM   2387  CG2 VAL B 128      19.547  -3.808 168.406  1.00 36.29           C  
ATOM   2388  H   VAL B 128      19.790  -1.929 171.178  1.00 99.99           H  
ATOM   2389  N   LYS B 129      20.633   0.728 168.334  1.00 44.35           N  
ATOM   2390  CA  LYS B 129      20.308   2.132 168.029  1.00 42.37           C  
ATOM   2391  C   LYS B 129      19.795   2.175 166.583  1.00 40.46           C  
ATOM   2392  O   LYS B 129      20.372   1.564 165.680  1.00 37.48           O  
ATOM   2393  CB  LYS B 129      21.561   3.012 168.104  1.00 43.80           C  
ATOM   2394  CG  LYS B 129      22.398   2.906 169.384  1.00 53.42           C  
ATOM   2395  CD  LYS B 129      21.733   3.494 170.630  1.00 59.01           C  
ATOM   2396  CE  LYS B 129      22.825   3.979 171.585  1.00 61.70           C  
ATOM   2397  NZ  LYS B 129      22.757   3.329 172.904  1.00 61.30           N1+
ATOM   2398  H   LYS B 129      21.438   0.362 167.850  1.00 99.99           H  
ATOM   2399  HZ1 LYS B 129      23.482   3.696 173.486  1.00 99.99           H  
ATOM   2400  HZ2 LYS B 129      21.868   3.516 173.321  1.00 99.99           H  
ATOM   2401  HZ3 LYS B 129      22.880   2.344 172.796  1.00 99.99           H  
ATOM   2402  N   VAL B 130      18.718   2.926 166.387  1.00 34.06           N  
ATOM   2403  CA  VAL B 130      18.103   3.081 165.057  1.00 40.01           C  
ATOM   2404  C   VAL B 130      18.301   4.528 164.588  1.00 40.92           C  
ATOM   2405  O   VAL B 130      17.856   5.474 165.235  1.00 36.27           O  
ATOM   2406  CB  VAL B 130      16.605   2.700 165.075  1.00 33.19           C  
ATOM   2407  CG1 VAL B 130      15.965   2.832 163.688  1.00 33.59           C  
ATOM   2408  CG2 VAL B 130      16.386   1.265 165.562  1.00 35.48           C  
ATOM   2409  H   VAL B 130      18.256   3.413 167.129  1.00 99.99           H  
ATOM   2410  N   ASN B 131      19.087   4.668 163.527  1.00 35.43           N  
ATOM   2411  CA  ASN B 131      19.196   5.942 162.796  1.00 40.97           C  
ATOM   2412  C   ASN B 131      18.000   6.115 161.867  1.00 42.70           C  
ATOM   2413  O   ASN B 131      17.526   5.143 161.284  1.00 42.05           O  
ATOM   2414  CB  ASN B 131      20.490   5.997 161.982  1.00 37.59           C  
ATOM   2415  CG  ASN B 131      21.722   6.238 162.860  1.00 38.69           C  
ATOM   2416  ND2 ASN B 131      21.531   6.892 163.992  1.00 38.03           N  
ATOM   2417  OD1 ASN B 131      22.837   5.897 162.516  1.00 42.86           O  
ATOM   2418  H   ASN B 131      19.548   3.878 163.106  1.00 99.99           H  
ATOM   2419 1HD2 ASN B 131      22.332   7.063 164.558  1.00 99.99           H  
ATOM   2420 2HD2 ASN B 131      20.615   7.151 164.273  1.00 99.99           H  
ATOM   2421  N   ALA B 132      17.482   7.333 161.793  1.00 26.11           N  
ATOM   2422  CA  ALA B 132      16.309   7.601 160.947  1.00 27.18           C  
ATOM   2423  C   ALA B 132      16.302   9.033 160.402  1.00 37.15           C  
ATOM   2424  O   ALA B 132      16.718   9.952 161.111  1.00 41.96           O  
ATOM   2425  CB  ALA B 132      15.036   7.352 161.762  1.00 28.25           C  
ATOM   2426  H   ALA B 132      17.780   8.095 162.371  1.00 99.99           H  
ATOM   2427  N   PRO B 133      15.857   9.219 159.151  1.00 33.16           N  
ATOM   2428  CA  PRO B 133      15.635  10.563 158.598  1.00 31.31           C  
ATOM   2429  C   PRO B 133      14.507  11.288 159.341  1.00 30.95           C  
ATOM   2430  O   PRO B 133      13.592  10.670 159.888  1.00 30.14           O  
ATOM   2431  CB  PRO B 133      15.338  10.349 157.111  1.00 34.83           C  
ATOM   2432  CG  PRO B 133      14.840   8.906 157.028  1.00 34.03           C  
ATOM   2433  CD  PRO B 133      15.617   8.180 158.128  1.00 30.85           C  
ATOM   2434  N   TYR B 134      14.549  12.613 159.242  1.00 24.04           N  
ATOM   2435  CA  TYR B 134      13.584  13.511 159.906  1.00 31.60           C  
ATOM   2436  C   TYR B 134      12.113  13.124 159.676  1.00 35.48           C  
ATOM   2437  O   TYR B 134      11.373  12.935 160.638  1.00 42.09           O  
ATOM   2438  CB  TYR B 134      13.816  14.943 159.416  1.00 26.62           C  
ATOM   2439  CG  TYR B 134      12.930  15.934 160.168  1.00 30.29           C  
ATOM   2440  CD1 TYR B 134      13.393  16.482 161.355  1.00 37.95           C  
ATOM   2441  CD2 TYR B 134      11.659  16.254 159.698  1.00 33.35           C  
ATOM   2442  CE1 TYR B 134      12.590  17.359 162.070  1.00 45.37           C  
ATOM   2443  CE2 TYR B 134      10.853  17.128 160.417  1.00 34.40           C  
ATOM   2444  CZ  TYR B 134      11.330  17.685 161.595  1.00 38.87           C  
ATOM   2445  OH  TYR B 134      10.577  18.586 162.286  1.00 47.26           O  
ATOM   2446  H   TYR B 134      15.314  13.077 158.795  1.00 99.99           H  
ATOM   2447  HH  TYR B 134       9.704  18.726 161.826  1.00 99.99           H  
ATOM   2448  N   ALA B 135      11.761  12.833 158.423  1.00 37.98           N  
ATOM   2449  CA  ALA B 135      10.365  12.522 158.051  1.00 44.50           C  
ATOM   2450  C   ALA B 135       9.833  11.255 158.744  1.00 36.79           C  
ATOM   2451  O   ALA B 135       8.726  11.265 159.281  1.00 34.04           O  
ATOM   2452  CB  ALA B 135      10.235  12.412 156.531  1.00 40.38           C  
ATOM   2453  H   ALA B 135      12.432  12.739 157.689  1.00 99.99           H  
ATOM   2454  N   ALA B 136      10.725  10.280 158.940  1.00 36.54           N  
ATOM   2455  CA  ALA B 136      10.399   9.051 159.688  1.00 35.19           C  
ATOM   2456  C   ALA B 136      10.248   9.313 161.195  1.00 39.85           C  
ATOM   2457  O   ALA B 136       9.257   8.897 161.797  1.00 47.63           O  
ATOM   2458  CB  ALA B 136      11.477   7.991 159.453  1.00 34.47           C  
ATOM   2459  H   ALA B 136      11.690  10.377 158.699  1.00 99.99           H  
ATOM   2460  N   ALA B 137      11.109  10.178 161.738  1.00 29.99           N  
ATOM   2461  CA  ALA B 137      11.086  10.498 163.176  1.00 33.53           C  
ATOM   2462  C   ALA B 137       9.891  11.384 163.546  1.00 38.72           C  
ATOM   2463  O   ALA B 137       9.327  11.221 164.619  1.00 39.24           O  
ATOM   2464  CB  ALA B 137      12.395  11.157 163.615  1.00 30.38           C  
ATOM   2465  H   ALA B 137      11.691  10.785 161.191  1.00 99.99           H  
ATOM   2466  N   LEU B 138       9.424  12.193 162.592  1.00 34.38           N  
ATOM   2467  CA  LEU B 138       8.253  13.067 162.775  1.00 45.26           C  
ATOM   2468  C   LEU B 138       6.950  12.254 162.775  1.00 46.87           C  
ATOM   2469  O   LEU B 138       6.120  12.440 163.664  1.00 54.96           O  
ATOM   2470  CB  LEU B 138       8.223  14.138 161.680  1.00 35.27           C  
ATOM   2471  CG  LEU B 138       7.026  15.088 161.818  1.00 52.50           C  
ATOM   2472  CD1 LEU B 138       7.232  16.120 162.931  1.00 40.24           C  
ATOM   2473  CD2 LEU B 138       6.733  15.746 160.471  1.00 58.29           C  
ATOM   2474  H   LEU B 138       9.830  12.218 161.678  1.00 99.99           H  
ATOM   2475  N   GLU B 139       6.866  11.261 161.885  1.00 41.97           N  
ATOM   2476  CA  GLU B 139       5.729  10.319 161.872  1.00 45.29           C  
ATOM   2477  C   GLU B 139       5.659   9.547 163.204  1.00 47.29           C  
ATOM   2478  O   GLU B 139       4.585   9.348 163.766  1.00 55.06           O  
ATOM   2479  CB  GLU B 139       5.854   9.377 160.668  1.00 42.17           C  
ATOM   2480  CG  GLU B 139       4.758   8.302 160.636  1.00 52.76           C  
ATOM   2481  CD  GLU B 139       4.739   7.454 159.360  1.00 57.30           C  
ATOM   2482  OE1 GLU B 139       3.642   6.936 159.064  1.00 68.82           O  
ATOM   2483  OE2 GLU B 139       5.802   7.328 158.709  1.00 54.83           O1-
ATOM   2484  H   GLU B 139       7.587  11.072 161.214  1.00 99.99           H  
ATOM   2485  N   HIS B 140       6.836   9.196 163.718  1.00 52.08           N  
ATOM   2486  CA  HIS B 140       6.993   8.577 165.042  1.00 56.52           C  
ATOM   2487  C   HIS B 140       6.757   9.550 166.214  1.00 61.43           C  
ATOM   2488  O   HIS B 140       6.413   9.101 167.300  1.00 59.63           O  
ATOM   2489  CB  HIS B 140       8.394   7.959 165.092  1.00 57.27           C  
ATOM   2490  CG  HIS B 140       8.780   7.436 166.483  1.00 66.32           C  
ATOM   2491  CD2 HIS B 140       9.601   8.040 167.336  1.00 64.48           C  
ATOM   2492  ND1 HIS B 140       8.352   6.313 167.029  1.00 76.40           N  
ATOM   2493  CE1 HIS B 140       8.909   6.211 168.239  1.00 72.05           C  
ATOM   2494  NE2 HIS B 140       9.683   7.270 168.422  1.00 69.66           N  
ATOM   2495  H   HIS B 140       7.697   9.340 163.226  1.00 99.99           H  
ATOM   2496  HD1 HIS B 140       7.708   5.668 166.618  1.00 99.99           H  
ATOM   2497  N   HIS B 141       6.983  10.842 165.993  1.00 65.36           N  
ATOM   2498  CA  HIS B 141       7.005  11.853 167.063  1.00 64.70           C  
ATOM   2499  C   HIS B 141       5.633  12.041 167.721  1.00 80.57           C  
ATOM   2500  O   HIS B 141       5.484  11.721 168.893  1.00 93.56           O  
ATOM   2501  CB  HIS B 141       7.568  13.181 166.543  1.00 61.20           C  
ATOM   2502  CG  HIS B 141       7.967  14.085 167.715  1.00 65.91           C  
ATOM   2503  CD2 HIS B 141       7.587  15.345 167.902  1.00 58.52           C  
ATOM   2504  ND1 HIS B 141       8.727  13.718 168.733  1.00 69.57           N  
ATOM   2505  CE1 HIS B 141       8.832  14.759 169.561  1.00 69.04           C  
ATOM   2506  NE2 HIS B 141       8.134  15.761 169.045  1.00 62.23           N  
ATOM   2507  H   HIS B 141       7.250  11.189 165.094  1.00 99.99           H  
ATOM   2508  HD1 HIS B 141       9.140  12.815 168.862  1.00 99.99           H  
ATOM   2509  N   HIS B 142       4.677  12.573 166.953  1.00 84.28           N  
ATOM   2510  CA  HIS B 142       3.284  12.848 167.393  1.00 94.98           C  
ATOM   2511  C   HIS B 142       3.114  13.155 168.897  1.00 97.25           C  
ATOM   2512  O   HIS B 142       3.398  14.301 169.309  1.00 91.42           O  
ATOM   2513  CB  HIS B 142       2.336  11.710 166.946  1.00 97.89           C  
ATOM   2514  CG  HIS B 142       2.609  10.311 167.553  1.00 99.66           C  
ATOM   2515  CD2 HIS B 142       2.097   9.757 168.659  1.00102.50           C  
ATOM   2516  ND1 HIS B 142       3.479   9.450 167.068  1.00 95.85           N  
ATOM   2517  CE1 HIS B 142       3.553   8.406 167.896  1.00 97.25           C  
ATOM   2518  NE2 HIS B 142       2.701   8.594 168.891  1.00101.94           N  
ATOM   2519  OXT HIS B 142       2.726  12.201 169.594  1.00 99.99           O1-
ATOM   2520  H   HIS B 142       4.873  12.829 166.008  1.00 99.99           H  
ATOM   2521  HD1 HIS B 142       3.947   9.537 166.188  1.00 99.99           H  
TER   
CONECT    1    5   12   16
CONECT    2   21   22   20
CONECT    3    4    6    7    8
CONECT    4    3    5    9   44
CONECT    5    1    4   11
CONECT    6    3   14   39
CONECT    7    3   12
CONECT    8    3   13   15
CONECT    9    4   10
CONECT   10    9   14   20
CONECT   11    5   13
CONECT   12    1    7
CONECT   13    8   11   17
CONECT   14    6   10   40
CONECT   15    8   18   39
CONECT   16    1
CONECT   17   13   19
CONECT   18   15   19   45
CONECT   19   17   18
CONECT   20   10    2   27
CONECT   21    2   23   24
CONECT   22    2
CONECT   23   21   25   26
CONECT   24   21   35
CONECT   25   23   27   28   29
CONECT   26   23   36
CONECT   27   20   25
CONECT   28   25   30   41
CONECT   29   25   31   35
CONECT   30   28   36   43
CONECT   31   29   32   41
CONECT   32   31   33   42
CONECT   33   32   34
CONECT   34   33   35
CONECT   35   24   29   34
CONECT   36   26   30
CONECT   37   42
CONECT   38   43
CONECT   39    6   15
CONECT   40   14
CONECT   41   28   31
CONECT   42   32   37
CONECT   43   30   38
CONECT   44    4   46
CONECT   45   18   47
CONECT   46   44
CONECT   47   45
END
