# Supplementary material for: In silico identification of promising PD-L1 inhibitors from selected indian medicinal plants for treatment of triple negative breast cancer
Source: PLoS One. 2025 Jul 10;20(7):e0327475. doi: 10.1371/journal.pone.0327475 (PMC12244773; doi:10.1371/journal.pone.0327475)
Supplement: S1 File — (ZIP) [file pone.0327475.s002.zip › CID-145858_Protein.pdb]

HETATM    1  C   UNK N   1      14.885 -19.201 178.888  0.00  0.00           C  
HETATM    2  C   UNK N   1      17.027 -18.488 180.487  0.00  0.00           C  
HETATM    3  C   UNK N   1      14.748 -18.308 179.972  0.00  0.00           C  
HETATM    4  C   UNK N   1      16.141 -19.733 178.612  0.00  0.00           C  
HETATM    5  C   UNK N   1      17.219 -19.390 179.420  0.00  0.00           C  
HETATM    6  C   UNK N   1      13.766 -19.543 178.114  0.00  0.00           C  
HETATM    7  C   UNK N   1      13.488 -17.782 180.281  0.00  0.00           C  
HETATM    8  C   UNK N   1      12.513 -19.012 178.429  0.00  0.00           C  
HETATM    9  C   UNK N   1      12.373 -18.137 179.512  0.00  0.00           C  
HETATM   10  C   UNK N   1      18.157 -18.092 181.375  0.00  0.00           C  
HETATM   11  C   UNK N   1      19.010 -17.016 181.043  0.00  0.00           C  
HETATM   12  C   UNK N   1      20.067 -16.665 181.885  0.00  0.00           C  
HETATM   13  C   UNK N   1      20.282 -17.366 183.071  0.00  0.00           C  
HETATM   14  C   UNK N   1      19.447 -18.432 183.414  0.00  0.00           C  
HETATM   15  C   UNK N   1      18.396 -18.804 182.566  0.00  0.00           C  
HETATM   16  O   UNK N   1      15.812 -17.979 180.707  0.00  0.00           O  
ATOM     17  N   ALA A  18       6.761 -27.100 179.327  1.00 79.50           N  
ATOM     18  CA  ALA A  18       5.671 -26.773 180.273  1.00 75.61           C  
ATOM     19  C   ALA A  18       6.198 -26.282 181.641  1.00 66.76           C  
ATOM     20  O   ALA A  18       5.448 -25.987 182.571  1.00 61.84           O  
ATOM     21  CB  ALA A  18       4.762 -27.996 180.465  1.00 73.27           C  
ATOM     22  H1  ALA A  18       7.649 -26.934 179.739  1.00 99.99           H  
ATOM     23  H2  ALA A  18       6.724 -28.039 179.038  1.00 99.99           H  
ATOM     24  H3  ALA A  18       6.697 -26.563 178.503  1.00 99.99           H  
ATOM     25  N   PHE A  19       7.523 -26.169 181.722  1.00 57.80           N  
ATOM     26  CA  PHE A  19       8.250 -25.641 182.882  1.00 45.83           C  
ATOM     27  C   PHE A  19       7.883 -24.167 183.111  1.00 49.00           C  
ATOM     28  O   PHE A  19       8.124 -23.307 182.265  1.00 48.89           O  
ATOM     29  CB  PHE A  19       9.746 -25.800 182.604  1.00 39.08           C  
ATOM     30  CG  PHE A  19      10.580 -25.314 183.786  1.00 40.61           C  
ATOM     31  CD1 PHE A  19      10.882 -26.197 184.812  1.00 42.95           C  
ATOM     32  CD2 PHE A  19      11.008 -23.996 183.830  1.00 45.46           C  
ATOM     33  CE1 PHE A  19      11.628 -25.750 185.900  1.00 43.85           C  
ATOM     34  CE2 PHE A  19      11.767 -23.556 184.911  1.00 40.75           C  
ATOM     35  CZ  PHE A  19      12.068 -24.439 185.941  1.00 42.45           C  
ATOM     36  H   PHE A  19       8.117 -26.449 180.972  1.00 99.99           H  
ATOM     37  N   THR A  20       7.254 -23.919 184.252  1.00 43.62           N  
ATOM     38  CA  THR A  20       6.772 -22.571 184.602  1.00 45.63           C  
ATOM     39  C   THR A  20       7.369 -22.148 185.947  1.00 37.13           C  
ATOM     40  O   THR A  20       7.242 -22.854 186.945  1.00 39.79           O  
ATOM     41  CB  THR A  20       5.233 -22.552 184.677  1.00 52.82           C  
ATOM     42  CG2 THR A  20       4.676 -21.144 184.920  1.00 53.87           C  
ATOM     43  OG1 THR A  20       4.677 -23.049 183.456  1.00 50.18           O  
ATOM     44  H   THR A  20       7.116 -24.617 184.956  1.00 99.99           H  
ATOM     45  HG1 THR A  20       5.412 -23.319 182.832  1.00 99.99           H  
ATOM     46  N   VAL A  21       7.956 -20.959 185.943  1.00 33.85           N  
ATOM     47  CA  VAL A  21       8.362 -20.277 187.184  1.00 36.76           C  
ATOM     48  C   VAL A  21       7.188 -19.375 187.585  1.00 39.53           C  
ATOM     49  O   VAL A  21       6.635 -18.672 186.749  1.00 41.91           O  
ATOM     50  CB  VAL A  21       9.663 -19.482 186.963  1.00 37.71           C  
ATOM     51  CG1 VAL A  21       9.984 -18.523 188.113  1.00 34.88           C  
ATOM     52  CG2 VAL A  21      10.839 -20.452 186.829  1.00 28.03           C  
ATOM     53  H   VAL A  21       8.016 -20.403 185.108  1.00 99.99           H  
ATOM     54  N   THR A  22       6.833 -19.422 188.858  1.00 36.21           N  
ATOM     55  CA  THR A  22       5.717 -18.611 189.386  1.00 41.87           C  
ATOM     56  C   THR A  22       6.192 -17.807 190.597  1.00 43.04           C  
ATOM     57  O   THR A  22       7.125 -18.187 191.306  1.00 33.26           O  
ATOM     58  CB  THR A  22       4.506 -19.467 189.798  1.00 46.60           C  
ATOM     59  CG2 THR A  22       3.978 -20.340 188.654  1.00 48.50           C  
ATOM     60  OG1 THR A  22       4.841 -20.270 190.933  1.00 45.17           O  
ATOM     61  H   THR A  22       7.334 -19.961 189.537  1.00 99.99           H  
ATOM     62  HG1 THR A  22       4.045 -20.809 191.203  1.00 99.99           H  
ATOM     63  N   VAL A  23       5.528 -16.676 190.797  1.00 39.20           N  
ATOM     64  CA  VAL A  23       5.743 -15.826 191.976  1.00 36.94           C  
ATOM     65  C   VAL A  23       4.413 -15.675 192.726  1.00 45.63           C  
ATOM     66  O   VAL A  23       3.415 -15.323 192.092  1.00 50.56           O  
ATOM     67  CB  VAL A  23       6.338 -14.452 191.599  1.00 35.08           C  
ATOM     68  CG1 VAL A  23       7.782 -14.638 191.135  1.00 28.39           C  
ATOM     69  CG2 VAL A  23       5.547 -13.698 190.519  1.00 35.03           C  
ATOM     70  H   VAL A  23       4.832 -16.340 190.163  1.00 99.99           H  
ATOM     71  N   PRO A  24       4.365 -15.983 194.028  1.00 48.26           N  
ATOM     72  CA  PRO A  24       3.157 -15.727 194.830  1.00 50.24           C  
ATOM     73  C   PRO A  24       2.858 -14.222 194.928  1.00 45.50           C  
ATOM     74  O   PRO A  24       1.703 -13.811 194.891  1.00 49.78           O  
ATOM     75  CB  PRO A  24       3.433 -16.382 196.184  1.00 52.73           C  
ATOM     76  CG  PRO A  24       4.959 -16.363 196.294  1.00 50.95           C  
ATOM     77  CD  PRO A  24       5.438 -16.577 194.854  1.00 48.38           C  
ATOM     78  N   LYS A  25       3.918 -13.418 195.015  1.00 42.32           N  
ATOM     79  CA  LYS A  25       3.820 -11.955 194.970  1.00 29.34           C  
ATOM     80  C   LYS A  25       4.733 -11.461 193.850  1.00 28.54           C  
ATOM     81  O   LYS A  25       5.912 -11.808 193.791  1.00 31.90           O  
ATOM     82  CB  LYS A  25       4.352 -11.354 196.271  1.00 25.27           C  
ATOM     83  CG  LYS A  25       3.598 -11.761 197.541  1.00 30.07           C  
ATOM     84  CD  LYS A  25       4.278 -11.191 198.795  1.00 29.47           C  
ATOM     85  CE  LYS A  25       4.481  -9.669 198.774  1.00 30.49           C  
ATOM     86  NZ  LYS A  25       3.253  -8.885 198.983  1.00 41.79           N1+
ATOM     87  H   LYS A  25       4.853 -13.752 195.127  1.00 99.99           H  
ATOM     88  HZ1 LYS A  25       3.464  -7.920 198.820  1.00 99.99           H  
ATOM     89  HZ2 LYS A  25       2.533  -9.169 198.350  1.00 99.99           H  
ATOM     90  HZ3 LYS A  25       2.954  -9.011 199.926  1.00 99.99           H  
ATOM     91  N   ASP A  26       4.184 -10.578 193.032  1.00 31.72           N  
ATOM     92  CA  ASP A  26       4.989  -9.836 192.044  1.00 28.24           C  
ATOM     93  C   ASP A  26       5.276  -8.397 192.516  1.00 29.32           C  
ATOM     94  O   ASP A  26       5.875  -7.613 191.783  1.00 33.86           O  
ATOM     95  CB  ASP A  26       4.304  -9.856 190.663  1.00 35.04           C  
ATOM     96  CG  ASP A  26       2.941  -9.156 190.614  1.00 47.33           C  
ATOM     97  OD1 ASP A  26       2.238  -9.165 191.655  1.00 58.54           O  
ATOM     98  OD2 ASP A  26       2.624  -8.603 189.541  1.00 61.74           O1-
ATOM     99  H   ASP A  26       3.204 -10.360 193.050  1.00 99.99           H  
ATOM    100  N   LEU A  27       4.805  -8.054 193.717  1.00 28.27           N  
ATOM    101  CA  LEU A  27       5.022  -6.730 194.323  1.00 28.05           C  
ATOM    102  C   LEU A  27       5.345  -6.881 195.814  1.00 28.42           C  
ATOM    103  O   LEU A  27       4.564  -7.462 196.560  1.00 22.81           O  
ATOM    104  CB  LEU A  27       3.772  -5.852 194.141  1.00 26.33           C  
ATOM    105  CG  LEU A  27       3.903  -4.467 194.796  1.00 31.03           C  
ATOM    106  CD1 LEU A  27       4.928  -3.587 194.075  1.00 22.79           C  
ATOM    107  CD2 LEU A  27       2.541  -3.777 194.878  1.00 22.41           C  
ATOM    108  H   LEU A  27       4.339  -8.703 194.319  1.00 99.99           H  
ATOM    109  N   TYR A  28       6.488  -6.329 196.201  1.00 28.07           N  
ATOM    110  CA  TYR A  28       6.906  -6.237 197.612  1.00 27.41           C  
ATOM    111  C   TYR A  28       7.086  -4.761 197.987  1.00 24.97           C  
ATOM    112  O   TYR A  28       7.655  -3.980 197.226  1.00 22.77           O  
ATOM    113  CB  TYR A  28       8.225  -6.993 197.842  1.00 24.01           C  
ATOM    114  CG  TYR A  28       8.085  -8.519 197.775  1.00 24.48           C  
ATOM    115  CD1 TYR A  28       8.009  -9.164 196.550  1.00 19.28           C  
ATOM    116  CD2 TYR A  28       8.086  -9.279 198.940  1.00 24.71           C  
ATOM    117  CE1 TYR A  28       7.933 -10.550 196.477  1.00 20.42           C  
ATOM    118  CE2 TYR A  28       8.005 -10.667 198.874  1.00 30.47           C  
ATOM    119  CZ  TYR A  28       7.936 -11.306 197.642  1.00 24.61           C  
ATOM    120  OH  TYR A  28       7.902 -12.668 197.576  1.00 27.91           O  
ATOM    121  H   TYR A  28       7.126  -5.927 195.535  1.00 99.99           H  
ATOM    122  HH  TYR A  28       7.801 -13.021 198.507  1.00 99.99           H  
ATOM    123  N   VAL A  29       6.506  -4.389 199.122  1.00 27.47           N  
ATOM    124  CA  VAL A  29       6.655  -3.037 199.693  1.00 24.31           C  
ATOM    125  C   VAL A  29       7.319  -3.230 201.059  1.00 27.42           C  
ATOM    126  O   VAL A  29       6.771  -3.881 201.949  1.00 26.97           O  
ATOM    127  CB  VAL A  29       5.303  -2.308 199.833  1.00 29.78           C  
ATOM    128  CG1 VAL A  29       5.497  -0.878 200.349  1.00 33.63           C  
ATOM    129  CG2 VAL A  29       4.541  -2.251 198.504  1.00 28.81           C  
ATOM    130  H   VAL A  29       5.937  -5.008 199.663  1.00 99.99           H  
ATOM    131  N   VAL A  30       8.552  -2.761 201.136  1.00 26.46           N  
ATOM    132  CA  VAL A  30       9.415  -3.008 202.303  1.00 24.74           C  
ATOM    133  C   VAL A  30       9.906  -1.679 202.874  1.00 28.32           C  
ATOM    134  O   VAL A  30       9.976  -0.667 202.178  1.00 22.52           O  
ATOM    135  CB  VAL A  30      10.582  -3.955 201.952  1.00 29.37           C  
ATOM    136  CG1 VAL A  30      10.064  -5.357 201.610  1.00 38.16           C  
ATOM    137  CG2 VAL A  30      11.448  -3.430 200.801  1.00 29.35           C  
ATOM    138  H   VAL A  30       8.927  -2.116 200.460  1.00 99.99           H  
ATOM    139  N   GLU A  31      10.094  -1.680 204.185  1.00 29.12           N  
ATOM    140  CA  GLU A  31      10.611  -0.497 204.887  1.00 28.45           C  
ATOM    141  C   GLU A  31      12.141  -0.505 204.826  1.00 23.30           C  
ATOM    142  O   GLU A  31      12.773  -1.556 204.921  1.00 22.50           O  
ATOM    143  CB  GLU A  31      10.139  -0.509 206.348  1.00 34.92           C  
ATOM    144  CG  GLU A  31       8.612  -0.643 206.489  1.00 42.84           C  
ATOM    145  CD  GLU A  31       7.825   0.460 205.772  1.00 45.14           C  
ATOM    146  OE1 GLU A  31       8.236   1.636 205.876  1.00 37.35           O  
ATOM    147  OE2 GLU A  31       6.823   0.109 205.108  1.00 39.23           O1-
ATOM    148  H   GLU A  31       9.943  -2.488 204.749  1.00 99.99           H  
ATOM    149  N   TYR A  32      12.721   0.680 204.689  1.00 19.07           N  
ATOM    150  CA  TYR A  32      14.179   0.866 204.798  1.00 24.93           C  
ATOM    151  C   TYR A  32      14.660   0.222 206.104  1.00 24.95           C  
ATOM    152  O   TYR A  32      13.994   0.323 207.136  1.00 24.83           O  
ATOM    153  CB  TYR A  32      14.480   2.370 204.818  1.00 21.67           C  
ATOM    154  CG  TYR A  32      15.934   2.694 205.161  1.00 22.73           C  
ATOM    155  CD1 TYR A  32      16.890   2.763 204.158  1.00 26.39           C  
ATOM    156  CD2 TYR A  32      16.301   2.882 206.489  1.00 34.63           C  
ATOM    157  CE1 TYR A  32      18.215   3.024 204.488  1.00 24.97           C  
ATOM    158  CE2 TYR A  32      17.625   3.138 206.820  1.00 34.90           C  
ATOM    159  CZ  TYR A  32      18.577   3.218 205.814  1.00 29.50           C  
ATOM    160  OH  TYR A  32      19.862   3.546 206.120  1.00 43.45           O  
ATOM    161  H   TYR A  32      12.201   1.498 204.420  1.00 99.99           H  
ATOM    162  HH  TYR A  32      19.966   3.604 207.113  1.00 99.99           H  
ATOM    163  N   GLY A  33      15.750  -0.537 205.977  1.00 27.27           N  
ATOM    164  CA  GLY A  33      16.385  -1.187 207.134  1.00 36.26           C  
ATOM    165  C   GLY A  33      15.823  -2.568 207.500  1.00 35.12           C  
ATOM    166  O   GLY A  33      16.408  -3.236 208.349  1.00 34.00           O  
ATOM    167  H   GLY A  33      16.235  -0.680 205.096  1.00 99.99           H  
ATOM    168  N   SER A  34      14.659  -2.954 206.969  1.00 30.50           N  
ATOM    169  CA  SER A  34      14.123  -4.307 207.228  1.00 33.80           C  
ATOM    170  C   SER A  34      14.875  -5.376 206.410  1.00 36.48           C  
ATOM    171  O   SER A  34      15.869  -5.087 205.743  1.00 41.51           O  
ATOM    172  CB  SER A  34      12.612  -4.348 206.963  1.00 35.12           C  
ATOM    173  OG  SER A  34      12.331  -4.219 205.569  1.00 38.98           O  
ATOM    174  H   SER A  34      14.101  -2.381 206.362  1.00 99.99           H  
ATOM    175  HG  SER A  34      11.347  -4.236 205.425  1.00 99.99           H  
ATOM    176  N   ASN A  35      14.448  -6.626 206.553  1.00 38.47           N  
ATOM    177  CA  ASN A  35      14.931  -7.721 205.700  1.00 30.86           C  
ATOM    178  C   ASN A  35      13.763  -8.154 204.811  1.00 34.68           C  
ATOM    179  O   ASN A  35      12.597  -8.090 205.202  1.00 34.90           O  
ATOM    180  CB  ASN A  35      15.412  -8.906 206.544  1.00 37.25           C  
ATOM    181  CG  ASN A  35      16.529  -8.525 207.523  1.00 43.61           C  
ATOM    182  ND2 ASN A  35      16.504  -9.156 208.677  1.00 47.83           N  
ATOM    183  OD1 ASN A  35      17.366  -7.664 207.294  1.00 45.67           O  
ATOM    184  H   ASN A  35      13.723  -6.878 207.190  1.00 99.99           H  
ATOM    185 1HD2 ASN A  35      17.218  -8.922 209.332  1.00 99.99           H  
ATOM    186 2HD2 ASN A  35      15.819  -9.851 208.865  1.00 99.99           H  
ATOM    187  N   MET A  36      14.113  -8.575 203.609  1.00 26.02           N  
ATOM    188  CA  MET A  36      13.132  -8.977 202.597  1.00 25.87           C  
ATOM    189  C   MET A  36      13.544 -10.335 202.035  1.00 27.84           C  
ATOM    190  O   MET A  36      14.727 -10.629 201.876  1.00 26.38           O  
ATOM    191  CB  MET A  36      13.103  -7.879 201.528  1.00 26.63           C  
ATOM    192  CG  MET A  36      12.491  -8.276 200.182  1.00 39.24           C  
ATOM    193  SD  MET A  36      12.527  -6.895 198.987  1.00 38.81           S  
ATOM    194  CE  MET A  36      14.265  -6.817 198.616  1.00 33.18           C  
ATOM    195  H   MET A  36      15.076  -8.752 203.369  1.00 99.99           H  
ATOM    196  N   THR A  37      12.541 -11.183 201.871  1.00 25.30           N  
ATOM    197  CA  THR A  37      12.716 -12.460 201.167  1.00 25.07           C  
ATOM    198  C   THR A  37      11.747 -12.477 199.978  1.00 29.44           C  
ATOM    199  O   THR A  37      10.531 -12.450 200.166  1.00 27.05           O  
ATOM    200  CB  THR A  37      12.485 -13.633 202.134  1.00 25.54           C  
ATOM    201  CG2 THR A  37      12.640 -14.992 201.444  1.00 25.04           C  
ATOM    202  OG1 THR A  37      13.412 -13.526 203.225  1.00 27.18           O  
ATOM    203  H   THR A  37      11.623 -11.013 202.233  1.00 99.99           H  
ATOM    204  HG1 THR A  37      14.002 -12.732 203.057  1.00 99.99           H  
ATOM    205  N   ILE A  38      12.317 -12.409 198.781  1.00 23.23           N  
ATOM    206  CA  ILE A  38      11.532 -12.518 197.538  1.00 23.31           C  
ATOM    207  C   ILE A  38      11.519 -14.003 197.142  1.00 28.02           C  
ATOM    208  O   ILE A  38      12.574 -14.624 197.001  1.00 27.15           O  
ATOM    209  CB  ILE A  38      12.126 -11.666 196.400  1.00 22.47           C  
ATOM    210  CG1 ILE A  38      12.297 -10.192 196.796  1.00 45.98           C  
ATOM    211  CG2 ILE A  38      11.194 -11.761 195.187  1.00 38.87           C  
ATOM    212  CD  ILE A  38      13.176  -9.407 195.813  1.00 47.49           C  
ATOM    213  H   ILE A  38      13.318 -12.417 198.665  1.00 99.99           H  
ATOM    214  N   GLU A  39      10.315 -14.524 196.929  1.00 36.37           N  
ATOM    215  CA  GLU A  39      10.134 -15.946 196.578  1.00 34.70           C  
ATOM    216  C   GLU A  39       9.840 -16.129 195.089  1.00 32.08           C  
ATOM    217  O   GLU A  39       9.213 -15.286 194.448  1.00 29.02           O  
ATOM    218  CB  GLU A  39       8.975 -16.552 197.365  1.00 31.42           C  
ATOM    219  CG  GLU A  39       9.199 -16.493 198.874  1.00 36.66           C  
ATOM    220  CD  GLU A  39       7.875 -16.785 199.568  1.00 59.75           C  
ATOM    221  OE1 GLU A  39       7.728 -17.927 200.054  1.00 68.28           O  
ATOM    222  OE2 GLU A  39       7.056 -15.839 199.623  1.00 73.14           O1-
ATOM    223  H   GLU A  39       9.475 -13.976 196.987  1.00 99.99           H  
ATOM    224  N   CYS A  40      10.253 -17.293 194.601  0.42 30.15           N  
ATOM    225  CA  CYS A  40      10.132 -17.656 193.185  0.42 30.60           C  
ATOM    226  C   CYS A  40      10.171 -19.183 193.042  0.42 29.60           C  
ATOM    227  O   CYS A  40      11.211 -19.820 193.223  0.42 26.41           O  
ATOM    228  CB  CYS A  40      11.303 -16.958 192.492  0.42 31.08           C  
ATOM    229  SG  CYS A  40      11.736 -17.589 190.844  0.42 27.99           S  
ATOM    230  H   CYS A  40      10.800 -17.930 195.149  1.00 99.99           H  
ATOM    231  N   LYS A  41       8.980 -19.734 192.834  1.00 30.10           N  
ATOM    232  CA  LYS A  41       8.752 -21.189 192.823  1.00 35.44           C  
ATOM    233  C   LYS A  41       9.087 -21.781 191.448  1.00 36.16           C  
ATOM    234  O   LYS A  41       8.929 -21.129 190.413  1.00 32.65           O  
ATOM    235  CB  LYS A  41       7.281 -21.512 193.128  1.00 33.83           C  
ATOM    236  CG  LYS A  41       6.693 -20.815 194.362  1.00 41.65           C  
ATOM    237  CD  LYS A  41       7.297 -21.287 195.687  1.00 48.61           C  
ATOM    238  CE  LYS A  41       6.695 -20.494 196.849  1.00 46.71           C  
ATOM    239  NZ  LYS A  41       5.982 -21.375 197.789  1.00 51.50           N1+
ATOM    240  H   LYS A  41       8.195 -19.192 192.516  1.00 99.99           H  
ATOM    241  HZ1 LYS A  41       5.610 -20.832 198.541  1.00 99.99           H  
ATOM    242  HZ2 LYS A  41       5.237 -21.843 197.313  1.00 99.99           H  
ATOM    243  HZ3 LYS A  41       6.620 -22.054 198.150  1.00 99.99           H  
ATOM    244  N   PHE A  42       9.484 -23.046 191.476  1.00 36.33           N  
ATOM    245  CA  PHE A  42       9.719 -23.845 190.262  1.00 31.50           C  
ATOM    246  C   PHE A  42       9.410 -25.321 190.564  1.00 32.92           C  
ATOM    247  O   PHE A  42       9.575 -25.752 191.710  1.00 35.63           O  
ATOM    248  CB  PHE A  42      11.146 -23.646 189.721  1.00 35.64           C  
ATOM    249  CG  PHE A  42      12.228 -24.194 190.644  1.00 36.84           C  
ATOM    250  CD1 PHE A  42      12.661 -23.423 191.712  1.00 32.40           C  
ATOM    251  CD2 PHE A  42      12.777 -25.448 190.403  1.00 44.82           C  
ATOM    252  CE1 PHE A  42      13.653 -23.910 192.556  1.00 27.20           C  
ATOM    253  CE2 PHE A  42      13.767 -25.933 191.252  1.00 43.00           C  
ATOM    254  CZ  PHE A  42      14.197 -25.166 192.326  1.00 30.95           C  
ATOM    255  H   PHE A  42       9.589 -23.545 192.346  1.00 99.99           H  
ATOM    256  N   PRO A  43       8.907 -26.074 189.577  1.00 37.05           N  
ATOM    257  CA  PRO A  43       8.452 -27.459 189.797  1.00 40.80           C  
ATOM    258  C   PRO A  43       9.623 -28.368 190.194  1.00 37.58           C  
ATOM    259  O   PRO A  43      10.679 -28.351 189.561  1.00 34.51           O  
ATOM    260  CB  PRO A  43       7.895 -27.923 188.448  1.00 33.63           C  
ATOM    261  CG  PRO A  43       7.667 -26.646 187.638  1.00 43.85           C  
ATOM    262  CD  PRO A  43       8.705 -25.663 188.174  1.00 37.13           C  
ATOM    263  N   VAL A  44       9.412 -29.137 191.261  1.00 36.09           N  
ATOM    264  CA  VAL A  44      10.327 -30.225 191.681  1.00 41.44           C  
ATOM    265  C   VAL A  44       9.461 -31.442 192.038  1.00 48.49           C  
ATOM    266  O   VAL A  44       8.734 -31.422 193.027  1.00 50.92           O  
ATOM    267  CB  VAL A  44      11.225 -29.826 192.874  1.00 45.43           C  
ATOM    268  CG1 VAL A  44      12.168 -30.963 193.286  1.00 48.24           C  
ATOM    269  CG2 VAL A  44      12.105 -28.618 192.553  1.00 48.39           C  
ATOM    270  H   VAL A  44       8.637 -28.990 191.876  1.00 99.99           H  
ATOM    271  N   GLU A  45       9.490 -32.445 191.163  1.00 53.94           N  
ATOM    272  CA  GLU A  45       8.694 -33.671 191.356  1.00 64.43           C  
ATOM    273  C   GLU A  45       9.391 -34.679 192.287  1.00 70.50           C  
ATOM    274  O   GLU A  45       8.782 -35.155 193.240  1.00 86.63           O  
ATOM    275  CB  GLU A  45       8.313 -34.255 189.987  1.00 99.99           C  
ATOM    276  CG  GLU A  45       7.424 -35.511 190.049  1.00 99.99           C  
ATOM    277  CD  GLU A  45       8.167 -36.797 190.439  1.00 99.99           C  
ATOM    278  OE1 GLU A  45       9.351 -36.921 190.048  1.00 99.99           O  
ATOM    279  OE2 GLU A  45       7.519 -37.672 191.050  1.00 99.99           O1-
ATOM    280  H   GLU A  45      10.085 -32.428 190.363  1.00 99.99           H  
ATOM    281  N   LYS A  46      10.571 -35.138 191.874  1.00 57.07           N  
ATOM    282  CA  LYS A  46      11.351 -36.119 192.650  1.00 59.34           C  
ATOM    283  C   LYS A  46      12.373 -35.355 193.506  1.00 58.58           C  
ATOM    284  O   LYS A  46      12.271 -34.137 193.643  1.00 58.74           O  
ATOM    285  CB  LYS A  46      12.005 -37.137 191.695  1.00 99.99           C  
ATOM    286  CG  LYS A  46      12.970 -36.511 190.681  1.00 99.99           C  
ATOM    287  CD  LYS A  46      13.608 -37.580 189.792  1.00 99.99           C  
ATOM    288  CE  LYS A  46      14.617 -36.964 188.820  1.00 99.99           C  
ATOM    289  NZ  LYS A  46      15.779 -36.391 189.522  1.00 99.99           N1+
ATOM    290  H   LYS A  46      11.009 -34.826 191.036  1.00 99.99           H  
ATOM    291  HZ1 LYS A  46      16.407 -35.999 188.851  1.00 99.99           H  
ATOM    292  HZ2 LYS A  46      15.474 -35.680 190.157  1.00 99.99           H  
ATOM    293  HZ3 LYS A  46      16.243 -37.112 190.035  1.00 99.99           H  
ATOM    294  N   GLN A  47      13.373 -36.053 194.038  1.00 43.47           N  
ATOM    295  CA  GLN A  47      14.488 -35.381 194.726  1.00 52.27           C  
ATOM    296  C   GLN A  47      15.134 -34.339 193.794  1.00 49.70           C  
ATOM    297  O   GLN A  47      15.248 -34.546 192.583  1.00 41.65           O  
ATOM    298  CB  GLN A  47      15.520 -36.422 195.177  1.00 99.99           C  
ATOM    299  CG  GLN A  47      16.636 -35.833 196.052  1.00 99.99           C  
ATOM    300  CD  GLN A  47      16.095 -35.201 197.338  1.00 99.99           C  
ATOM    301  NE2 GLN A  47      15.870 -36.039 198.328  1.00 99.99           N  
ATOM    302  OE1 GLN A  47      15.884 -34.002 197.449  1.00 99.99           O  
ATOM    303  H   GLN A  47      13.374 -37.051 194.056  1.00 99.99           H  
ATOM    304 1HE2 GLN A  47      15.519 -35.668 199.183  1.00 99.99           H  
ATOM    305 2HE2 GLN A  47      16.030 -37.012 198.201  1.00 99.99           H  
ATOM    306  N   LEU A  48      15.548 -33.230 194.397  1.00 44.72           N  
ATOM    307  CA  LEU A  48      16.209 -32.148 193.649  1.00 36.18           C  
ATOM    308  C   LEU A  48      17.504 -32.685 193.028  1.00 46.15           C  
ATOM    309  O   LEU A  48      18.302 -33.355 193.686  1.00 36.61           O  
ATOM    310  CB  LEU A  48      16.505 -30.976 194.594  1.00 33.22           C  
ATOM    311  CG  LEU A  48      17.242 -29.787 193.957  1.00 32.75           C  
ATOM    312  CD1 LEU A  48      16.434 -29.114 192.843  1.00 30.50           C  
ATOM    313  CD2 LEU A  48      17.577 -28.770 195.044  1.00 36.55           C  
ATOM    314  H   LEU A  48      15.568 -33.149 195.395  1.00 99.99           H  
ATOM    315  N   ASP A  49      17.685 -32.376 191.750  1.00 47.94           N  
ATOM    316  CA  ASP A  49      18.955 -32.679 191.081  1.00 49.64           C  
ATOM    317  C   ASP A  49      19.727 -31.359 191.002  1.00 42.56           C  
ATOM    318  O   ASP A  49      19.561 -30.559 190.083  1.00 40.46           O  
ATOM    319  CB  ASP A  49      18.759 -33.309 189.693  1.00 56.46           C  
ATOM    320  CG  ASP A  49      20.081 -33.786 189.072  1.00 65.19           C  
ATOM    321  OD1 ASP A  49      21.156 -33.457 189.635  1.00 67.85           O  
ATOM    322  OD2 ASP A  49      20.003 -34.403 187.990  1.00 72.60           O1-
ATOM    323  H   ASP A  49      16.988 -31.890 191.208  1.00 99.99           H  
ATOM    324  N   LEU A  50      20.599 -31.170 191.983  1.00 38.78           N  
ATOM    325  CA  LEU A  50      21.338 -29.903 192.125  1.00 40.52           C  
ATOM    326  C   LEU A  50      22.288 -29.591 190.956  1.00 43.69           C  
ATOM    327  O   LEU A  50      22.331 -28.450 190.493  1.00 42.14           O  
ATOM    328  CB  LEU A  50      22.072 -29.901 193.467  1.00 42.91           C  
ATOM    329  CG  LEU A  50      22.382 -28.492 193.985  1.00 34.63           C  
ATOM    330  CD1 LEU A  50      21.107 -27.681 194.244  1.00 35.51           C  
ATOM    331  CD2 LEU A  50      23.181 -28.610 195.282  1.00 26.94           C  
ATOM    332  H   LEU A  50      20.748 -31.848 192.705  1.00 99.99           H  
ATOM    333  N   ALA A  51      22.848 -30.640 190.351  1.00 41.93           N  
ATOM    334  CA  ALA A  51      23.760 -30.479 189.205  1.00 44.32           C  
ATOM    335  C   ALA A  51      23.035 -30.068 187.911  1.00 47.93           C  
ATOM    336  O   ALA A  51      23.684 -29.733 186.927  1.00 64.52           O  
ATOM    337  CB  ALA A  51      24.583 -31.753 188.991  1.00 46.67           C  
ATOM    338  H   ALA A  51      22.569 -31.586 190.528  1.00 99.99           H  
ATOM    339  N   ALA A  52      21.700 -30.075 187.921  1.00 40.58           N  
ATOM    340  CA  ALA A  52      20.888 -29.616 186.779  1.00 38.94           C  
ATOM    341  C   ALA A  52      20.210 -28.249 186.995  1.00 36.24           C  
ATOM    342  O   ALA A  52      19.623 -27.704 186.062  1.00 50.08           O  
ATOM    343  CB  ALA A  52      19.828 -30.675 186.467  1.00 38.05           C  
ATOM    344  H   ALA A  52      21.167 -30.427 188.692  1.00 99.99           H  
ATOM    345  N   LEU A  53      20.362 -27.663 188.185  1.00 36.42           N  
ATOM    346  CA  LEU A  53      19.668 -26.414 188.543  1.00 35.18           C  
ATOM    347  C   LEU A  53      20.593 -25.198 188.393  1.00 34.92           C  
ATOM    348  O   LEU A  53      21.756 -25.223 188.810  1.00 38.84           O  
ATOM    349  CB  LEU A  53      19.172 -26.544 189.991  1.00 30.56           C  
ATOM    350  CG  LEU A  53      18.441 -25.313 190.545  1.00 29.46           C  
ATOM    351  CD1 LEU A  53      17.026 -25.169 189.981  1.00 25.18           C  
ATOM    352  CD2 LEU A  53      18.417 -25.381 192.070  1.00 23.72           C  
ATOM    353  H   LEU A  53      20.998 -27.999 188.883  1.00 99.99           H  
ATOM    354  N   ILE A  54      20.058 -24.186 187.718  1.00 32.89           N  
ATOM    355  CA  ILE A  54      20.694 -22.858 187.605  1.00 40.34           C  
ATOM    356  C   ILE A  54      19.668 -21.800 188.025  1.00 33.50           C  
ATOM    357  O   ILE A  54      18.558 -21.757 187.495  1.00 34.58           O  
ATOM    358  CB  ILE A  54      21.204 -22.599 186.173  1.00 43.38           C  
ATOM    359  CG1 ILE A  54      22.306 -23.602 185.825  1.00 31.77           C  
ATOM    360  CG2 ILE A  54      21.761 -21.177 185.993  1.00 39.21           C  
ATOM    361  CD  ILE A  54      22.155 -24.107 184.393  1.00 43.44           C  
ATOM    362  H   ILE A  54      19.173 -24.281 187.242  1.00 99.99           H  
ATOM    363  N   VAL A  55      20.118 -20.937 188.928  1.00 35.50           N  
ATOM    364  CA  VAL A  55      19.317 -19.801 189.417  1.00 35.23           C  
ATOM    365  C   VAL A  55      20.154 -18.517 189.303  1.00 33.09           C  
ATOM    366  O   VAL A  55      21.250 -18.434 189.857  1.00 37.92           O  
ATOM    367  CB  VAL A  55      18.859 -20.036 190.874  1.00 33.75           C  
ATOM    368  CG1 VAL A  55      18.009 -18.874 191.400  1.00 29.72           C  
ATOM    369  CG2 VAL A  55      18.050 -21.329 191.028  1.00 28.36           C  
ATOM    370  H   VAL A  55      21.039 -21.022 189.321  1.00 99.99           H  
ATOM    371  N   TYR A  56      19.651 -17.579 188.513  1.00 36.37           N  
ATOM    372  CA  TYR A  56      20.156 -16.194 188.508  1.00 25.98           C  
ATOM    373  C   TYR A  56      19.078 -15.291 189.119  1.00 34.55           C  
ATOM    374  O   TYR A  56      17.897 -15.410 188.792  1.00 38.41           O  
ATOM    375  CB  TYR A  56      20.391 -15.667 187.087  1.00 31.80           C  
ATOM    376  CG  TYR A  56      21.597 -16.134 186.269  1.00 45.60           C  
ATOM    377  CD1 TYR A  56      22.163 -17.403 186.394  1.00 48.57           C  
ATOM    378  CD2 TYR A  56      22.079 -15.274 185.291  1.00 59.71           C  
ATOM    379  CE1 TYR A  56      23.193 -17.787 185.545  1.00 48.74           C  
ATOM    380  CE2 TYR A  56      23.099 -15.656 184.432  1.00 54.55           C  
ATOM    381  CZ  TYR A  56      23.652 -16.915 184.564  1.00 45.40           C  
ATOM    382  OH  TYR A  56      24.691 -17.270 183.767  1.00 48.46           O  
ATOM    383  H   TYR A  56      18.858 -17.750 187.919  1.00 99.99           H  
ATOM    384  HH  TYR A  56      24.887 -16.530 183.114  1.00 99.99           H  
ATOM    385  N   TRP A  57      19.519 -14.431 190.025  1.00 28.29           N  
ATOM    386  CA  TRP A  57      18.714 -13.290 190.495  1.00 24.60           C  
ATOM    387  C   TRP A  57      19.446 -12.020 190.075  1.00 32.52           C  
ATOM    388  O   TRP A  57      20.658 -11.901 190.273  1.00 28.22           O  
ATOM    389  CB  TRP A  57      18.570 -13.256 192.020  1.00 24.28           C  
ATOM    390  CG  TRP A  57      17.498 -14.209 192.550  1.00 32.54           C  
ATOM    391  CD1 TRP A  57      17.706 -15.458 192.963  1.00 29.08           C  
ATOM    392  CD2 TRP A  57      16.166 -13.908 192.763  1.00 30.16           C  
ATOM    393  CE2 TRP A  57      15.596 -15.048 193.321  1.00 26.38           C  
ATOM    394  CE3 TRP A  57      15.393 -12.769 192.568  1.00 25.34           C  
ATOM    395  NE1 TRP A  57      16.555 -15.966 193.422  1.00 21.52           N  
ATOM    396  CZ2 TRP A  57      14.259 -15.037 193.679  1.00 20.28           C  
ATOM    397  CZ3 TRP A  57      14.043 -12.781 192.887  1.00 31.28           C  
ATOM    398  CH2 TRP A  57      13.472 -13.922 193.441  1.00 27.30           C  
ATOM    399  H   TRP A  57      20.462 -14.459 190.361  1.00 99.99           H  
ATOM    400  HE1 TRP A  57      16.432 -16.896 193.759  1.00 99.99           H  
ATOM    401  N   GLU A  58      18.693 -11.105 189.486  1.00 33.38           N  
ATOM    402  CA  GLU A  58      19.234  -9.789 189.118  1.00 31.38           C  
ATOM    403  C   GLU A  58      18.197  -8.694 189.334  1.00 33.28           C  
ATOM    404  O   GLU A  58      17.005  -8.979 189.450  1.00 35.62           O  
ATOM    405  CB  GLU A  58      19.763  -9.768 187.681  1.00 41.86           C  
ATOM    406  CG  GLU A  58      18.721  -9.952 186.571  1.00 48.64           C  
ATOM    407  CD  GLU A  58      19.402  -9.990 185.204  1.00 48.88           C  
ATOM    408  OE1 GLU A  58      20.579 -10.418 185.177  1.00 42.69           O  
ATOM    409  OE2 GLU A  58      18.727  -9.576 184.236  1.00 52.45           O1-
ATOM    410  H   GLU A  58      17.700 -11.216 189.378  1.00 99.99           H  
ATOM    411  N   MET A  59      18.694  -7.473 189.438  1.00 36.25           N  
ATOM    412  CA  MET A  59      17.825  -6.290 189.527  1.00 39.45           C  
ATOM    413  C   MET A  59      18.274  -5.281 188.475  1.00 39.35           C  
ATOM    414  O   MET A  59      19.456  -4.951 188.422  1.00 45.27           O  
ATOM    415  CB  MET A  59      17.914  -5.698 190.935  1.00 34.38           C  
ATOM    416  CG  MET A  59      16.848  -4.626 191.190  1.00 43.71           C  
ATOM    417  SD  MET A  59      17.197  -2.980 190.471  1.00 53.53           S  
ATOM    418  CE  MET A  59      18.401  -2.358 191.625  1.00 56.89           C  
ATOM    419  H   MET A  59      19.687  -7.301 189.433  1.00 99.99           H  
ATOM    420  N   GLU A  60      17.374  -4.994 187.532  1.00 45.27           N  
ATOM    421  CA  GLU A  60      17.642  -4.041 186.431  1.00 51.91           C  
ATOM    422  C   GLU A  60      18.989  -4.292 185.730  1.00 60.61           C  
ATOM    423  O   GLU A  60      19.857  -3.425 185.645  1.00 66.65           O  
ATOM    424  CB  GLU A  60      17.518  -2.598 186.942  1.00 46.70           C  
ATOM    425  CG  GLU A  60      16.086  -2.097 186.752  1.00 47.11           C  
ATOM    426  CD  GLU A  60      15.650  -1.059 187.786  1.00 60.55           C  
ATOM    427  OE1 GLU A  60      16.466  -0.187 188.160  1.00 48.48           O  
ATOM    428  OE2 GLU A  60      14.467  -1.179 188.180  1.00 44.84           O1-
ATOM    429  H   GLU A  60      16.438  -5.357 187.579  1.00 99.99           H  
ATOM    430  N   ASP A  61      19.207  -5.568 185.404  1.00 57.28           N  
ATOM    431  CA  ASP A  61      20.416  -6.050 184.701  1.00 69.63           C  
ATOM    432  C   ASP A  61      21.739  -5.906 185.479  1.00 67.03           C  
ATOM    433  O   ASP A  61      22.823  -5.901 184.897  1.00 72.63           O  
ATOM    434  CB  ASP A  61      20.528  -5.384 183.319  1.00 79.78           C  
ATOM    435  CG  ASP A  61      19.463  -5.882 182.344  1.00 85.93           C  
ATOM    436  OD1 ASP A  61      19.206  -7.108 182.347  1.00 85.81           O  
ATOM    437  OD2 ASP A  61      18.933  -5.037 181.590  1.00 89.39           O1-
ATOM    438  H   ASP A  61      18.584  -6.289 185.706  1.00 99.99           H  
ATOM    439  N   LYS A  62      21.636  -5.876 186.803  1.00 56.69           N  
ATOM    440  CA  LYS A  62      22.808  -6.012 187.682  1.00 58.32           C  
ATOM    441  C   LYS A  62      22.628  -7.365 188.364  1.00 63.44           C  
ATOM    442  O   LYS A  62      21.590  -7.614 188.984  1.00 57.73           O  
ATOM    443  CB  LYS A  62      22.810  -4.967 188.798  1.00 55.64           C  
ATOM    444  CG  LYS A  62      22.352  -3.572 188.380  1.00 64.93           C  
ATOM    445  CD  LYS A  62      22.418  -2.659 189.597  1.00 63.28           C  
ATOM    446  CE  LYS A  62      21.335  -1.593 189.516  1.00 56.22           C  
ATOM    447  NZ  LYS A  62      21.634  -0.523 190.475  1.00 67.15           N1+
ATOM    448  H   LYS A  62      20.810  -5.560 187.280  1.00 99.99           H  
ATOM    449  HZ1 LYS A  62      20.885   0.139 190.466  1.00 99.99           H  
ATOM    450  HZ2 LYS A  62      21.734  -0.900 191.394  1.00 99.99           H  
ATOM    451  HZ3 LYS A  62      22.476  -0.073 190.180  1.00 99.99           H  
ATOM    452  N   ASN A  63      23.637  -8.217 188.243  1.00 66.09           N  
ATOM    453  CA  ASN A  63      23.523  -9.570 188.802  1.00 62.21           C  
ATOM    454  C   ASN A  63      23.663  -9.507 190.330  1.00 57.64           C  
ATOM    455  O   ASN A  63      24.438  -8.712 190.857  1.00 63.50           O  
ATOM    456  CB  ASN A  63      24.574 -10.488 188.172  1.00 62.80           C  
ATOM    457  CG  ASN A  63      24.361 -11.928 188.629  1.00 68.11           C  
ATOM    458  ND2 ASN A  63      24.985 -12.269 189.742  1.00 71.96           N  
ATOM    459  OD1 ASN A  63      23.562 -12.680 188.097  1.00 68.08           O  
ATOM    460  H   ASN A  63      24.560  -7.936 187.975  1.00 99.99           H  
ATOM    461 1HD2 ASN A  63      24.850 -13.201 190.058  1.00 99.99           H  
ATOM    462 2HD2 ASN A  63      25.571 -11.620 190.215  1.00 99.99           H  
ATOM    463  N   ILE A  64      22.884 -10.351 190.996  1.00 46.79           N  
ATOM    464  CA  ILE A  64      22.908 -10.494 192.464  1.00 38.96           C  
ATOM    465  C   ILE A  64      23.411 -11.899 192.838  1.00 45.54           C  
ATOM    466  O   ILE A  64      24.330 -12.038 193.640  1.00 51.29           O  
ATOM    467  CB  ILE A  64      21.512 -10.188 193.049  1.00 36.73           C  
ATOM    468  CG1 ILE A  64      21.150  -8.716 192.813  1.00 40.86           C  
ATOM    469  CG2 ILE A  64      21.433 -10.504 194.549  1.00 36.31           C  
ATOM    470  CD  ILE A  64      19.644  -8.461 192.907  1.00 35.07           C  
ATOM    471  H   ILE A  64      22.211 -10.924 190.516  1.00 99.99           H  
ATOM    472  N   ILE A  65      22.732 -12.919 192.316  1.00 38.89           N  
ATOM    473  CA  ILE A  65      23.083 -14.330 192.575  1.00 42.46           C  
ATOM    474  C   ILE A  65      23.278 -15.011 191.216  1.00 45.01           C  
ATOM    475  O   ILE A  65      22.531 -14.750 190.277  1.00 39.69           O  
ATOM    476  CB  ILE A  65      21.961 -15.052 193.362  1.00 40.95           C  
ATOM    477  CG1 ILE A  65      21.514 -14.310 194.636  1.00 37.06           C  
ATOM    478  CG2 ILE A  65      22.318 -16.513 193.685  1.00 40.72           C  
ATOM    479  CD  ILE A  65      22.599 -14.040 195.692  1.00 48.93           C  
ATOM    480  H   ILE A  65      21.988 -12.780 191.659  1.00 99.99           H  
ATOM    481  N   GLN A  66      24.318 -15.832 191.148  1.00 43.35           N  
ATOM    482  CA  GLN A  66      24.522 -16.772 190.035  1.00 42.14           C  
ATOM    483  C   GLN A  66      24.851 -18.131 190.669  1.00 38.43           C  
ATOM    484  O   GLN A  66      25.827 -18.257 191.409  1.00 51.29           O  
ATOM    485  CB  GLN A  66      25.655 -16.239 189.157  1.00 51.44           C  
ATOM    486  CG  GLN A  66      25.272 -16.006 187.694  1.00 61.70           C  
ATOM    487  CD  GLN A  66      26.344 -15.215 186.930  1.00 69.64           C  
ATOM    488  NE2 GLN A  66      25.909 -14.474 185.933  1.00 67.70           N  
ATOM    489  OE1 GLN A  66      27.532 -15.203 187.229  1.00 72.62           O  
ATOM    490  H   GLN A  66      25.016 -15.876 191.863  1.00 99.99           H  
ATOM    491 1HE2 GLN A  66      26.581 -13.939 185.430  1.00 99.99           H  
ATOM    492 2HE2 GLN A  66      24.940 -14.462 185.707  1.00 99.99           H  
ATOM    493  N   PHE A  67      23.834 -18.984 190.675  1.00 37.85           N  
ATOM    494  CA  PHE A  67      23.907 -20.295 191.337  1.00 41.03           C  
ATOM    495  C   PHE A  67      23.851 -21.403 190.282  1.00 41.09           C  
ATOM    496  O   PHE A  67      22.796 -21.700 189.721  1.00 44.33           O  
ATOM    497  CB  PHE A  67      22.752 -20.389 192.337  1.00 46.95           C  
ATOM    498  CG  PHE A  67      22.878 -21.639 193.201  1.00 55.00           C  
ATOM    499  CD1 PHE A  67      23.636 -21.588 194.362  1.00 55.11           C  
ATOM    500  CD2 PHE A  67      22.189 -22.791 192.849  1.00 57.57           C  
ATOM    501  CE1 PHE A  67      23.694 -22.705 195.193  1.00 53.48           C  
ATOM    502  CE2 PHE A  67      22.255 -23.907 193.679  1.00 61.54           C  
ATOM    503  CZ  PHE A  67      23.005 -23.854 194.846  1.00 57.67           C  
ATOM    504  H   PHE A  67      22.948 -18.775 190.245  1.00 99.99           H  
ATOM    505  N   VAL A  68      25.030 -21.939 189.989  1.00 38.57           N  
ATOM    506  CA  VAL A  68      25.213 -22.905 188.889  1.00 50.40           C  
ATOM    507  C   VAL A  68      25.700 -24.221 189.500  1.00 39.78           C  
ATOM    508  O   VAL A  68      26.763 -24.247 190.117  1.00 49.03           O  
ATOM    509  CB  VAL A  68      26.256 -22.410 187.864  1.00 52.66           C  
ATOM    510  CG1 VAL A  68      26.299 -23.322 186.632  1.00 41.96           C  
ATOM    511  CG2 VAL A  68      26.027 -20.961 187.419  1.00 45.31           C  
ATOM    512  H   VAL A  68      25.865 -21.707 190.499  1.00 99.99           H  
ATOM    513  N   HIS A  69      24.809 -25.211 189.523  1.00 64.71           N  
ATOM    514  CA  HIS A  69      25.151 -26.583 189.967  1.00 80.58           C  
ATOM    515  C   HIS A  69      25.727 -26.612 191.403  1.00 78.31           C  
ATOM    516  O   HIS A  69      26.768 -27.208 191.677  1.00 88.54           O  
ATOM    517  CB  HIS A  69      26.105 -27.263 188.960  1.00 84.05           C  
ATOM    518  CG  HIS A  69      25.592 -27.209 187.511  1.00 86.11           C  
ATOM    519  CD2 HIS A  69      26.315 -27.374 186.407  1.00 85.65           C  
ATOM    520  ND1 HIS A  69      24.347 -26.951 187.153  1.00 86.83           N  
ATOM    521  CE1 HIS A  69      24.285 -26.949 185.821  1.00 84.61           C  
ATOM    522  NE2 HIS A  69      25.503 -27.200 185.362  1.00 87.71           N  
ATOM    523  H   HIS A  69      23.870 -25.092 189.185  1.00 99.99           H  
ATOM    524  HD1 HIS A  69      23.589 -26.785 187.783  1.00 99.99           H  
ATOM    525  N   GLY A  70      25.115 -25.786 192.263  1.00 69.31           N  
ATOM    526  CA  GLY A  70      25.417 -25.779 193.707  1.00 60.91           C  
ATOM    527  C   GLY A  70      26.470 -24.783 194.214  1.00 66.70           C  
ATOM    528  O   GLY A  70      26.965 -24.953 195.326  1.00 69.44           O  
ATOM    529  H   GLY A  70      24.376 -25.155 191.997  1.00 99.99           H  
ATOM    530  N   GLU A  71      26.734 -23.709 193.469  1.00 67.92           N  
ATOM    531  CA  GLU A  71      27.710 -22.686 193.887  1.00 68.32           C  
ATOM    532  C   GLU A  71      27.293 -21.270 193.485  1.00 69.34           C  
ATOM    533  O   GLU A  71      26.910 -21.042 192.337  1.00 61.85           O  
ATOM    534  CB  GLU A  71      29.080 -22.948 193.255  1.00 81.21           C  
ATOM    535  CG  GLU A  71      29.851 -24.116 193.882  1.00 89.88           C  
ATOM    536  CD  GLU A  71      31.353 -24.003 193.601  1.00 96.91           C  
ATOM    537  OE1 GLU A  71      31.859 -22.856 193.582  1.00100.21           O  
ATOM    538  OE2 GLU A  71      31.991 -25.070 193.473  1.00 96.69           O1-
ATOM    539  H   GLU A  71      26.362 -23.578 192.551  1.00 99.99           H  
ATOM    540  N   GLU A  72      27.268 -20.373 194.470  1.00 63.54           N  
ATOM    541  CA  GLU A  72      27.226 -18.927 194.191  1.00 69.47           C  
ATOM    542  C   GLU A  72      28.603 -18.443 193.707  1.00 80.21           C  
ATOM    543  O   GLU A  72      29.646 -18.899 194.174  1.00 70.91           O  
ATOM    544  CB  GLU A  72      26.863 -18.113 195.435  1.00 63.93           C  
ATOM    545  CG  GLU A  72      25.416 -18.249 195.931  1.00 57.04           C  
ATOM    546  CD  GLU A  72      25.071 -17.196 196.999  1.00 61.57           C  
ATOM    547  OE1 GLU A  72      25.794 -16.182 197.098  1.00 62.74           O  
ATOM    548  OE2 GLU A  72      24.036 -17.378 197.675  1.00 51.01           O1-
ATOM    549  H   GLU A  72      27.268 -20.629 195.436  1.00 99.99           H  
ATOM    550  N   ASP A  73      28.572 -17.557 192.726  1.00 99.59           N  
ATOM    551  CA  ASP A  73      29.761 -16.841 192.228  1.00112.60           C  
ATOM    552  C   ASP A  73      29.392 -15.366 192.080  1.00118.56           C  
ATOM    553  O   ASP A  73      28.605 -14.998 191.210  1.00119.74           O  
ATOM    554  CB  ASP A  73      30.280 -17.435 190.902  1.00116.85           C  
ATOM    555  CG  ASP A  73      29.263 -17.517 189.754  1.00118.98           C  
ATOM    556  OD1 ASP A  73      28.055 -17.577 190.056  1.00121.46           O  
ATOM    557  OD2 ASP A  73      29.712 -17.602 188.595  1.00118.74           O1-
ATOM    558  H   ASP A  73      27.750 -17.429 192.164  1.00 99.99           H  
ATOM    559  N   LEU A  74      29.901 -14.564 193.004  1.00117.28           N  
ATOM    560  CA  LEU A  74      29.670 -13.106 193.017  1.00107.73           C  
ATOM    561  C   LEU A  74      30.476 -12.376 191.921  1.00103.17           C  
ATOM    562  O   LEU A  74      30.839 -11.211 192.063  1.00104.42           O  
ATOM    563  CB  LEU A  74      30.010 -12.577 194.421  1.00 99.99           C  
ATOM    564  CG  LEU A  74      28.916 -12.752 195.490  1.00 99.99           C  
ATOM    565  CD1 LEU A  74      28.581 -14.201 195.849  1.00 99.99           C  
ATOM    566  CD2 LEU A  74      29.293 -11.949 196.738  1.00 99.99           C  
ATOM    567  H   LEU A  74      30.493 -14.900 193.737  1.00 99.99           H  
ATOM    568  N   LYS A  75      30.652 -13.042 190.775  1.00101.39           N  
ATOM    569  CA  LYS A  75      31.533 -12.591 189.684  1.00103.78           C  
ATOM    570  C   LYS A  75      31.084 -11.256 189.064  1.00118.40           C  
ATOM    571  O   LYS A  75      31.734 -10.231 189.246  1.00121.26           O  
ATOM    572  CB  LYS A  75      31.656 -13.703 188.629  1.00 99.99           C  
ATOM    573  CG  LYS A  75      32.650 -13.365 187.511  1.00 99.99           C  
ATOM    574  CD  LYS A  75      34.089 -13.267 188.030  1.00 99.99           C  
ATOM    575  CE  LYS A  75      35.070 -12.878 186.923  1.00 99.99           C  
ATOM    576  NZ  LYS A  75      34.841 -11.504 186.442  1.00 99.99           N1+
ATOM    577  H   LYS A  75      30.132 -13.877 190.582  1.00 99.99           H  
ATOM    578  HZ1 LYS A  75      35.498 -11.293 185.720  1.00 99.99           H  
ATOM    579  HZ2 LYS A  75      33.911 -11.424 186.084  1.00 99.99           H  
ATOM    580  HZ3 LYS A  75      34.958 -10.863 187.200  1.00 99.99           H  
ATOM    581  N   VAL A  76      29.960 -11.297 188.355  1.00122.48           N  
ATOM    582  CA  VAL A  76      29.418 -10.123 187.640  1.00116.68           C  
ATOM    583  C   VAL A  76      28.313  -9.416 188.446  1.00112.58           C  
ATOM    584  O   VAL A  76      27.336  -8.898 187.903  1.00109.63           O  
ATOM    585  CB  VAL A  76      28.952 -10.507 186.218  1.00107.27           C  
ATOM    586  CG1 VAL A  76      30.146 -10.853 185.324  1.00104.29           C  
ATOM    587  CG2 VAL A  76      27.934 -11.656 186.210  1.00101.50           C  
ATOM    588  H   VAL A  76      29.428 -12.134 188.245  1.00 99.99           H  
ATOM    589  N   GLN A  77      28.467  -9.448 189.767  1.00113.44           N  
ATOM    590  CA  GLN A  77      27.510  -8.816 190.682  1.00108.36           C  
ATOM    591  C   GLN A  77      27.867  -7.337 190.847  1.00109.01           C  
ATOM    592  O   GLN A  77      28.895  -6.996 191.428  1.00111.28           O  
ATOM    593  CB  GLN A  77      27.533  -9.546 192.028  1.00101.23           C  
ATOM    594  CG  GLN A  77      26.748  -8.812 193.127  1.00 91.98           C  
ATOM    595  CD  GLN A  77      26.840  -9.524 194.473  1.00 88.41           C  
ATOM    596  NE2 GLN A  77      26.101  -9.054 195.452  1.00 81.36           N  
ATOM    597  OE1 GLN A  77      27.521 -10.506 194.651  1.00 90.19           O  
ATOM    598  H   GLN A  77      29.313  -9.765 190.205  1.00 99.99           H  
ATOM    599 1HE2 GLN A  77      26.144  -9.547 196.316  1.00 99.99           H  
ATOM    600 2HE2 GLN A  77      25.532  -8.260 195.308  1.00 99.99           H  
ATOM    601  N   HIS A  78      26.975  -6.481 190.361  1.00107.48           N  
ATOM    602  CA  HIS A  78      27.062  -5.048 190.683  1.00106.56           C  
ATOM    603  C   HIS A  78      26.851  -4.950 192.200  1.00111.01           C  
ATOM    604  O   HIS A  78      25.770  -5.217 192.732  1.00112.07           O  
ATOM    605  CB  HIS A  78      26.014  -4.270 189.890  1.00 99.99           C  
ATOM    606  CG  HIS A  78      26.054  -2.768 190.193  1.00 99.99           C  
ATOM    607  CD2 HIS A  78      26.607  -1.823 189.441  1.00 99.99           C  
ATOM    608  ND1 HIS A  78      25.505  -2.200 191.248  1.00 99.99           N  
ATOM    609  CE1 HIS A  78      25.730  -0.885 191.153  1.00 99.99           C  
ATOM    610  NE2 HIS A  78      26.409  -0.653 190.046  1.00 99.99           N  
ATOM    611  H   HIS A  78      26.143  -6.783 189.899  1.00 99.99           H  
ATOM    612  HD1 HIS A  78      25.017  -2.667 191.987  1.00 99.99           H  
ATOM    613  N   SER A  79      27.910  -4.518 192.871  1.00112.75           N  
ATOM    614  CA  SER A  79      28.038  -4.733 194.317  1.00107.72           C  
ATOM    615  C   SER A  79      27.471  -3.593 195.161  1.00101.83           C  
ATOM    616  O   SER A  79      27.989  -3.249 196.213  1.00101.99           O  
ATOM    617  CB  SER A  79      29.477  -5.097 194.698  1.00105.94           C  
ATOM    618  OG  SER A  79      29.687  -6.485 194.436  1.00103.11           O  
ATOM    619  H   SER A  79      28.615  -3.941 192.463  1.00 99.99           H  
ATOM    620  HG  SER A  79      30.629  -6.733 194.667  1.00 99.99           H  
ATOM    621  N   SER A  80      26.336  -3.063 194.717  1.00 95.48           N  
ATOM    622  CA  SER A  80      25.408  -2.349 195.620  1.00 92.92           C  
ATOM    623  C   SER A  80      24.880  -3.357 196.648  1.00 93.07           C  
ATOM    624  O   SER A  80      24.793  -3.059 197.834  1.00 99.54           O  
ATOM    625  CB  SER A  80      24.178  -1.800 194.895  1.00 94.00           C  
ATOM    626  OG  SER A  80      24.611  -1.064 193.760  1.00 96.75           O  
ATOM    627  H   SER A  80      26.064  -3.107 193.757  1.00 99.99           H  
ATOM    628  HG  SER A  80      23.830  -0.664 193.272  1.00 99.99           H  
ATOM    629  N   TYR A  81      24.675  -4.588 196.171  1.00 84.07           N  
ATOM    630  CA  TYR A  81      24.226  -5.726 196.990  1.00 73.71           C  
ATOM    631  C   TYR A  81      25.388  -6.464 197.667  1.00 80.05           C  
ATOM    632  O   TYR A  81      25.176  -7.536 198.242  1.00 74.24           O  
ATOM    633  CB  TYR A  81      23.488  -6.720 196.088  1.00 62.53           C  
ATOM    634  CG  TYR A  81      22.216  -6.115 195.512  1.00 53.69           C  
ATOM    635  CD1 TYR A  81      22.293  -5.265 194.414  1.00 59.60           C  
ATOM    636  CD2 TYR A  81      20.993  -6.407 196.096  1.00 46.62           C  
ATOM    637  CE1 TYR A  81      21.138  -4.692 193.904  1.00 59.30           C  
ATOM    638  CE2 TYR A  81      19.838  -5.840 195.577  1.00 47.68           C  
ATOM    639  CZ  TYR A  81      19.916  -4.995 194.484  1.00 54.02           C  
ATOM    640  OH  TYR A  81      18.772  -4.474 193.970  1.00 56.83           O  
ATOM    641  H   TYR A  81      24.820  -4.812 195.206  1.00 99.99           H  
ATOM    642  HH  TYR A  81      17.972  -4.831 194.479  1.00 99.99           H  
ATOM    643  N   ARG A  82      26.591  -5.880 197.613  1.00 90.15           N  
ATOM    644  CA  ARG A  82      27.795  -6.497 198.200  1.00 96.19           C  
ATOM    645  C   ARG A  82      27.491  -6.849 199.660  1.00 95.89           C  
ATOM    646  O   ARG A  82      26.872  -6.039 200.341  1.00105.87           O  
ATOM    647  CB  ARG A  82      29.012  -5.559 198.162  1.00 99.99           C  
ATOM    648  CG  ARG A  82      28.850  -4.236 198.923  1.00 99.99           C  
ATOM    649  CD  ARG A  82      30.115  -3.387 198.810  1.00 99.99           C  
ATOM    650  NE  ARG A  82      29.916  -2.112 199.523  1.00 99.99           N  
ATOM    651  CZ  ARG A  82      29.316  -1.018 199.043  1.00 99.99           C  
ATOM    652  NH1 ARG A  82      28.811  -0.986 197.818  1.00 99.99           N1+
ATOM    653  NH2 ARG A  82      29.224   0.077 199.785  1.00 99.99           N  
ATOM    654  H   ARG A  82      26.711  -4.921 197.347  1.00 99.99           H  
ATOM    655  HE  ARG A  82      30.266  -2.101 200.457  1.00 99.99           H  
ATOM    656 1HH1 ARG A  82      28.369  -0.171 197.455  1.00 99.99           H  
ATOM    657 2HH1 ARG A  82      28.851  -1.825 197.270  1.00 99.99           H  
ATOM    658 1HH2 ARG A  82      28.781   0.887 199.407  1.00 99.99           H  
ATOM    659 2HH2 ARG A  82      29.598   0.092 200.709  1.00 99.99           H  
ATOM    660  N   GLN A  83      27.554  -8.150 199.937  1.00 78.27           N  
ATOM    661  CA  GLN A  83      27.518  -8.729 201.305  1.00 61.84           C  
ATOM    662  C   GLN A  83      26.178  -8.627 202.076  1.00 50.93           C  
ATOM    663  O   GLN A  83      26.159  -8.744 203.302  1.00 65.29           O  
ATOM    664  CB  GLN A  83      28.697  -8.185 202.141  1.00 99.99           C  
ATOM    665  CG  GLN A  83      28.479  -6.730 202.581  1.00 99.99           C  
ATOM    666  CD  GLN A  83      29.630  -6.047 203.278  1.00 99.99           C  
ATOM    667  NE2 GLN A  83      29.248  -5.388 204.340  1.00 99.99           N  
ATOM    668  OE1 GLN A  83      30.780  -6.009 202.848  1.00 99.99           O  
ATOM    669  H   GLN A  83      27.497  -8.827 199.207  1.00 99.99           H  
ATOM    670 1HE2 GLN A  83      29.935  -4.932 204.885  1.00 99.99           H  
ATOM    671 2HE2 GLN A  83      28.270  -5.363 204.550  1.00 99.99           H  
ATOM    672  N   ARG A  84      25.068  -8.393 201.377  1.00 49.37           N  
ATOM    673  CA  ARG A  84      23.745  -8.480 202.039  1.00 50.64           C  
ATOM    674  C   ARG A  84      22.622  -9.172 201.251  1.00 45.67           C  
ATOM    675  O   ARG A  84      21.448  -9.090 201.610  1.00 43.78           O  
ATOM    676  CB  ARG A  84      23.326  -7.099 202.557  1.00 56.06           C  
ATOM    677  CG  ARG A  84      23.363  -6.050 201.450  1.00 58.86           C  
ATOM    678  CD  ARG A  84      23.186  -4.653 202.029  1.00 57.22           C  
ATOM    679  NE  ARG A  84      22.949  -3.774 200.878  1.00 47.03           N  
ATOM    680  CZ  ARG A  84      21.757  -3.542 200.330  1.00 45.51           C  
ATOM    681  NH1 ARG A  84      21.680  -2.791 199.246  1.00 61.13           N1+
ATOM    682  NH2 ARG A  84      20.644  -4.010 200.881  1.00 43.53           N  
ATOM    683  H   ARG A  84      25.080  -7.865 200.524  1.00 99.99           H  
ATOM    684  HE  ARG A  84      23.767  -3.393 200.452  1.00 99.99           H  
ATOM    685 1HH1 ARG A  84      20.786  -2.650 198.820  1.00 99.99           H  
ATOM    686 2HH1 ARG A  84      22.508  -2.456 198.803  1.00 99.99           H  
ATOM    687 1HH2 ARG A  84      19.748  -3.835 200.478  1.00 99.99           H  
ATOM    688 2HH2 ARG A  84      20.714  -4.525 201.738  1.00 99.99           H  
ATOM    689  N   ALA A  85      23.013  -9.922 200.226  1.00 37.52           N  
ATOM    690  CA  ALA A  85      22.074 -10.762 199.472  1.00 31.11           C  
ATOM    691  C   ALA A  85      22.566 -12.210 199.482  1.00 36.69           C  
ATOM    692  O   ALA A  85      23.766 -12.472 199.394  1.00 42.23           O  
ATOM    693  CB  ALA A  85      21.963 -10.249 198.039  1.00 30.08           C  
ATOM    694  H   ALA A  85      23.970 -10.009 199.951  1.00 99.99           H  
ATOM    695  N   ARG A  86      21.620 -13.109 199.707  1.00 34.67           N  
ATOM    696  CA  ARG A  86      21.879 -14.559 199.686  1.00 37.04           C  
ATOM    697  C   ARG A  86      20.660 -15.324 199.168  1.00 36.96           C  
ATOM    698  O   ARG A  86      19.515 -14.904 199.344  1.00 27.07           O  
ATOM    699  CB  ARG A  86      22.285 -15.058 201.084  1.00 43.95           C  
ATOM    700  CG  ARG A  86      21.228 -14.777 202.160  1.00 48.66           C  
ATOM    701  CD  ARG A  86      21.756 -15.030 203.571  1.00 58.54           C  
ATOM    702  NE  ARG A  86      21.751 -16.470 203.894  1.00 71.69           N  
ATOM    703  CZ  ARG A  86      20.878 -17.067 204.709  1.00 72.21           C  
ATOM    704  NH1 ARG A  86      20.957 -18.370 204.949  1.00 71.37           N1+
ATOM    705  NH2 ARG A  86      19.899 -16.385 205.284  1.00 64.97           N  
ATOM    706  H   ARG A  86      20.692 -12.837 199.984  1.00 99.99           H  
ATOM    707  HE  ARG A  86      22.496 -17.001 203.498  1.00 99.99           H  
ATOM    708 1HH1 ARG A  86      20.289 -18.790 205.559  1.00 99.99           H  
ATOM    709 2HH1 ARG A  86      21.692 -18.910 204.550  1.00 99.99           H  
ATOM    710 1HH2 ARG A  86      19.235 -16.821 205.884  1.00 99.99           H  
ATOM    711 2HH2 ARG A  86      19.817 -15.403 205.089  1.00 99.99           H  
ATOM    712  N   LEU A  87      20.951 -16.391 198.435  1.00 26.23           N  
ATOM    713  CA  LEU A  87      19.932 -17.389 198.077  1.00 29.66           C  
ATOM    714  C   LEU A  87      19.747 -18.334 199.274  1.00 31.42           C  
ATOM    715  O   LEU A  87      20.723 -18.833 199.838  1.00 27.79           O  
ATOM    716  CB  LEU A  87      20.411 -18.159 196.839  1.00 25.72           C  
ATOM    717  CG  LEU A  87      19.466 -19.276 196.375  1.00 31.30           C  
ATOM    718  CD1 LEU A  87      18.176 -18.727 195.758  1.00 20.35           C  
ATOM    719  CD2 LEU A  87      20.196 -20.189 195.391  1.00 23.64           C  
ATOM    720  H   LEU A  87      21.888 -16.604 198.153  1.00 99.99           H  
ATOM    721  N   LEU A  88      18.494 -18.517 199.681  1.00 25.32           N  
ATOM    722  CA  LEU A  88      18.146 -19.487 200.737  1.00 33.50           C  
ATOM    723  C   LEU A  88      18.176 -20.912 200.168  1.00 39.27           C  
ATOM    724  O   LEU A  88      17.222 -21.379 199.544  1.00 42.08           O  
ATOM    725  CB  LEU A  88      16.768 -19.200 201.351  1.00 24.90           C  
ATOM    726  CG  LEU A  88      16.581 -17.808 201.970  1.00 24.83           C  
ATOM    727  CD1 LEU A  88      15.173 -17.720 202.556  1.00 24.22           C  
ATOM    728  CD2 LEU A  88      17.605 -17.506 203.067  1.00 27.12           C  
ATOM    729  H   LEU A  88      17.732 -17.985 199.300  1.00 99.99           H  
ATOM    730  N   LYS A  89      19.258 -21.628 200.463  1.00 28.16           N  
ATOM    731  CA  LYS A  89      19.487 -22.963 199.876  1.00 28.85           C  
ATOM    732  C   LYS A  89      18.591 -24.065 200.465  1.00 29.39           C  
ATOM    733  O   LYS A  89      18.331 -25.077 199.818  1.00 30.65           O  
ATOM    734  CB  LYS A  89      20.962 -23.359 199.950  1.00 31.19           C  
ATOM    735  CG  LYS A  89      21.832 -22.467 199.061  1.00 30.88           C  
ATOM    736  CD  LYS A  89      22.990 -21.930 199.900  1.00 51.38           C  
ATOM    737  CE  LYS A  89      24.068 -21.264 199.049  1.00 55.06           C  
ATOM    738  NZ  LYS A  89      23.736 -19.867 198.734  1.00 53.10           N1+
ATOM    739  H   LYS A  89      19.912 -21.345 201.167  1.00 99.99           H  
ATOM    740  HZ1 LYS A  89      24.461 -19.472 198.176  1.00 99.99           H  
ATOM    741  HZ2 LYS A  89      22.868 -19.803 198.245  1.00 99.99           H  
ATOM    742  HZ3 LYS A  89      23.666 -19.336 199.578  1.00 99.99           H  
ATOM    743  N   ASP A  90      18.071 -23.828 201.668  1.00 32.72           N  
ATOM    744  CA  ASP A  90      17.094 -24.730 202.315  1.00 33.58           C  
ATOM    745  C   ASP A  90      15.782 -24.900 201.526  1.00 36.44           C  
ATOM    746  O   ASP A  90      15.168 -25.961 201.567  1.00 42.86           O  
ATOM    747  CB  ASP A  90      16.790 -24.277 203.754  1.00 33.93           C  
ATOM    748  CG  ASP A  90      16.139 -22.892 203.876  1.00 38.88           C  
ATOM    749  OD1 ASP A  90      16.586 -21.973 203.151  1.00 45.73           O  
ATOM    750  OD2 ASP A  90      15.129 -22.808 204.603  1.00 38.52           O1-
ATOM    751  H   ASP A  90      18.302 -23.005 202.190  1.00 99.99           H  
ATOM    752  N   GLN A  91      15.371 -23.849 200.814  1.00 39.24           N  
ATOM    753  CA  GLN A  91      14.102 -23.847 200.065  1.00 43.25           C  
ATOM    754  C   GLN A  91      14.183 -24.499 198.673  1.00 39.96           C  
ATOM    755  O   GLN A  91      13.151 -24.826 198.084  1.00 35.64           O  
ATOM    756  CB  GLN A  91      13.595 -22.405 199.951  1.00 51.97           C  
ATOM    757  CG  GLN A  91      13.193 -21.777 201.292  1.00 50.68           C  
ATOM    758  CD  GLN A  91      12.037 -22.519 201.968  1.00 52.26           C  
ATOM    759  NE2 GLN A  91      12.331 -23.168 203.078  1.00 51.23           N  
ATOM    760  OE1 GLN A  91      10.903 -22.517 201.511  1.00 54.32           O  
ATOM    761  H   GLN A  91      15.925 -23.025 200.675  1.00 99.99           H  
ATOM    762 1HE2 GLN A  91      11.589 -23.657 203.529  1.00 99.99           H  
ATOM    763 2HE2 GLN A  91      13.246 -23.139 203.467  1.00 99.99           H  
ATOM    764  N   LEU A  92      15.395 -24.853 198.240  1.00 37.08           N  
ATOM    765  CA  LEU A  92      15.631 -25.321 196.862  1.00 33.91           C  
ATOM    766  C   LEU A  92      14.975 -26.660 196.522  1.00 35.19           C  
ATOM    767  O   LEU A  92      14.283 -26.759 195.511  1.00 24.91           O  
ATOM    768  CB  LEU A  92      17.125 -25.411 196.540  1.00 32.18           C  
ATOM    769  CG  LEU A  92      17.818 -24.055 196.379  1.00 32.42           C  
ATOM    770  CD1 LEU A  92      19.306 -24.300 196.123  1.00 28.21           C  
ATOM    771  CD2 LEU A  92      17.221 -23.239 195.227  1.00 26.33           C  
ATOM    772  H   LEU A  92      16.188 -24.921 198.847  1.00 99.99           H  
ATOM    773  N   SER A  93      15.075 -27.627 197.433  1.00 33.99           N  
ATOM    774  CA  SER A  93      14.492 -28.956 197.172  1.00 42.35           C  
ATOM    775  C   SER A  93      12.964 -28.958 197.295  1.00 43.82           C  
ATOM    776  O   SER A  93      12.308 -29.870 196.802  1.00 43.67           O  
ATOM    777  CB  SER A  93      15.112 -30.056 198.036  1.00 35.18           C  
ATOM    778  OG  SER A  93      14.940 -29.743 199.416  1.00 40.80           O  
ATOM    779  H   SER A  93      15.322 -27.465 198.391  1.00 99.99           H  
ATOM    780  HG  SER A  93      15.279 -30.523 199.946  1.00 99.99           H  
ATOM    781  N   LEU A  94      12.422 -27.925 197.942  1.00 39.08           N  
ATOM    782  CA  LEU A  94      10.969 -27.676 197.968  1.00 37.26           C  
ATOM    783  C   LEU A  94      10.489 -26.850 196.757  1.00 33.02           C  
ATOM    784  O   LEU A  94       9.328 -26.440 196.710  1.00 33.84           O  
ATOM    785  CB  LEU A  94      10.601 -26.938 199.264  1.00 44.92           C  
ATOM    786  CG  LEU A  94      11.203 -27.533 200.544  1.00 46.98           C  
ATOM    787  CD1 LEU A  94      10.899 -26.593 201.711  1.00 44.12           C  
ATOM    788  CD2 LEU A  94      10.690 -28.947 200.840  1.00 47.55           C  
ATOM    789  H   LEU A  94      12.959 -27.302 198.511  1.00 99.99           H  
ATOM    790  N   GLY A  95      11.398 -26.586 195.802  1.00 34.15           N  
ATOM    791  CA  GLY A  95      11.098 -25.801 194.590  1.00 26.15           C  
ATOM    792  C   GLY A  95      10.901 -24.304 194.852  1.00 26.31           C  
ATOM    793  O   GLY A  95      10.131 -23.647 194.155  1.00 26.01           O  
ATOM    794  H   GLY A  95      12.366 -26.872 195.845  1.00 99.99           H  
ATOM    795  N   ASN A  96      11.624 -23.778 195.837  1.00 26.73           N  
ATOM    796  CA  ASN A  96      11.586 -22.344 196.159  1.00 28.46           C  
ATOM    797  C   ASN A  96      13.005 -21.775 196.083  1.00 32.38           C  
ATOM    798  O   ASN A  96      13.927 -22.232 196.760  1.00 30.59           O  
ATOM    799  CB  ASN A  96      10.948 -22.149 197.541  1.00 32.31           C  
ATOM    800  CG  ASN A  96      10.692 -20.687 197.934  1.00 43.93           C  
ATOM    801  ND2 ASN A  96      10.476 -20.474 199.216  1.00 48.34           N  
ATOM    802  OD1 ASN A  96      10.720 -19.753 197.141  1.00 38.01           O  
ATOM    803  H   ASN A  96      12.222 -24.327 196.427  1.00 99.99           H  
ATOM    804 1HD2 ASN A  96      10.276 -19.543 199.504  1.00 99.99           H  
ATOM    805 2HD2 ASN A  96      10.463 -21.235 199.867  1.00 99.99           H  
ATOM    806  N   ALA A  97      13.180 -20.867 195.134  1.00 26.27           N  
ATOM    807  CA  ALA A  97      14.446 -20.136 194.997  1.00 32.91           C  
ATOM    808  C   ALA A  97      14.204 -18.744 195.584  1.00 34.49           C  
ATOM    809  O   ALA A  97      13.576 -17.897 194.958  1.00 41.31           O  
ATOM    810  CB  ALA A  97      14.858 -20.078 193.522  1.00 31.22           C  
ATOM    811  H   ALA A  97      12.436 -20.569 194.524  1.00 99.99           H  
ATOM    812  N   ALA A  98      14.513 -18.616 196.871  1.00 28.14           N  
ATOM    813  CA  ALA A  98      14.218 -17.384 197.617  1.00 24.81           C  
ATOM    814  C   ALA A  98      15.474 -16.524 197.774  1.00 25.37           C  
ATOM    815  O   ALA A  98      16.517 -16.995 198.231  1.00 23.23           O  
ATOM    816  CB  ALA A  98      13.633 -17.745 198.985  1.00 28.41           C  
ATOM    817  H   ALA A  98      14.982 -19.332 197.387  1.00 99.99           H  
ATOM    818  N   LEU A  99      15.339 -15.280 197.329  1.00 18.07           N  
ATOM    819  CA  LEU A  99      16.383 -14.255 197.482  1.00 20.08           C  
ATOM    820  C   LEU A  99      16.111 -13.473 198.771  1.00 20.98           C  
ATOM    821  O   LEU A  99      15.036 -12.899 198.940  1.00 22.11           O  
ATOM    822  CB  LEU A  99      16.369 -13.312 196.269  1.00 25.89           C  
ATOM    823  CG  LEU A  99      17.269 -12.072 196.403  1.00 25.34           C  
ATOM    824  CD1 LEU A  99      18.746 -12.445 196.553  1.00 22.23           C  
ATOM    825  CD2 LEU A  99      17.069 -11.133 195.214  1.00 23.54           C  
ATOM    826  H   LEU A  99      14.467 -14.946 196.955  1.00 99.99           H  
ATOM    827  N   GLN A 100      17.072 -13.518 199.683  1.00 23.66           N  
ATOM    828  CA  GLN A 100      17.002 -12.699 200.900  1.00 25.36           C  
ATOM    829  C   GLN A 100      18.007 -11.543 200.829  1.00 26.73           C  
ATOM    830  O   GLN A 100      19.206 -11.752 200.643  1.00 25.08           O  
ATOM    831  CB  GLN A 100      17.248 -13.566 202.139  1.00 28.94           C  
ATOM    832  CG  GLN A 100      17.125 -12.730 203.416  1.00 37.60           C  
ATOM    833  CD  GLN A 100      17.324 -13.571 204.669  1.00 49.68           C  
ATOM    834  NE2 GLN A 100      16.219 -13.944 205.284  1.00 52.03           N  
ATOM    835  OE1 GLN A 100      18.423 -13.894 205.085  1.00 52.36           O  
ATOM    836  H   GLN A 100      17.878 -14.118 199.604  1.00 99.99           H  
ATOM    837 1HE2 GLN A 100      16.328 -14.491 206.106  1.00 99.99           H  
ATOM    838 2HE2 GLN A 100      15.328 -13.694 204.921  1.00 99.99           H  
ATOM    839  N   ILE A 101      17.459 -10.344 200.994  1.00 23.00           N  
ATOM    840  CA  ILE A 101      18.250  -9.113 201.145  1.00 24.50           C  
ATOM    841  C   ILE A 101      18.068  -8.642 202.595  1.00 21.32           C  
ATOM    842  O   ILE A 101      16.944  -8.465 203.069  1.00 29.95           O  
ATOM    843  CB  ILE A 101      17.814  -8.061 200.104  1.00 29.96           C  
ATOM    844  CG1 ILE A 101      18.199  -8.569 198.705  1.00 32.11           C  
ATOM    845  CG2 ILE A 101      18.436  -6.678 200.373  1.00 29.26           C  
ATOM    846  CD  ILE A 101      17.478  -7.868 197.553  1.00 41.63           C  
ATOM    847  H   ILE A 101      16.468 -10.227 201.106  1.00 99.99           H  
ATOM    848  N   THR A 102      19.206  -8.480 203.253  1.00 22.96           N  
ATOM    849  CA  THR A 102      19.268  -7.998 204.645  1.00 24.47           C  
ATOM    850  C   THR A 102      19.548  -6.494 204.619  1.00 38.64           C  
ATOM    851  O   THR A 102      20.329  -6.018 203.795  1.00 37.59           O  
ATOM    852  CB  THR A 102      20.356  -8.787 205.399  1.00 27.97           C  
ATOM    853  CG2 THR A 102      20.799  -8.186 206.739  1.00 32.14           C  
ATOM    854  OG1 THR A 102      19.869 -10.115 205.610  1.00 47.61           O  
ATOM    855  H   THR A 102      20.096  -8.627 202.806  1.00 99.99           H  
ATOM    856  HG1 THR A 102      20.556 -10.642 206.111  1.00 99.99           H  
ATOM    857  N   ASP A 103      18.893  -5.777 205.536  1.00 36.52           N  
ATOM    858  CA  ASP A 103      19.077  -4.325 205.729  1.00 37.48           C  
ATOM    859  C   ASP A 103      18.814  -3.595 204.399  1.00 33.06           C  
ATOM    860  O   ASP A 103      19.712  -3.066 203.747  1.00 33.72           O  
ATOM    861  CB  ASP A 103      20.496  -4.071 206.271  1.00 44.93           C  
ATOM    862  CG  ASP A 103      20.740  -2.620 206.687  1.00 61.61           C  
ATOM    863  OD1 ASP A 103      19.840  -2.054 207.347  1.00 59.75           O  
ATOM    864  OD2 ASP A 103      21.838  -2.113 206.374  1.00 65.42           O1-
ATOM    865  H   ASP A 103      18.181  -6.193 206.111  1.00 99.99           H  
ATOM    866  N   VAL A 104      17.532  -3.540 204.056  1.00 32.10           N  
ATOM    867  CA  VAL A 104      17.078  -2.994 202.767  1.00 25.48           C  
ATOM    868  C   VAL A 104      17.421  -1.499 202.716  1.00 31.40           C  
ATOM    869  O   VAL A 104      17.115  -0.735 203.627  1.00 23.65           O  
ATOM    870  CB  VAL A 104      15.576  -3.288 202.569  1.00 27.82           C  
ATOM    871  CG1 VAL A 104      14.933  -2.465 201.449  1.00 33.71           C  
ATOM    872  CG2 VAL A 104      15.379  -4.766 202.217  1.00 19.82           C  
ATOM    873  H   VAL A 104      16.807  -3.790 204.704  1.00 99.99           H  
ATOM    874  N   LYS A 105      17.956  -1.116 201.570  1.00 24.41           N  
ATOM    875  CA  LYS A 105      18.285   0.279 201.262  1.00 26.69           C  
ATOM    876  C   LYS A 105      17.372   0.784 200.146  1.00 26.61           C  
ATOM    877  O   LYS A 105      16.799  -0.011 199.400  1.00 21.69           O  
ATOM    878  CB  LYS A 105      19.754   0.381 200.832  1.00 31.04           C  
ATOM    879  CG  LYS A 105      20.759  -0.034 201.914  1.00 38.43           C  
ATOM    880  CD  LYS A 105      20.435   0.658 203.238  1.00 45.58           C  
ATOM    881  CE  LYS A 105      21.531   0.525 204.284  1.00 49.92           C  
ATOM    882  NZ  LYS A 105      20.956   0.903 205.581  1.00 54.42           N1+
ATOM    883  H   LYS A 105      18.179  -1.783 200.854  1.00 99.99           H  
ATOM    884  HZ1 LYS A 105      21.670   0.872 206.278  1.00 99.99           H  
ATOM    885  HZ2 LYS A 105      20.557   1.823 205.534  1.00 99.99           H  
ATOM    886  HZ3 LYS A 105      20.241   0.243 205.810  1.00 99.99           H  
ATOM    887  N   LEU A 106      17.319   2.103 199.995  1.00 27.81           N  
ATOM    888  CA  LEU A 106      16.560   2.725 198.897  1.00 25.43           C  
ATOM    889  C   LEU A 106      16.996   2.288 197.491  1.00 24.90           C  
ATOM    890  O   LEU A 106      16.140   1.957 196.674  1.00 20.98           O  
ATOM    891  CB  LEU A 106      16.576   4.249 199.007  1.00 25.63           C  
ATOM    892  CG  LEU A 106      15.582   4.742 200.060  1.00 27.50           C  
ATOM    893  CD1 LEU A 106      15.860   6.211 200.367  1.00 25.85           C  
ATOM    894  CD2 LEU A 106      14.140   4.605 199.558  1.00 23.20           C  
ATOM    895  H   LEU A 106      17.744   2.736 200.647  1.00 99.99           H  
ATOM    896  N   GLN A 107      18.292   2.029 197.324  1.00 23.03           N  
ATOM    897  CA  GLN A 107      18.830   1.553 196.034  1.00 29.64           C  
ATOM    898  C   GLN A 107      18.368   0.136 195.658  1.00 29.77           C  
ATOM    899  O   GLN A 107      18.560  -0.295 194.526  1.00 23.04           O  
ATOM    900  CB  GLN A 107      20.357   1.671 195.919  1.00 33.65           C  
ATOM    901  CG  GLN A 107      21.131   1.016 197.067  1.00 31.62           C  
ATOM    902  CD  GLN A 107      21.416   1.988 198.218  1.00 43.65           C  
ATOM    903  NE2 GLN A 107      22.416   1.637 198.997  1.00 45.13           N  
ATOM    904  OE1 GLN A 107      20.775   3.004 198.449  1.00 38.36           O  
ATOM    905  H   GLN A 107      18.956   2.057 198.075  1.00 99.99           H  
ATOM    906 1HE2 GLN A 107      22.642   2.228 199.765  1.00 99.99           H  
ATOM    907 2HE2 GLN A 107      22.899   0.781 198.840  1.00 99.99           H  
ATOM    908  N   ASP A 108      17.860  -0.616 196.636  1.00 21.60           N  
ATOM    909  CA  ASP A 108      17.237  -1.926 196.363  1.00 19.94           C  
ATOM    910  C   ASP A 108      15.923  -1.867 195.574  1.00 26.99           C  
ATOM    911  O   ASP A 108      15.435  -2.916 195.155  1.00 21.76           O  
ATOM    912  CB  ASP A 108      17.026  -2.733 197.646  1.00 19.49           C  
ATOM    913  CG  ASP A 108      18.341  -2.980 198.375  1.00 31.17           C  
ATOM    914  OD1 ASP A 108      19.401  -2.920 197.714  1.00 29.52           O  
ATOM    915  OD2 ASP A 108      18.265  -3.084 199.616  1.00 29.71           O1-
ATOM    916  H   ASP A 108      17.917  -0.357 197.602  1.00 99.99           H  
ATOM    917  N   ALA A 109      15.273  -0.703 195.556  1.00 28.20           N  
ATOM    918  CA  ALA A 109      14.004  -0.534 194.826  1.00 32.75           C  
ATOM    919  C   ALA A 109      14.185  -0.700 193.310  1.00 26.20           C  
ATOM    920  O   ALA A 109      15.132  -0.186 192.716  1.00 29.54           O  
ATOM    921  CB  ALA A 109      13.403   0.840 195.129  1.00 23.54           C  
ATOM    922  H   ALA A 109      15.648   0.140 195.953  1.00 99.99           H  
ATOM    923  N   GLY A 110      13.307  -1.529 192.741  1.00 24.33           N  
ATOM    924  CA  GLY A 110      13.247  -1.716 191.284  1.00 23.97           C  
ATOM    925  C   GLY A 110      12.651  -3.072 190.910  1.00 19.65           C  
ATOM    926  O   GLY A 110      12.024  -3.749 191.728  1.00 22.89           O  
ATOM    927  H   GLY A 110      12.653  -2.099 193.258  1.00 99.99           H  
ATOM    928  N   VAL A 111      12.964  -3.465 189.685  1.00 25.89           N  
ATOM    929  CA  VAL A 111      12.438  -4.695 189.073  1.00 31.78           C  
ATOM    930  C   VAL A 111      13.529  -5.777 189.142  1.00 25.87           C  
ATOM    931  O   VAL A 111      14.615  -5.626 188.580  1.00 28.22           O  
ATOM    932  CB  VAL A 111      11.985  -4.407 187.624  1.00 34.60           C  
ATOM    933  CG1 VAL A 111      11.500  -5.667 186.899  1.00 46.22           C  
ATOM    934  CG2 VAL A 111      10.854  -3.370 187.587  1.00 28.04           C  
ATOM    935  H   VAL A 111      13.566  -2.917 189.098  1.00 99.99           H  
ATOM    936  N   TYR A 112      13.210  -6.814 189.906  1.00 21.28           N  
ATOM    937  CA  TYR A 112      14.040  -8.022 190.048  1.00 28.79           C  
ATOM    938  C   TYR A 112      13.549  -9.103 189.079  1.00 30.72           C  
ATOM    939  O   TYR A 112      12.370  -9.163 188.734  1.00 30.60           O  
ATOM    940  CB  TYR A 112      13.934  -8.570 191.477  1.00 18.77           C  
ATOM    941  CG  TYR A 112      14.637  -7.686 192.505  1.00 26.22           C  
ATOM    942  CD1 TYR A 112      14.069  -6.491 192.918  1.00 32.00           C  
ATOM    943  CD2 TYR A 112      15.843  -8.105 193.066  1.00 25.96           C  
ATOM    944  CE1 TYR A 112      14.700  -5.707 193.878  1.00 22.06           C  
ATOM    945  CE2 TYR A 112      16.473  -7.319 194.018  1.00 20.00           C  
ATOM    946  CZ  TYR A 112      15.908  -6.118 194.421  1.00 18.18           C  
ATOM    947  OH  TYR A 112      16.557  -5.317 195.312  1.00 18.49           O  
ATOM    948  H   TYR A 112      12.329  -6.855 190.397  1.00 99.99           H  
ATOM    949  HH  TYR A 112      16.002  -4.470 195.419  1.00 99.99           H  
ATOM    950  N   ARG A 113      14.493  -9.915 188.631  1.00 31.05           N  
ATOM    951  CA  ARG A 113      14.194 -11.096 187.805  1.00 34.89           C  
ATOM    952  C   ARG A 113      14.773 -12.340 188.475  1.00 30.96           C  
ATOM    953  O   ARG A 113      15.903 -12.322 188.970  1.00 23.80           O  
ATOM    954  CB  ARG A 113      14.792 -10.958 186.404  1.00 30.06           C  
ATOM    955  CG  ARG A 113      14.156  -9.816 185.612  1.00 29.67           C  
ATOM    956  CD  ARG A 113      14.811  -9.742 184.238  1.00 39.24           C  
ATOM    957  NE  ARG A 113      13.953  -8.969 183.329  1.00 60.32           N  
ATOM    958  CZ  ARG A 113      13.906  -9.122 182.003  1.00 75.06           C  
ATOM    959  NH1 ARG A 113      14.665 -10.020 181.391  1.00 81.98           N1+
ATOM    960  NH2 ARG A 113      13.080  -8.392 181.268  1.00 71.45           N  
ATOM    961  H   ARG A 113      15.456  -9.796 188.892  1.00 99.99           H  
ATOM    962  HE  ARG A 113      13.365  -8.287 183.758  1.00 99.99           H  
ATOM    963 1HH1 ARG A 113      14.622 -10.128 180.398  1.00 99.99           H  
ATOM    964 2HH1 ARG A 113      15.286 -10.580 181.936  1.00 99.99           H  
ATOM    965 1HH2 ARG A 113      13.082  -8.516 180.275  1.00 99.99           H  
ATOM    966 2HH2 ARG A 113      12.495  -7.696 181.680  1.00 99.99           H  
ATOM    967  N   CYS A 114      13.942 -13.374 188.484  0.47 30.20           N  
ATOM    968  CA  CYS A 114      14.313 -14.713 188.959  0.47 26.97           C  
ATOM    969  C   CYS A 114      14.338 -15.632 187.736  0.47 28.98           C  
ATOM    970  O   CYS A 114      13.304 -15.881 187.116  0.47 27.60           O  
ATOM    971  CB  CYS A 114      13.251 -15.192 189.946  0.47 23.96           C  
ATOM    972  SG  CYS A 114      13.618 -16.840 190.637  0.47 21.08           S  
ATOM    973  H   CYS A 114      12.991 -13.282 188.175  1.00 99.99           H  
ATOM    974  N   MET A 115      15.547 -16.030 187.363  1.00 28.20           N  
ATOM    975  CA  MET A 115      15.789 -16.795 186.128  1.00 29.36           C  
ATOM    976  C   MET A 115      16.219 -18.205 186.530  1.00 38.54           C  
ATOM    977  O   MET A 115      17.169 -18.364 187.300  1.00 31.38           O  
ATOM    978  CB  MET A 115      16.895 -16.141 185.292  1.00 32.15           C  
ATOM    979  CG  MET A 115      16.703 -14.625 185.144  1.00 28.50           C  
ATOM    980  SD  MET A 115      17.490 -13.918 183.657  1.00 47.48           S  
ATOM    981  CE  MET A 115      19.189 -14.013 184.153  1.00 57.60           C  
ATOM    982  H   MET A 115      16.367 -15.852 187.920  1.00 99.99           H  
ATOM    983  N   ILE A 116      15.396 -19.179 186.154  1.00 32.65           N  
ATOM    984  CA  ILE A 116      15.617 -20.577 186.567  1.00 36.25           C  
ATOM    985  C   ILE A 116      15.632 -21.510 185.350  1.00 31.98           C  
ATOM    986  O   ILE A 116      14.707 -21.523 184.539  1.00 38.47           O  
ATOM    987  CB  ILE A 116      14.564 -20.999 187.617  1.00 26.73           C  
ATOM    988  CG1 ILE A 116      14.713 -20.150 188.890  1.00 26.68           C  
ATOM    989  CG2 ILE A 116      14.658 -22.495 187.968  1.00 27.23           C  
ATOM    990  CD  ILE A 116      13.521 -20.278 189.842  1.00 32.66           C  
ATOM    991  H   ILE A 116      14.608 -19.025 185.548  1.00 99.99           H  
ATOM    992  N   SER A 117      16.693 -22.307 185.315  1.00 37.56           N  
ATOM    993  CA  SER A 117      16.816 -23.446 184.396  1.00 41.88           C  
ATOM    994  C   SER A 117      16.906 -24.728 185.229  1.00 44.67           C  
ATOM    995  O   SER A 117      17.764 -24.835 186.109  1.00 41.16           O  
ATOM    996  CB  SER A 117      18.071 -23.288 183.537  1.00 37.86           C  
ATOM    997  OG  SER A 117      18.275 -24.461 182.750  1.00 38.94           O  
ATOM    998  H   SER A 117      17.460 -22.189 185.955  1.00 99.99           H  
ATOM    999  HG  SER A 117      19.010 -24.284 182.095  1.00 99.99           H  
ATOM   1000  N   TYR A 118      15.863 -25.542 185.103  1.00 43.08           N  
ATOM   1001  CA  TYR A 118      15.793 -26.859 185.763  1.00 38.29           C  
ATOM   1002  C   TYR A 118      14.973 -27.816 184.888  1.00 40.96           C  
ATOM   1003  O   TYR A 118      13.776 -28.014 185.093  1.00 36.09           O  
ATOM   1004  CB  TYR A 118      15.187 -26.697 187.166  1.00 40.31           C  
ATOM   1005  CG  TYR A 118      15.228 -28.001 187.965  1.00 37.79           C  
ATOM   1006  CD1 TYR A 118      16.446 -28.520 188.374  1.00 33.02           C  
ATOM   1007  CD2 TYR A 118      14.050 -28.659 188.303  1.00 39.99           C  
ATOM   1008  CE1 TYR A 118      16.488 -29.694 189.110  1.00 35.61           C  
ATOM   1009  CE2 TYR A 118      14.092 -29.836 189.045  1.00 45.54           C  
ATOM   1010  CZ  TYR A 118      15.318 -30.359 189.441  1.00 43.12           C  
ATOM   1011  OH  TYR A 118      15.404 -31.512 190.164  1.00 46.99           O  
ATOM   1012  H   TYR A 118      15.090 -25.320 184.497  1.00 99.99           H  
ATOM   1013  HH  TYR A 118      14.481 -31.878 190.301  1.00 99.99           H  
ATOM   1014  N   GLY A 119      15.660 -28.337 183.859  1.00 49.21           N  
ATOM   1015  CA  GLY A 119      15.032 -29.165 182.806  1.00 54.14           C  
ATOM   1016  C   GLY A 119      13.876 -28.400 182.140  1.00 51.13           C  
ATOM   1017  O   GLY A 119      12.717 -28.808 182.192  1.00 60.51           O  
ATOM   1018  H   GLY A 119      16.655 -28.215 183.755  1.00 99.99           H  
ATOM   1019  N   GLY A 120      14.270 -27.322 181.452  1.00 47.69           N  
ATOM   1020  CA  GLY A 120      13.333 -26.283 180.997  1.00 45.31           C  
ATOM   1021  C   GLY A 120      13.680 -24.985 181.735  1.00 45.61           C  
ATOM   1022  O   GLY A 120      14.260 -25.004 182.821  1.00 44.33           O  
ATOM   1023  H   GLY A 120      15.234 -27.097 181.278  1.00 99.99           H  
ATOM   1024  N   ALA A 121      13.415 -23.869 181.067  1.00 51.56           N  
ATOM   1025  CA  ALA A 121      13.802 -22.546 181.580  1.00 42.24           C  
ATOM   1026  C   ALA A 121      12.639 -21.561 181.474  1.00 48.32           C  
ATOM   1027  O   ALA A 121      11.766 -21.696 180.616  1.00 40.69           O  
ATOM   1028  CB  ALA A 121      15.024 -22.025 180.816  1.00 42.25           C  
ATOM   1029  H   ALA A 121      12.791 -23.847 180.286  1.00 99.99           H  
ATOM   1030  N   ASP A 122      12.659 -20.591 182.379  1.00 39.67           N  
ATOM   1031  CA  ASP A 122      11.635 -19.541 182.501  1.00 36.56           C  
ATOM   1032  C   ASP A 122      12.167 -18.499 183.492  1.00 44.39           C  
ATOM   1033  O   ASP A 122      13.203 -18.699 184.133  1.00 42.05           O  
ATOM   1034  CB  ASP A 122      10.306 -20.152 182.992  1.00 37.75           C  
ATOM   1035  CG  ASP A 122       9.100 -19.209 182.877  1.00 40.32           C  
ATOM   1036  OD1 ASP A 122       9.192 -18.222 182.113  1.00 42.17           O  
ATOM   1037  OD2 ASP A 122       8.123 -19.457 183.615  1.00 41.39           O1-
ATOM   1038  H   ASP A 122      13.433 -20.483 183.009  1.00 99.99           H  
ATOM   1039  N   TYR A 123      11.438 -17.398 183.595  1.00 33.13           N  
ATOM   1040  CA  TYR A 123      11.769 -16.325 184.537  1.00 31.32           C  
ATOM   1041  C   TYR A 123      10.514 -15.485 184.779  1.00 36.98           C  
ATOM   1042  O   TYR A 123       9.569 -15.514 183.990  1.00 31.40           O  
ATOM   1043  CB  TYR A 123      12.936 -15.469 184.010  1.00 30.83           C  
ATOM   1044  CG  TYR A 123      12.532 -14.328 183.081  1.00 39.39           C  
ATOM   1045  CD1 TYR A 123      12.406 -14.535 181.715  1.00 40.55           C  
ATOM   1046  CD2 TYR A 123      12.244 -13.091 183.643  1.00 41.62           C  
ATOM   1047  CE1 TYR A 123      11.990 -13.486 180.903  1.00 46.25           C  
ATOM   1048  CE2 TYR A 123      11.823 -12.048 182.836  1.00 45.68           C  
ATOM   1049  CZ  TYR A 123      11.710 -12.249 181.472  1.00 43.34           C  
ATOM   1050  OH  TYR A 123      11.219 -11.231 180.723  1.00 36.16           O  
ATOM   1051  H   TYR A 123      10.545 -17.287 183.147  1.00 99.99           H  
ATOM   1052  HH  TYR A 123      11.265 -10.378 181.238  1.00 99.99           H  
ATOM   1053  N   LYS A 124      10.490 -14.890 185.956  1.00 29.16           N  
ATOM   1054  CA  LYS A 124       9.464 -13.895 186.308  1.00 34.12           C  
ATOM   1055  C   LYS A 124      10.102 -12.629 186.887  1.00 30.88           C  
ATOM   1056  O   LYS A 124      11.242 -12.635 187.358  1.00 32.45           O  
ATOM   1057  CB  LYS A 124       8.453 -14.499 187.288  1.00 29.27           C  
ATOM   1058  CG  LYS A 124       7.523 -15.547 186.668  1.00 31.68           C  
ATOM   1059  CD  LYS A 124       6.337 -14.935 185.909  1.00 35.09           C  
ATOM   1060  CE  LYS A 124       5.337 -15.994 185.426  1.00 39.79           C  
ATOM   1061  NZ  LYS A 124       5.991 -17.046 184.628  1.00 38.42           N1+
ATOM   1062  H   LYS A 124      11.164 -15.102 186.668  1.00 99.99           H  
ATOM   1063  HZ1 LYS A 124       5.317 -17.709 184.306  1.00 99.99           H  
ATOM   1064  HZ2 LYS A 124       6.497 -16.650 183.864  1.00 99.99           H  
ATOM   1065  HZ3 LYS A 124       6.624 -17.532 185.237  1.00 99.99           H  
ATOM   1066  N   ARG A 125       9.326 -11.556 186.791  1.00 32.29           N  
ATOM   1067  CA  ARG A 125       9.689 -10.233 187.317  1.00 32.05           C  
ATOM   1068  C   ARG A 125       8.972  -9.994 188.648  1.00 30.23           C  
ATOM   1069  O   ARG A 125       7.860 -10.470 188.874  1.00 35.19           O  
ATOM   1070  CB  ARG A 125       9.250  -9.146 186.331  1.00 37.41           C  
ATOM   1071  CG  ARG A 125      10.101  -9.128 185.059  1.00 47.90           C  
ATOM   1072  CD  ARG A 125       9.585  -8.095 184.053  1.00 59.35           C  
ATOM   1073  NE  ARG A 125       8.512  -8.660 183.213  1.00 73.03           N  
ATOM   1074  CZ  ARG A 125       7.213  -8.350 183.256  1.00 76.20           C  
ATOM   1075  NH1 ARG A 125       6.744  -7.469 184.130  1.00 82.00           N1+
ATOM   1076  NH2 ARG A 125       6.356  -8.914 182.413  1.00 68.56           N  
ATOM   1077  H   ARG A 125       8.395 -11.614 186.431  1.00 99.99           H  
ATOM   1078  HE  ARG A 125       8.817  -9.320 182.529  1.00 99.99           H  
ATOM   1079 1HH1 ARG A 125       5.772  -7.245 184.168  1.00 99.99           H  
ATOM   1080 2HH1 ARG A 125       7.390  -7.033 184.753  1.00 99.99           H  
ATOM   1081 1HH2 ARG A 125       5.387  -8.678 182.467  1.00 99.99           H  
ATOM   1082 2HH2 ARG A 125       6.666  -9.578 181.735  1.00 99.99           H  
ATOM   1083  N   ILE A 126       9.691  -9.334 189.544  1.00 31.70           N  
ATOM   1084  CA  ILE A 126       9.141  -8.894 190.835  1.00 24.58           C  
ATOM   1085  C   ILE A 126       9.528  -7.424 191.028  1.00 26.26           C  
ATOM   1086  O   ILE A 126      10.702  -7.064 190.954  1.00 28.19           O  
ATOM   1087  CB  ILE A 126       9.665  -9.793 191.972  1.00 23.12           C  
ATOM   1088  CG1 ILE A 126       9.212 -11.246 191.790  1.00 32.00           C  
ATOM   1089  CG2 ILE A 126       9.162  -9.310 193.333  1.00 21.30           C  
ATOM   1090  CD  ILE A 126      10.403 -12.206 191.743  1.00 35.18           C  
ATOM   1091  H   ILE A 126      10.658  -9.107 189.377  1.00 99.99           H  
ATOM   1092  N   THR A 127       8.532  -6.627 191.387  1.00 25.25           N  
ATOM   1093  CA  THR A 127       8.751  -5.201 191.680  1.00 26.96           C  
ATOM   1094  C   THR A 127       8.874  -5.041 193.198  1.00 22.17           C  
ATOM   1095  O   THR A 127       8.071  -5.565 193.971  1.00 20.29           O  
ATOM   1096  CB  THR A 127       7.604  -4.353 191.105  1.00 21.58           C  
ATOM   1097  CG2 THR A 127       7.765  -2.855 191.391  1.00 21.26           C  
ATOM   1098  OG1 THR A 127       7.558  -4.556 189.689  1.00 23.99           O  
ATOM   1099  H   THR A 127       7.585  -6.952 191.483  1.00 99.99           H  
ATOM   1100  HG1 THR A 127       6.814  -4.013 189.297  1.00 99.99           H  
ATOM   1101  N   VAL A 128       9.934  -4.344 193.587  1.00 19.25           N  
ATOM   1102  CA  VAL A 128      10.191  -4.006 194.997  1.00 19.43           C  
ATOM   1103  C   VAL A 128      10.124  -2.482 195.137  1.00 24.83           C  
ATOM   1104  O   VAL A 128      10.850  -1.756 194.459  1.00 18.86           O  
ATOM   1105  CB  VAL A 128      11.562  -4.550 195.448  1.00 19.08           C  
ATOM   1106  CG1 VAL A 128      11.940  -4.106 196.867  1.00 16.56           C  
ATOM   1107  CG2 VAL A 128      11.570  -6.080 195.408  1.00 19.06           C  
ATOM   1108  H   VAL A 128      10.626  -4.021 192.932  1.00 99.99           H  
ATOM   1109  N   LYS A 129       9.290  -2.058 196.077  1.00 23.70           N  
ATOM   1110  CA  LYS A 129       9.190  -0.649 196.489  1.00 27.71           C  
ATOM   1111  C   LYS A 129       9.727  -0.524 197.920  1.00 26.98           C  
ATOM   1112  O   LYS A 129       9.401  -1.327 198.798  1.00 23.71           O  
ATOM   1113  CB  LYS A 129       7.725  -0.191 196.440  1.00 34.35           C  
ATOM   1114  CG  LYS A 129       7.092  -0.244 195.041  1.00 43.94           C  
ATOM   1115  CD  LYS A 129       7.708   0.771 194.071  1.00 51.89           C  
ATOM   1116  CE  LYS A 129       7.019   0.732 192.706  1.00 63.35           C  
ATOM   1117  NZ  LYS A 129       7.570   1.749 191.790  1.00 66.84           N1+
ATOM   1118  H   LYS A 129       8.654  -2.685 196.543  1.00 99.99           H  
ATOM   1119  HZ1 LYS A 129       7.100   1.697 190.909  1.00 99.99           H  
ATOM   1120  HZ2 LYS A 129       7.435   2.659 192.180  1.00 99.99           H  
ATOM   1121  HZ3 LYS A 129       8.547   1.590 191.654  1.00 99.99           H  
ATOM   1122  N   VAL A 130      10.570   0.484 198.124  1.00 22.06           N  
ATOM   1123  CA  VAL A 130      11.170   0.757 199.444  1.00 20.02           C  
ATOM   1124  C   VAL A 130      10.608   2.081 199.978  1.00 23.81           C  
ATOM   1125  O   VAL A 130      10.785   3.133 199.368  1.00 25.02           O  
ATOM   1126  CB  VAL A 130      12.712   0.827 199.375  1.00 16.18           C  
ATOM   1127  CG1 VAL A 130      13.341   1.072 200.753  1.00 18.21           C  
ATOM   1128  CG2 VAL A 130      13.323  -0.447 198.782  1.00 14.93           C  
ATOM   1129  H   VAL A 130      10.851   1.108 197.395  1.00 99.99           H  
ATOM   1130  N   ASN A 131       9.891   1.976 201.090  1.00 25.84           N  
ATOM   1131  CA  ASN A 131       9.557   3.147 201.917  1.00 24.75           C  
ATOM   1132  C   ASN A 131      10.767   3.490 202.788  1.00 24.12           C  
ATOM   1133  O   ASN A 131      11.482   2.604 203.251  1.00 29.32           O  
ATOM   1134  CB  ASN A 131       8.359   2.849 202.821  1.00 19.72           C  
ATOM   1135  CG  ASN A 131       7.075   2.653 202.016  1.00 24.50           C  
ATOM   1136  ND2 ASN A 131       6.235   1.755 202.483  1.00 24.33           N  
ATOM   1137  OD1 ASN A 131       6.814   3.290 201.009  1.00 26.36           O  
ATOM   1138  H   ASN A 131       9.612   1.085 201.458  1.00 99.99           H  
ATOM   1139 1HD2 ASN A 131       5.396   1.627 201.962  1.00 99.99           H  
ATOM   1140 2HD2 ASN A 131       6.425   1.246 203.318  1.00 99.99           H  
ATOM   1141  N   ALA A 132      10.946   4.774 203.055  1.00 21.26           N  
ATOM   1142  CA  ALA A 132      12.047   5.242 203.912  1.00 26.44           C  
ATOM   1143  C   ALA A 132      11.662   6.562 204.583  1.00 30.80           C  
ATOM   1144  O   ALA A 132      10.934   7.358 203.985  1.00 26.40           O  
ATOM   1145  CB  ALA A 132      13.343   5.441 203.120  1.00 20.78           C  
ATOM   1146  H   ALA A 132      10.282   5.474 202.787  1.00 99.99           H  
ATOM   1147  N   PRO A 133      12.081   6.751 205.840  1.00 29.71           N  
ATOM   1148  CA  PRO A 133      11.884   8.027 206.540  1.00 28.50           C  
ATOM   1149  C   PRO A 133      12.815   9.079 205.922  1.00 28.66           C  
ATOM   1150  O   PRO A 133      13.856   8.754 205.343  1.00 24.10           O  
ATOM   1151  CB  PRO A 133      12.250   7.774 208.004  1.00 24.32           C  
ATOM   1152  CG  PRO A 133      12.506   6.271 208.133  1.00 32.29           C  
ATOM   1153  CD  PRO A 133      12.740   5.759 206.713  1.00 21.17           C  
ATOM   1154  N   TYR A 134      12.506  10.336 206.225  1.00 25.39           N  
ATOM   1155  CA  TYR A 134      13.235  11.510 205.710  1.00 17.99           C  
ATOM   1156  C   TYR A 134      14.760  11.414 205.872  1.00 18.22           C  
ATOM   1157  O   TYR A 134      15.481  11.562 204.892  1.00 21.42           O  
ATOM   1158  CB  TYR A 134      12.696  12.766 206.405  1.00 28.81           C  
ATOM   1159  CG  TYR A 134      13.492  14.018 206.038  1.00 25.82           C  
ATOM   1160  CD1 TYR A 134      13.365  14.574 204.776  1.00 24.82           C  
ATOM   1161  CD2 TYR A 134      14.330  14.608 206.983  1.00 31.73           C  
ATOM   1162  CE1 TYR A 134      14.073  15.725 204.452  1.00 22.76           C  
ATOM   1163  CE2 TYR A 134      15.024  15.767 206.667  1.00 30.84           C  
ATOM   1164  CZ  TYR A 134      14.901  16.314 205.393  1.00 26.25           C  
ATOM   1165  OH  TYR A 134      15.588  17.438 205.057  1.00 29.50           O  
ATOM   1166  H   TYR A 134      11.725  10.554 206.809  1.00 99.99           H  
ATOM   1167  HH  TYR A 134      16.150  17.744 205.822  1.00 99.99           H  
ATOM   1168  N   ALA A 135      15.219  11.020 207.060  1.00 22.25           N  
ATOM   1169  CA  ALA A 135      16.663  10.872 207.336  1.00 28.98           C  
ATOM   1170  C   ALA A 135      17.391   9.936 206.352  1.00 31.85           C  
ATOM   1171  O   ALA A 135      18.344  10.359 205.698  1.00 27.56           O  
ATOM   1172  CB  ALA A 135      16.874  10.402 208.777  1.00 30.59           C  
ATOM   1173  H   ALA A 135      14.619  10.946 207.855  1.00 99.99           H  
ATOM   1174  N   ALA A 136      16.776   8.789 206.051  1.00 25.99           N  
ATOM   1175  CA  ALA A 136      17.369   7.822 205.108  1.00 25.00           C  
ATOM   1176  C   ALA A 136      17.230   8.279 203.648  1.00 20.09           C  
ATOM   1177  O   ALA A 136      18.184   8.177 202.874  1.00 22.61           O  
ATOM   1178  CB  ALA A 136      16.752   6.436 205.297  1.00 21.14           C  
ATOM   1179  H   ALA A 136      15.820   8.610 206.290  1.00 99.99           H  
ATOM   1180  N   ALA A 137      16.122   8.965 203.351  1.00 17.87           N  
ATOM   1181  CA  ALA A 137      15.870   9.492 201.999  1.00 21.57           C  
ATOM   1182  C   ALA A 137      16.789  10.678 201.674  1.00 21.26           C  
ATOM   1183  O   ALA A 137      17.360  10.718 200.590  1.00 18.78           O  
ATOM   1184  CB  ALA A 137      14.396   9.868 201.830  1.00 16.22           C  
ATOM   1185  H   ALA A 137      15.484   9.295 204.050  1.00 99.99           H  
ATOM   1186  N   LEU A 138      17.123  11.475 202.689  1.00 18.50           N  
ATOM   1187  CA  LEU A 138      18.035  12.627 202.564  1.00 19.91           C  
ATOM   1188  C   LEU A 138      19.481  12.166 202.310  1.00 25.59           C  
ATOM   1189  O   LEU A 138      20.131  12.651 201.383  1.00 21.55           O  
ATOM   1190  CB  LEU A 138      17.942  13.461 203.847  1.00 21.64           C  
ATOM   1191  CG  LEU A 138      18.771  14.749 203.821  1.00 22.52           C  
ATOM   1192  CD1 LEU A 138      18.059  15.871 203.060  1.00 20.43           C  
ATOM   1193  CD2 LEU A 138      19.096  15.166 205.255  1.00 24.26           C  
ATOM   1194  H   LEU A 138      16.749  11.342 203.613  1.00 99.99           H  
ATOM   1195  N   GLU A 139      19.896  11.106 203.012  1.00 25.95           N  
ATOM   1196  CA  GLU A 139      21.232  10.505 202.828  1.00 24.01           C  
ATOM   1197  C   GLU A 139      21.369   9.941 201.406  1.00 25.53           C  
ATOM   1198  O   GLU A 139      22.353  10.224 200.725  1.00 26.92           O  
ATOM   1199  CB  GLU A 139      21.469   9.402 203.868  1.00 24.39           C  
ATOM   1200  CG  GLU A 139      22.824   8.681 203.727  1.00 29.06           C  
ATOM   1201  CD  GLU A 139      24.056   9.548 204.008  1.00 34.50           C  
ATOM   1202  OE1 GLU A 139      23.938  10.496 204.817  1.00 30.89           O  
ATOM   1203  OE2 GLU A 139      25.097   9.274 203.374  1.00 36.90           O1-
ATOM   1204  H   GLU A 139      19.296  10.628 203.659  1.00 99.99           H  
ATOM   1205  N   HIS A 140      20.367   9.166 200.990  1.00 24.08           N  
ATOM   1206  CA  HIS A 140      20.287   8.642 199.615  1.00 32.01           C  
ATOM   1207  C   HIS A 140      20.276   9.763 198.564  1.00 29.82           C  
ATOM   1208  O   HIS A 140      21.112   9.748 197.664  1.00 27.22           O  
ATOM   1209  CB  HIS A 140      19.032   7.776 199.489  1.00 22.60           C  
ATOM   1210  CG  HIS A 140      18.815   7.251 198.060  1.00 28.70           C  
ATOM   1211  CD2 HIS A 140      17.974   7.759 197.164  1.00 19.96           C  
ATOM   1212  ND1 HIS A 140      19.416   6.202 197.531  1.00 26.60           N  
ATOM   1213  CE1 HIS A 140      18.948   6.045 196.289  1.00 28.77           C  
ATOM   1214  NE2 HIS A 140      18.059   7.002 196.070  1.00 32.20           N  
ATOM   1215  H   HIS A 140      19.649   8.839 201.610  1.00 99.99           H  
ATOM   1216  HD1 HIS A 140      20.111   5.634 197.971  1.00 99.99           H  
ATOM   1217  N   HIS A 141      19.481  10.799 198.820  1.00 27.05           N  
ATOM   1218  CA  HIS A 141      19.249  11.876 197.843  1.00 29.94           C  
ATOM   1219  C   HIS A 141      20.540  12.652 197.541  1.00 26.91           C  
ATOM   1220  O   HIS A 141      20.866  12.883 196.384  1.00 21.63           O  
ATOM   1221  CB  HIS A 141      18.129  12.791 198.353  1.00 21.43           C  
ATOM   1222  CG  HIS A 141      17.880  13.998 197.439  1.00 19.11           C  
ATOM   1223  CD2 HIS A 141      17.084  14.048 196.374  1.00 17.85           C  
ATOM   1224  ND1 HIS A 141      18.462  15.174 197.587  1.00 28.84           N  
ATOM   1225  CE1 HIS A 141      18.026  15.972 196.609  1.00 32.44           C  
ATOM   1226  NE2 HIS A 141      17.175  15.279 195.866  1.00 38.07           N  
ATOM   1227  H   HIS A 141      19.004  10.917 199.696  1.00 99.99           H  
ATOM   1228  HD1 HIS A 141      19.102  15.426 198.313  1.00 99.99           H  
ATOM   1229  N   HIS A 142      21.298  12.947 198.594  1.00 28.51           N  
ATOM   1230  CA  HIS A 142      22.533  13.738 198.469  1.00 33.44           C  
ATOM   1231  C   HIS A 142      23.822  12.934 198.227  1.00 36.41           C  
ATOM   1232  O   HIS A 142      24.778  13.483 197.686  1.00 30.09           O  
ATOM   1233  CB  HIS A 142      22.681  14.642 199.696  1.00 22.65           C  
ATOM   1234  CG  HIS A 142      21.685  15.811 199.660  1.00 21.50           C  
ATOM   1235  CD2 HIS A 142      20.798  16.116 200.601  1.00 29.80           C  
ATOM   1236  ND1 HIS A 142      21.582  16.698 198.685  1.00 30.63           N  
ATOM   1237  CE1 HIS A 142      20.628  17.571 199.020  1.00 36.18           C  
ATOM   1238  NE2 HIS A 142      20.135  17.201 200.193  1.00 33.67           N  
ATOM   1239  H   HIS A 142      21.034  12.705 199.530  1.00 99.99           H  
ATOM   1240  HD1 HIS A 142      22.122  16.710 197.842  1.00 99.99           H  
ATOM   1241  N   HIS A 143      23.847  11.670 198.652  1.00 35.09           N  
ATOM   1242  CA  HIS A 143      25.114  10.906 198.696  1.00 39.82           C  
ATOM   1243  C   HIS A 143      25.149   9.546 197.970  1.00 37.89           C  
ATOM   1244  O   HIS A 143      26.102   8.786 198.133  1.00 46.38           O  
ATOM   1245  CB  HIS A 143      25.549  10.732 200.157  1.00 39.99           C  
ATOM   1246  CG  HIS A 143      25.612  12.047 200.950  1.00 39.27           C  
ATOM   1247  CD2 HIS A 143      26.377  13.110 200.706  1.00 35.34           C  
ATOM   1248  ND1 HIS A 143      24.877  12.302 202.017  1.00 42.84           N  
ATOM   1249  CE1 HIS A 143      25.179  13.528 202.448  1.00 42.06           C  
ATOM   1250  NE2 HIS A 143      26.101  14.026 201.637  1.00 30.52           N  
ATOM   1251  H   HIS A 143      23.047  11.205 199.030  1.00 99.99           H  
ATOM   1252  HD1 HIS A 143      24.238  11.669 202.449  1.00 99.99           H  
ATOM   1253  N   HIS A 144      24.112   9.223 197.197  1.00 42.50           N  
ATOM   1254  CA  HIS A 144      24.134   8.005 196.355  1.00 43.69           C  
ATOM   1255  C   HIS A 144      24.666   8.271 194.934  1.00 42.62           C  
ATOM   1256  O   HIS A 144      23.952   8.950 194.165  1.00 51.79           O  
ATOM   1257  CB  HIS A 144      22.748   7.354 196.311  1.00 42.27           C  
ATOM   1258  CG  HIS A 144      22.856   5.919 195.782  1.00 53.14           C  
ATOM   1259  CD2 HIS A 144      22.475   5.468 194.589  1.00 50.66           C  
ATOM   1260  ND1 HIS A 144      23.382   4.917 196.463  1.00 57.24           N  
ATOM   1261  CE1 HIS A 144      23.340   3.829 195.692  1.00 60.99           C  
ATOM   1262  NE2 HIS A 144      22.773   4.167 194.544  1.00 57.53           N  
ATOM   1263  OXT HIS A 144      25.778   7.776 194.654  1.00 99.99           O1-
ATOM   1264  H   HIS A 144      23.234   9.704 197.227  1.00 99.99           H  
ATOM   1265  HD1 HIS A 144      23.780   4.976 197.378  1.00 99.99           H  
TER   
ATOM   1266  N   ALA B  18      32.183 -25.058 181.674  1.00 89.96           N  
ATOM   1267  CA  ALA B  18      31.066 -24.251 182.208  1.00 89.07           C  
ATOM   1268  C   ALA B  18      30.431 -23.378 181.104  1.00 92.87           C  
ATOM   1269  O   ALA B  18      31.128 -22.732 180.321  1.00100.83           O  
ATOM   1270  CB  ALA B  18      31.548 -23.372 183.369  1.00 86.18           C  
ATOM   1271  H1  ALA B  18      32.287 -24.854 180.698  1.00 99.99           H  
ATOM   1272  H2  ALA B  18      33.037 -24.869 182.132  1.00 99.99           H  
ATOM   1273  H3  ALA B  18      32.032 -26.028 181.799  1.00 99.99           H  
ATOM   1274  N   PHE B  19      29.102 -23.394 181.051  1.00 84.84           N  
ATOM   1275  CA  PHE B  19      28.339 -22.865 179.911  1.00 81.75           C  
ATOM   1276  C   PHE B  19      28.208 -21.332 179.942  1.00 82.47           C  
ATOM   1277  O   PHE B  19      27.686 -20.773 180.906  1.00 92.03           O  
ATOM   1278  CB  PHE B  19      26.966 -23.538 179.959  1.00 77.00           C  
ATOM   1279  CG  PHE B  19      26.086 -23.176 178.767  1.00 64.98           C  
ATOM   1280  CD1 PHE B  19      25.318 -22.021 178.804  1.00 58.41           C  
ATOM   1281  CD2 PHE B  19      26.033 -24.030 177.676  1.00 61.04           C  
ATOM   1282  CE1 PHE B  19      24.482 -21.717 177.732  1.00 61.63           C  
ATOM   1283  CE2 PHE B  19      25.201 -23.720 176.603  1.00 65.66           C  
ATOM   1284  CZ  PHE B  19      24.431 -22.567 176.637  1.00 64.07           C  
ATOM   1285  H   PHE B  19      28.538 -23.674 181.828  1.00 99.99           H  
ATOM   1286  N   THR B  20      28.697 -20.683 178.889  1.00 77.45           N  
ATOM   1287  CA  THR B  20      28.564 -19.215 178.750  1.00 71.77           C  
ATOM   1288  C   THR B  20      28.057 -18.857 177.345  1.00 70.72           C  
ATOM   1289  O   THR B  20      28.501 -19.411 176.340  1.00 73.05           O  
ATOM   1290  CB  THR B  20      29.870 -18.435 179.053  1.00 68.34           C  
ATOM   1291  CG2 THR B  20      30.698 -19.030 180.200  1.00 66.26           C  
ATOM   1292  OG1 THR B  20      30.705 -18.342 177.897  1.00 72.50           O  
ATOM   1293  H   THR B  20      29.260 -21.119 178.186  1.00 99.99           H  
ATOM   1294  HG1 THR B  20      31.500 -17.775 178.107  1.00 99.99           H  
ATOM   1295  N   VAL B  21      27.124 -17.914 177.301  1.00 58.20           N  
ATOM   1296  CA  VAL B  21      26.625 -17.341 176.039  1.00 54.24           C  
ATOM   1297  C   VAL B  21      27.510 -16.128 175.716  1.00 57.72           C  
ATOM   1298  O   VAL B  21      27.786 -15.293 176.571  1.00 57.57           O  
ATOM   1299  CB  VAL B  21      25.139 -16.965 176.204  1.00 48.76           C  
ATOM   1300  CG1 VAL B  21      24.589 -16.170 175.021  1.00 46.26           C  
ATOM   1301  CG2 VAL B  21      24.282 -18.226 176.339  1.00 46.67           C  
ATOM   1302  H   VAL B  21      26.787 -17.461 178.125  1.00 99.99           H  
ATOM   1303  N   THR B  22      27.920 -16.055 174.459  1.00 58.26           N  
ATOM   1304  CA  THR B  22      28.771 -14.950 173.978  1.00 57.10           C  
ATOM   1305  C   THR B  22      28.026 -14.196 172.877  1.00 59.04           C  
ATOM   1306  O   THR B  22      27.306 -14.794 172.080  1.00 64.25           O  
ATOM   1307  CB  THR B  22      30.114 -15.466 173.438  1.00 66.68           C  
ATOM   1308  CG2 THR B  22      30.916 -16.210 174.513  1.00 68.38           C  
ATOM   1309  OG1 THR B  22      29.884 -16.298 172.296  1.00 72.39           O  
ATOM   1310  H   THR B  22      27.650 -16.739 173.778  1.00 99.99           H  
ATOM   1311  HG1 THR B  22      28.897 -16.360 172.132  1.00 99.99           H  
ATOM   1312  N   VAL B  23      28.276 -12.900 172.803  1.00 56.96           N  
ATOM   1313  CA  VAL B  23      27.677 -12.044 171.773  1.00 62.94           C  
ATOM   1314  C   VAL B  23      28.840 -11.396 171.005  1.00 61.93           C  
ATOM   1315  O   VAL B  23      29.650 -10.718 171.640  1.00 61.67           O  
ATOM   1316  CB  VAL B  23      26.727 -11.055 172.474  1.00 62.83           C  
ATOM   1317  CG1 VAL B  23      26.445  -9.797 171.666  1.00 64.42           C  
ATOM   1318  CG2 VAL B  23      25.366 -11.718 172.679  1.00 61.48           C  
ATOM   1319  H   VAL B  23      28.949 -12.443 173.388  1.00 99.99           H  
ATOM   1320  N   PRO B  24      28.893 -11.546 169.674  1.00 64.27           N  
ATOM   1321  CA  PRO B  24      30.004 -11.001 168.878  1.00 64.06           C  
ATOM   1322  C   PRO B  24      30.038  -9.470 169.006  1.00 58.00           C  
ATOM   1323  O   PRO B  24      31.095  -8.884 169.209  1.00 55.35           O  
ATOM   1324  CB  PRO B  24      29.739 -11.391 167.422  1.00 66.98           C  
ATOM   1325  CG  PRO B  24      28.542 -12.341 167.458  1.00 68.24           C  
ATOM   1326  CD  PRO B  24      27.850 -12.123 168.805  1.00 65.63           C  
ATOM   1327  N   LYS B  25      28.855  -8.854 168.953  1.00 55.28           N  
ATOM   1328  CA  LYS B  25      28.704  -7.397 169.074  1.00 51.04           C  
ATOM   1329  C   LYS B  25      27.583  -7.079 170.057  1.00 50.20           C  
ATOM   1330  O   LYS B  25      26.441  -7.489 169.856  1.00 60.01           O  
ATOM   1331  CB  LYS B  25      28.329  -6.798 167.721  1.00 99.99           C  
ATOM   1332  CG  LYS B  25      29.453  -6.938 166.692  1.00 99.99           C  
ATOM   1333  CD  LYS B  25      29.071  -6.280 165.363  1.00 99.99           C  
ATOM   1334  CE  LYS B  25      28.925  -4.758 165.469  1.00 99.99           C  
ATOM   1335  NZ  LYS B  25      30.204  -4.114 165.813  1.00 99.99           N1+
ATOM   1336  H   LYS B  25      27.990  -9.346 168.848  1.00 99.99           H  
ATOM   1337  HZ1 LYS B  25      30.064  -3.129 165.896  1.00 99.99           H  
ATOM   1338  HZ2 LYS B  25      30.544  -4.478 166.680  1.00 99.99           H  
ATOM   1339  HZ3 LYS B  25      30.868  -4.303 165.091  1.00 99.99           H  
ATOM   1340  N   ASP B  26      27.914  -6.308 171.079  1.00 50.94           N  
ATOM   1341  CA  ASP B  26      26.921  -5.872 172.078  1.00 56.88           C  
ATOM   1342  C   ASP B  26      26.151  -4.587 171.702  1.00 49.69           C  
ATOM   1343  O   ASP B  26      25.356  -4.093 172.497  1.00 47.46           O  
ATOM   1344  CB  ASP B  26      27.607  -5.743 173.449  1.00 63.56           C  
ATOM   1345  CG  ASP B  26      28.654  -4.625 173.543  1.00 67.87           C  
ATOM   1346  OD1 ASP B  26      29.118  -4.155 172.477  1.00 61.50           O  
ATOM   1347  OD2 ASP B  26      29.034  -4.313 174.689  1.00 73.20           O1-
ATOM   1348  H   ASP B  26      28.861  -6.012 171.240  1.00 99.99           H  
ATOM   1349  N   LEU B  27      26.428  -4.035 170.521  1.00 55.37           N  
ATOM   1350  CA  LEU B  27      25.783  -2.808 170.020  1.00 43.57           C  
ATOM   1351  C   LEU B  27      25.592  -2.894 168.501  1.00 45.41           C  
ATOM   1352  O   LEU B  27      26.540  -3.158 167.765  1.00 51.31           O  
ATOM   1353  CB  LEU B  27      26.640  -1.586 170.397  1.00 43.87           C  
ATOM   1354  CG  LEU B  27      26.230  -0.274 169.707  1.00 51.55           C  
ATOM   1355  CD1 LEU B  27      24.824   0.182 170.104  1.00 42.17           C  
ATOM   1356  CD2 LEU B  27      27.257   0.819 169.998  1.00 59.17           C  
ATOM   1357  H   LEU B  27      27.058  -4.449 169.865  1.00 99.99           H  
ATOM   1358  N   TYR B  28      24.370  -2.605 168.073  1.00 41.57           N  
ATOM   1359  CA  TYR B  28      24.000  -2.522 166.650  1.00 43.89           C  
ATOM   1360  C   TYR B  28      23.478  -1.121 166.343  1.00 43.81           C  
ATOM   1361  O   TYR B  28      22.537  -0.650 166.975  1.00 42.35           O  
ATOM   1362  CB  TYR B  28      22.888  -3.519 166.310  1.00 50.73           C  
ATOM   1363  CG  TYR B  28      23.378  -4.962 166.240  1.00 53.91           C  
ATOM   1364  CD1 TYR B  28      23.781  -5.620 167.396  1.00 52.08           C  
ATOM   1365  CD2 TYR B  28      23.381  -5.624 165.028  1.00 62.61           C  
ATOM   1366  CE1 TYR B  28      24.222  -6.935 167.334  1.00 54.72           C  
ATOM   1367  CE2 TYR B  28      23.791  -6.954 164.966  1.00 66.51           C  
ATOM   1368  CZ  TYR B  28      24.223  -7.593 166.115  1.00 62.67           C  
ATOM   1369  OH  TYR B  28      24.675  -8.878 166.032  1.00 56.16           O  
ATOM   1370  H   TYR B  28      23.621  -2.425 168.723  1.00 99.99           H  
ATOM   1371  HH  TYR B  28      24.542  -9.167 165.083  1.00 99.99           H  
ATOM   1372  N   VAL B  29      24.147  -0.460 165.411  1.00 51.24           N  
ATOM   1373  CA  VAL B  29      23.640   0.798 164.834  1.00 40.72           C  
ATOM   1374  C   VAL B  29      23.103   0.450 163.444  1.00 43.66           C  
ATOM   1375  O   VAL B  29      23.846   0.017 162.565  1.00 45.40           O  
ATOM   1376  CB  VAL B  29      24.723   1.888 164.737  1.00 49.60           C  
ATOM   1377  CG1 VAL B  29      24.176   3.167 164.090  1.00 43.36           C  
ATOM   1378  CG2 VAL B  29      25.279   2.240 166.120  1.00 44.84           C  
ATOM   1379  H   VAL B  29      25.032  -0.768 165.060  1.00 99.99           H  
ATOM   1380  N   VAL B  30      21.783   0.483 163.349  1.00 41.31           N  
ATOM   1381  CA  VAL B  30      21.101   0.174 162.083  1.00 45.67           C  
ATOM   1382  C   VAL B  30      20.266   1.371 161.616  1.00 49.73           C  
ATOM   1383  O   VAL B  30      19.829   2.207 162.407  1.00 39.67           O  
ATOM   1384  CB  VAL B  30      20.269  -1.122 162.193  1.00 46.31           C  
ATOM   1385  CG1 VAL B  30      21.143  -2.314 162.604  1.00 44.53           C  
ATOM   1386  CG2 VAL B  30      19.078  -0.988 163.147  1.00 42.71           C  
ATOM   1387  H   VAL B  30      21.183   0.693 164.127  1.00 99.99           H  
ATOM   1388  N   GLU B  31      20.018   1.396 160.317  1.00 44.14           N  
ATOM   1389  CA  GLU B  31      19.199   2.454 159.708  1.00 46.77           C  
ATOM   1390  C   GLU B  31      17.741   1.977 159.665  1.00 45.35           C  
ATOM   1391  O   GLU B  31      17.456   0.798 159.447  1.00 51.77           O  
ATOM   1392  CB  GLU B  31      19.705   2.749 158.289  1.00 53.40           C  
ATOM   1393  CG  GLU B  31      21.212   3.054 158.214  1.00 57.85           C  
ATOM   1394  CD  GLU B  31      21.638   4.376 158.862  1.00 59.84           C  
ATOM   1395  OE1 GLU B  31      22.646   4.339 159.599  1.00 58.49           O  
ATOM   1396  OE2 GLU B  31      20.953   5.392 158.607  1.00 53.28           O1-
ATOM   1397  H   GLU B  31      20.294   0.654 159.708  1.00 99.99           H  
ATOM   1398  N   TYR B  32      16.837   2.907 159.937  1.00 44.46           N  
ATOM   1399  CA  TYR B  32      15.382   2.714 159.812  1.00 45.20           C  
ATOM   1400  C   TYR B  32      15.034   2.103 158.447  1.00 50.15           C  
ATOM   1401  O   TYR B  32      15.614   2.480 157.428  1.00 48.91           O  
ATOM   1402  CB  TYR B  32      14.753   4.103 159.965  1.00 41.04           C  
ATOM   1403  CG  TYR B  32      13.276   4.163 159.596  1.00 45.44           C  
ATOM   1404  CD1 TYR B  32      12.321   3.696 160.486  1.00 48.66           C  
ATOM   1405  CD2 TYR B  32      12.899   4.718 158.379  1.00 45.21           C  
ATOM   1406  CE1 TYR B  32      10.975   3.785 160.154  1.00 50.64           C  
ATOM   1407  CE2 TYR B  32      11.553   4.805 158.046  1.00 48.81           C  
ATOM   1408  CZ  TYR B  32      10.600   4.330 158.935  1.00 50.44           C  
ATOM   1409  OH  TYR B  32       9.275   4.423 158.635  1.00 62.50           O  
ATOM   1410  H   TYR B  32      17.106   3.799 160.320  1.00 99.99           H  
ATOM   1411  HH  TYR B  32       9.163   4.805 157.720  1.00 99.99           H  
ATOM   1412  N   GLY B  33      14.145   1.106 158.487  1.00 53.05           N  
ATOM   1413  CA  GLY B  33      13.717   0.393 157.270  1.00 54.33           C  
ATOM   1414  C   GLY B  33      14.651  -0.752 156.842  1.00 58.37           C  
ATOM   1415  O   GLY B  33      14.245  -1.601 156.052  1.00 66.06           O  
ATOM   1416  H   GLY B  33      13.672   0.795 159.332  1.00 99.99           H  
ATOM   1417  N   SER B  34      15.889  -0.769 157.343  1.00 53.30           N  
ATOM   1418  CA  SER B  34      16.853  -1.853 157.057  1.00 57.48           C  
ATOM   1419  C   SER B  34      16.420  -3.178 157.714  1.00 60.06           C  
ATOM   1420  O   SER B  34      15.374  -3.274 158.360  1.00 54.78           O  
ATOM   1421  CB  SER B  34      18.244  -1.396 157.534  1.00 63.41           C  
ATOM   1422  OG  SER B  34      19.201  -2.458 157.558  1.00 77.91           O  
ATOM   1423  H   SER B  34      16.197  -0.105 158.029  1.00 99.99           H  
ATOM   1424  HG  SER B  34      20.055  -2.172 157.993  1.00 99.99           H  
ATOM   1425  N   ASN B  35      17.154  -4.242 157.408  1.00 64.90           N  
ATOM   1426  CA  ASN B  35      17.056  -5.512 158.141  1.00 53.31           C  
ATOM   1427  C   ASN B  35      18.276  -5.703 159.039  1.00 52.44           C  
ATOM   1428  O   ASN B  35      19.373  -5.211 158.780  1.00 64.04           O  
ATOM   1429  CB  ASN B  35      16.906  -6.698 157.186  1.00 58.40           C  
ATOM   1430  CG  ASN B  35      15.650  -6.582 156.316  1.00 63.88           C  
ATOM   1431  ND2 ASN B  35      14.680  -5.803 156.751  1.00 66.06           N  
ATOM   1432  OD1 ASN B  35      15.546  -7.161 155.250  1.00 70.89           O  
ATOM   1433  H   ASN B  35      17.945  -4.158 156.800  1.00 99.99           H  
ATOM   1434 1HD2 ASN B  35      13.887  -5.726 156.149  1.00 99.99           H  
ATOM   1435 2HD2 ASN B  35      14.858  -5.255 157.569  1.00 99.99           H  
ATOM   1436  N   MET B  36      18.017  -6.425 160.116  1.00 52.08           N  
ATOM   1437  CA  MET B  36      18.988  -6.604 161.198  1.00 53.04           C  
ATOM   1438  C   MET B  36      19.015  -8.061 161.657  1.00 55.89           C  
ATOM   1439  O   MET B  36      17.979  -8.680 161.888  1.00 49.73           O  
ATOM   1440  CB  MET B  36      18.551  -5.670 162.328  1.00 46.35           C  
ATOM   1441  CG  MET B  36      19.432  -5.769 163.572  1.00 47.47           C  
ATOM   1442  SD  MET B  36      18.890  -4.639 164.901  1.00 49.25           S  
ATOM   1443  CE  MET B  36      17.356  -5.394 165.402  1.00 41.96           C  
ATOM   1444  H   MET B  36      17.146  -6.919 160.225  1.00 99.99           H  
ATOM   1445  N   THR B  37      20.231  -8.582 161.757  1.00 53.60           N  
ATOM   1446  CA  THR B  37      20.483  -9.909 162.344  1.00 53.33           C  
ATOM   1447  C   THR B  37      21.444  -9.739 163.528  1.00 59.99           C  
ATOM   1448  O   THR B  37      22.633  -9.481 163.337  1.00 65.35           O  
ATOM   1449  CB  THR B  37      21.048 -10.878 161.289  1.00 58.32           C  
ATOM   1450  CG2 THR B  37      21.372 -12.256 161.877  1.00 60.88           C  
ATOM   1451  OG1 THR B  37      20.104 -11.015 160.219  1.00 57.50           O  
ATOM   1452  H   THR B  37      21.041  -8.102 161.418  1.00 99.99           H  
ATOM   1453  HG1 THR B  37      19.287 -10.480 160.444  1.00 99.99           H  
ATOM   1454  N   ILE B  38      20.890  -9.832 164.730  1.00 57.76           N  
ATOM   1455  CA  ILE B  38      21.685  -9.729 165.971  1.00 50.54           C  
ATOM   1456  C   ILE B  38      22.131 -11.115 166.454  1.00 51.82           C  
ATOM   1457  O   ILE B  38      21.332 -12.031 166.649  1.00 49.87           O  
ATOM   1458  CB  ILE B  38      20.997  -8.878 167.057  1.00 46.07           C  
ATOM   1459  CG1 ILE B  38      19.698  -9.508 167.583  1.00 49.97           C  
ATOM   1460  CG2 ILE B  38      20.772  -7.459 166.513  1.00 43.09           C  
ATOM   1461  CD  ILE B  38      18.975  -8.686 168.658  1.00 53.06           C  
ATOM   1462  H   ILE B  38      19.907  -9.991 164.860  1.00 99.99           H  
ATOM   1463  N   GLU B  39      23.448 -11.276 166.442  1.00 65.67           N  
ATOM   1464  CA  GLU B  39      24.107 -12.575 166.640  1.00 65.43           C  
ATOM   1465  C   GLU B  39      24.372 -12.845 168.120  1.00 67.17           C  
ATOM   1466  O   GLU B  39      24.496 -11.930 168.937  1.00 55.91           O  
ATOM   1467  CB  GLU B  39      25.424 -12.580 165.871  1.00 30.00           C  
ATOM   1468  CG  GLU B  39      25.233 -12.318 164.375  1.00 30.00           C  
ATOM   1469  CD  GLU B  39      25.351 -13.609 163.574  1.00 30.00           C  
ATOM   1470  OE1 GLU B  39      26.493 -14.119 163.528  1.00 30.00           O  
ATOM   1471  OE2 GLU B  39      24.305 -14.074 163.077  1.00 30.00           O1-
ATOM   1472  H   GLU B  39      24.070 -10.487 166.390  1.00 99.99           H  
ATOM   1473  N   CYS B  40      24.449 -14.135 168.414  1.00 75.69           N  
ATOM   1474  CA  CYS B  40      24.616 -14.608 169.792  1.00 68.93           C  
ATOM   1475  C   CYS B  40      24.974 -16.097 169.805  1.00 62.52           C  
ATOM   1476  O   CYS B  40      24.154 -16.969 169.516  1.00 60.28           O  
ATOM   1477  CB  CYS B  40      23.285 -14.358 170.497  1.00 83.16           C  
ATOM   1478  SG  CYS B  40      23.332 -14.843 172.245  1.00 96.44           S  
ATOM   1479  H   CYS B  40      24.185 -14.842 167.757  1.00 99.99           H  
ATOM   1480  N   LYS B  41      26.261 -16.331 170.018  1.00 59.74           N  
ATOM   1481  CA  LYS B  41      26.841 -17.683 169.990  1.00 54.92           C  
ATOM   1482  C   LYS B  41      26.735 -18.378 171.353  1.00 59.63           C  
ATOM   1483  O   LYS B  41      26.611 -17.727 172.393  1.00 54.07           O  
ATOM   1484  CB  LYS B  41      28.305 -17.612 169.548  1.00 99.99           C  
ATOM   1485  CG  LYS B  41      28.435 -17.114 168.109  1.00 99.99           C  
ATOM   1486  CD  LYS B  41      29.904 -17.075 167.687  1.00 99.99           C  
ATOM   1487  CE  LYS B  41      30.070 -16.590 166.245  1.00 99.99           C  
ATOM   1488  NZ  LYS B  41      29.478 -17.527 165.274  1.00 99.99           N1+
ATOM   1489  H   LYS B  41      26.852 -15.628 170.425  1.00 99.99           H  
ATOM   1490  HZ1 LYS B  41      29.612 -17.174 164.348  1.00 99.99           H  
ATOM   1491  HZ2 LYS B  41      29.924 -18.419 165.359  1.00 99.99           H  
ATOM   1492  HZ3 LYS B  41      28.508 -17.629 165.457  1.00 99.99           H  
ATOM   1493  N   PHE B  42      26.820 -19.702 171.308  1.00 58.35           N  
ATOM   1494  CA  PHE B  42      26.789 -20.556 172.508  1.00 55.98           C  
ATOM   1495  C   PHE B  42      27.443 -21.915 172.193  1.00 57.61           C  
ATOM   1496  O   PHE B  42      27.328 -22.387 171.059  1.00 64.38           O  
ATOM   1497  CB  PHE B  42      25.348 -20.726 173.024  1.00 55.50           C  
ATOM   1498  CG  PHE B  42      24.468 -21.546 172.084  1.00 56.08           C  
ATOM   1499  CD1 PHE B  42      23.828 -20.932 171.014  1.00 55.84           C  
ATOM   1500  CD2 PHE B  42      24.329 -22.908 172.307  1.00 68.78           C  
ATOM   1501  CE1 PHE B  42      23.033 -21.694 170.162  1.00 56.59           C  
ATOM   1502  CE2 PHE B  42      23.532 -23.667 171.453  1.00 65.45           C  
ATOM   1503  CZ  PHE B  42      22.889 -23.057 170.386  1.00 65.23           C  
ATOM   1504  H   PHE B  42      26.936 -20.200 170.440  1.00 99.99           H  
ATOM   1505  N   PRO B  43      28.165 -22.502 173.159  1.00 59.25           N  
ATOM   1506  CA  PRO B  43      28.887 -23.775 172.983  1.00 64.18           C  
ATOM   1507  C   PRO B  43      28.060 -24.901 172.348  1.00 66.01           C  
ATOM   1508  O   PRO B  43      26.917 -25.147 172.729  1.00 67.78           O  
ATOM   1509  CB  PRO B  43      29.283 -24.205 174.397  1.00 65.66           C  
ATOM   1510  CG  PRO B  43      29.310 -22.928 175.238  1.00 67.51           C  
ATOM   1511  CD  PRO B  43      28.480 -21.901 174.469  1.00 57.68           C  
ATOM   1512  N   VAL B  44      28.681 -25.534 171.354  1.00 78.32           N  
ATOM   1513  CA  VAL B  44      28.273 -26.840 170.792  1.00 85.78           C  
ATOM   1514  C   VAL B  44      29.569 -27.603 170.472  1.00 80.49           C  
ATOM   1515  O   VAL B  44      30.356 -27.183 169.627  1.00 79.95           O  
ATOM   1516  CB  VAL B  44      27.377 -26.697 169.537  1.00 82.38           C  
ATOM   1517  CG1 VAL B  44      27.162 -28.026 168.803  1.00 67.67           C  
ATOM   1518  CG2 VAL B  44      25.981 -26.181 169.897  1.00 79.63           C  
ATOM   1519  H   VAL B  44      29.469 -25.127 170.891  1.00 99.99           H  
ATOM   1520  N   GLU B  45      29.737 -28.734 171.146  1.00 83.55           N  
ATOM   1521  CA  GLU B  45      30.919 -29.603 170.969  1.00 82.31           C  
ATOM   1522  C   GLU B  45      30.607 -30.983 170.369  1.00 84.91           C  
ATOM   1523  O   GLU B  45      31.497 -31.817 170.226  1.00 90.81           O  
ATOM   1524  CB  GLU B  45      31.722 -29.752 172.275  1.00 99.99           C  
ATOM   1525  CG  GLU B  45      31.028 -30.521 173.413  1.00 99.99           C  
ATOM   1526  CD  GLU B  45      29.936 -29.760 174.177  1.00 99.99           C  
ATOM   1527  OE1 GLU B  45      29.721 -28.557 173.902  1.00 99.99           O  
ATOM   1528  OE2 GLU B  45      29.265 -30.427 174.988  1.00 99.99           O1-
ATOM   1529  H   GLU B  45      29.128 -28.970 171.901  1.00 99.99           H  
ATOM   1530  N   LYS B  46      29.318 -31.278 170.216  1.00 82.33           N  
ATOM   1531  CA  LYS B  46      28.867 -32.539 169.603  1.00 89.49           C  
ATOM   1532  C   LYS B  46      27.687 -32.256 168.658  1.00 89.43           C  
ATOM   1533  O   LYS B  46      27.372 -31.096 168.400  1.00 86.11           O  
ATOM   1534  CB  LYS B  46      28.536 -33.551 170.714  1.00 99.99           C  
ATOM   1535  CG  LYS B  46      27.402 -33.098 171.638  1.00 99.99           C  
ATOM   1536  CD  LYS B  46      27.107 -34.164 172.692  1.00 99.99           C  
ATOM   1537  CE  LYS B  46      25.944 -33.744 173.590  1.00 99.99           C  
ATOM   1538  NZ  LYS B  46      24.675 -33.666 172.845  1.00 99.99           N1+
ATOM   1539  H   LYS B  46      28.591 -30.604 170.341  1.00 99.99           H  
ATOM   1540  HZ1 LYS B  46      23.946 -33.388 173.470  1.00 99.99           H  
ATOM   1541  HZ2 LYS B  46      24.755 -33.002 172.101  1.00 99.99           H  
ATOM   1542  HZ3 LYS B  46      24.463 -34.562 172.459  1.00 99.99           H  
ATOM   1543  N   GLN B  47      26.954 -33.299 168.281  1.00 89.35           N  
ATOM   1544  CA  GLN B  47      25.736 -33.127 167.471  1.00 90.12           C  
ATOM   1545  C   GLN B  47      24.693 -32.391 168.326  1.00 84.37           C  
ATOM   1546  O   GLN B  47      24.476 -32.735 169.491  1.00 78.24           O  
ATOM   1547  CB  GLN B  47      25.222 -34.500 167.025  1.00 99.99           C  
ATOM   1548  CG  GLN B  47      24.016 -34.418 166.078  1.00 99.99           C  
ATOM   1549  CD  GLN B  47      24.344 -33.676 164.779  1.00 99.99           C  
ATOM   1550  NE2 GLN B  47      24.935 -34.393 163.846  1.00 99.99           N  
ATOM   1551  OE1 GLN B  47      24.083 -32.495 164.611  1.00 99.99           O  
ATOM   1552  H   GLN B  47      27.083 -34.203 168.684  1.00 99.99           H  
ATOM   1553 1HE2 GLN B  47      25.156 -33.940 162.986  1.00 99.99           H  
ATOM   1554 2HE2 GLN B  47      25.163 -35.345 164.017  1.00 99.99           H  
ATOM   1555  N   LEU B  48      24.076 -31.380 167.724  1.00 79.98           N  
ATOM   1556  CA  LEU B  48      23.117 -30.535 168.451  1.00 75.14           C  
ATOM   1557  C   LEU B  48      21.880 -31.363 168.819  1.00 77.50           C  
ATOM   1558  O   LEU B  48      21.342 -32.119 168.011  1.00 73.26           O  
ATOM   1559  CB  LEU B  48      22.760 -29.303 167.609  1.00 99.99           C  
ATOM   1560  CG  LEU B  48      21.895 -28.306 168.388  1.00 99.99           C  
ATOM   1561  CD1 LEU B  48      22.230 -26.891 167.957  1.00 99.99           C  
ATOM   1562  CD2 LEU B  48      20.411 -28.510 168.096  1.00 99.99           C  
ATOM   1563  H   LEU B  48      24.102 -31.254 166.731  1.00 99.99           H  
ATOM   1564  N   ASP B  49      21.433 -31.160 170.052  1.00 79.64           N  
ATOM   1565  CA  ASP B  49      20.230 -31.826 170.557  1.00 81.66           C  
ATOM   1566  C   ASP B  49      19.143 -30.770 170.768  1.00 82.96           C  
ATOM   1567  O   ASP B  49      19.057 -30.158 171.832  1.00 78.62           O  
ATOM   1568  CB  ASP B  49      20.566 -32.608 171.840  1.00 87.53           C  
ATOM   1569  CG  ASP B  49      19.372 -33.393 172.397  1.00 92.94           C  
ATOM   1570  OD1 ASP B  49      18.422 -33.640 171.616  1.00100.15           O  
ATOM   1571  OD2 ASP B  49      19.371 -33.635 173.621  1.00 89.53           O1-
ATOM   1572  H   ASP B  49      21.899 -30.542 170.695  1.00 99.99           H  
ATOM   1573  N   LEU B  50      18.243 -30.682 169.791  1.00101.82           N  
ATOM   1574  CA  LEU B  50      17.100 -29.747 169.859  1.00 96.15           C  
ATOM   1575  C   LEU B  50      16.183 -29.962 171.073  1.00101.17           C  
ATOM   1576  O   LEU B  50      15.498 -29.036 171.503  1.00 97.04           O  
ATOM   1577  CB  LEU B  50      16.240 -29.766 168.589  1.00 90.69           C  
ATOM   1578  CG  LEU B  50      16.733 -28.860 167.453  1.00 87.11           C  
ATOM   1579  CD1 LEU B  50      15.722 -28.905 166.308  1.00 88.24           C  
ATOM   1580  CD2 LEU B  50      16.888 -27.402 167.895  1.00 77.02           C  
ATOM   1581  H   LEU B  50      18.265 -31.280 168.987  1.00 99.99           H  
ATOM   1582  N   ALA B  51      16.250 -31.162 171.652  1.00104.34           N  
ATOM   1583  CA  ALA B  51      15.438 -31.520 172.827  1.00101.01           C  
ATOM   1584  C   ALA B  51      15.928 -30.838 174.114  1.00 92.50           C  
ATOM   1585  O   ALA B  51      15.115 -30.363 174.900  1.00 98.04           O  
ATOM   1586  CB  ALA B  51      15.412 -33.039 173.006  1.00103.96           C  
ATOM   1587  H   ALA B  51      16.963 -31.822 171.416  1.00 99.99           H  
ATOM   1588  N   ALA B  52      17.248 -30.675 174.243  1.00 85.05           N  
ATOM   1589  CA  ALA B  52      17.863 -30.036 175.422  1.00 85.51           C  
ATOM   1590  C   ALA B  52      18.090 -28.519 175.259  1.00 90.41           C  
ATOM   1591  O   ALA B  52      18.685 -27.879 176.127  1.00 96.42           O  
ATOM   1592  CB  ALA B  52      19.195 -30.742 175.702  1.00 86.73           C  
ATOM   1593  H   ALA B  52      17.900 -30.946 173.536  1.00 99.99           H  
ATOM   1594  N   LEU B  53      17.502 -27.938 174.213  1.00 74.67           N  
ATOM   1595  CA  LEU B  53      17.689 -26.520 173.873  1.00 71.16           C  
ATOM   1596  C   LEU B  53      16.436 -25.699 174.199  1.00 71.00           C  
ATOM   1597  O   LEU B  53      15.304 -26.126 173.960  1.00 80.48           O  
ATOM   1598  CB  LEU B  53      18.019 -26.424 172.374  1.00 70.97           C  
ATOM   1599  CG  LEU B  53      18.076 -24.998 171.804  1.00 67.99           C  
ATOM   1600  CD1 LEU B  53      19.235 -24.182 172.383  1.00 65.55           C  
ATOM   1601  CD2 LEU B  53      18.175 -25.055 170.283  1.00 74.66           C  
ATOM   1602  H   LEU B  53      16.841 -28.416 173.633  1.00 99.99           H  
ATOM   1603  N   ILE B  54      16.694 -24.543 174.802  1.00 67.04           N  
ATOM   1604  CA  ILE B  54      15.695 -23.468 174.926  1.00 68.48           C  
ATOM   1605  C   ILE B  54      16.365 -22.170 174.451  1.00 65.57           C  
ATOM   1606  O   ILE B  54      17.488 -21.861 174.854  1.00 63.01           O  
ATOM   1607  CB  ILE B  54      15.154 -23.316 176.366  1.00 65.69           C  
ATOM   1608  CG1 ILE B  54      14.579 -24.622 176.928  1.00 73.06           C  
ATOM   1609  CG2 ILE B  54      14.052 -22.251 176.437  1.00 64.30           C  
ATOM   1610  CD  ILE B  54      15.550 -25.331 177.876  1.00 70.54           C  
ATOM   1611  H   ILE B  54      17.597 -24.341 175.196  1.00 99.99           H  
ATOM   1612  N   VAL B  55      15.640 -21.444 173.608  1.00 65.72           N  
ATOM   1613  CA  VAL B  55      16.089 -20.165 173.027  1.00 65.56           C  
ATOM   1614  C   VAL B  55      15.013 -19.116 173.324  1.00 66.70           C  
ATOM   1615  O   VAL B  55      13.852 -19.272 172.940  1.00 74.88           O  
ATOM   1616  CB  VAL B  55      16.293 -20.254 171.502  1.00 64.47           C  
ATOM   1617  CG1 VAL B  55      17.011 -19.010 170.971  1.00 61.24           C  
ATOM   1618  CG2 VAL B  55      17.086 -21.488 171.075  1.00 67.74           C  
ATOM   1619  H   VAL B  55      14.745 -21.773 173.280  1.00 99.99           H  
ATOM   1620  N   TYR B  56      15.433 -18.094 174.053  1.00 55.26           N  
ATOM   1621  CA  TYR B  56      14.551 -16.978 174.407  1.00 54.06           C  
ATOM   1622  C   TYR B  56      15.171 -15.639 174.001  1.00 51.68           C  
ATOM   1623  O   TYR B  56      16.253 -15.279 174.466  1.00 51.03           O  
ATOM   1624  CB  TYR B  56      14.301 -17.021 175.913  1.00 58.87           C  
ATOM   1625  CG  TYR B  56      12.937 -16.418 176.196  1.00 60.23           C  
ATOM   1626  CD1 TYR B  56      11.837 -17.210 175.960  1.00 64.14           C  
ATOM   1627  CD2 TYR B  56      12.770 -15.109 176.641  1.00 54.52           C  
ATOM   1628  CE1 TYR B  56      10.594 -16.663 176.165  1.00 67.79           C  
ATOM   1629  CE2 TYR B  56      11.499 -14.587 176.864  1.00 68.59           C  
ATOM   1630  CZ  TYR B  56      10.395 -15.374 176.615  1.00 79.34           C  
ATOM   1631  OH  TYR B  56       9.121 -14.940 176.839  1.00 92.01           O  
ATOM   1632  H   TYR B  56      16.355 -18.048 174.456  1.00 99.99           H  
ATOM   1633  HH  TYR B  56       9.149 -13.989 177.143  1.00 99.99           H  
ATOM   1634  N   TRP B  57      14.474 -14.956 173.099  1.00 51.32           N  
ATOM   1635  CA  TRP B  57      14.862 -13.608 172.651  1.00 49.46           C  
ATOM   1636  C   TRP B  57      13.836 -12.589 173.125  1.00 51.58           C  
ATOM   1637  O   TRP B  57      12.625 -12.766 172.967  1.00 49.92           O  
ATOM   1638  CB  TRP B  57      14.970 -13.489 171.130  1.00 50.11           C  
ATOM   1639  CG  TRP B  57      16.343 -13.927 170.624  1.00 53.89           C  
ATOM   1640  CD1 TRP B  57      16.621 -15.116 170.095  1.00 52.31           C  
ATOM   1641  CD2 TRP B  57      17.483 -13.147 170.544  1.00 55.02           C  
ATOM   1642  CE2 TRP B  57      18.450 -13.944 169.939  1.00 54.71           C  
ATOM   1643  CE3 TRP B  57      17.791 -11.849 170.930  1.00 55.19           C  
ATOM   1644  NE1 TRP B  57      17.892 -15.122 169.680  1.00 56.15           N  
ATOM   1645  CZ2 TRP B  57      19.721 -13.438 169.723  1.00 54.96           C  
ATOM   1646  CZ3 TRP B  57      19.057 -11.338 170.680  1.00 51.60           C  
ATOM   1647  CH2 TRP B  57      20.021 -12.129 170.071  1.00 51.88           C  
ATOM   1648  H   TRP B  57      13.588 -15.286 172.759  1.00 99.99           H  
ATOM   1649  HE1 TRP B  57      18.350 -15.896 169.245  1.00 99.99           H  
ATOM   1650  N   GLU B  58      14.383 -11.510 173.663  1.00 46.86           N  
ATOM   1651  CA  GLU B  58      13.562 -10.478 174.299  1.00 46.21           C  
ATOM   1652  C   GLU B  58      14.091  -9.071 174.024  1.00 44.58           C  
ATOM   1653  O   GLU B  58      15.277  -8.881 173.768  1.00 45.08           O  
ATOM   1654  CB  GLU B  58      13.596 -10.792 175.787  1.00 51.45           C  
ATOM   1655  CG  GLU B  58      12.453 -10.092 176.507  1.00 53.22           C  
ATOM   1656  CD  GLU B  58      12.405 -10.630 177.918  1.00 50.20           C  
ATOM   1657  OE1 GLU B  58      11.468 -11.423 178.124  1.00 53.95           O  
ATOM   1658  OE2 GLU B  58      13.367 -10.330 178.667  1.00 48.94           O1-
ATOM   1659  H   GLU B  58      15.378 -11.390 173.743  1.00 99.99           H  
ATOM   1660  N   MET B  59      13.166  -8.121 174.093  1.00 46.96           N  
ATOM   1661  CA  MET B  59      13.464  -6.686 173.994  1.00 43.08           C  
ATOM   1662  C   MET B  59      12.667  -6.018 175.114  1.00 42.94           C  
ATOM   1663  O   MET B  59      11.437  -6.089 175.125  1.00 43.98           O  
ATOM   1664  CB  MET B  59      13.043  -6.205 172.604  1.00 43.58           C  
ATOM   1665  CG  MET B  59      13.460  -4.770 172.299  1.00 66.27           C  
ATOM   1666  SD  MET B  59      12.260  -3.538 172.910  1.00 71.81           S  
ATOM   1667  CE  MET B  59      13.327  -2.121 172.849  1.00 67.39           C  
ATOM   1668  H   MET B  59      12.204  -8.342 174.273  1.00 99.99           H  
ATOM   1669  N   GLU B  60      13.391  -5.617 176.157  1.00 42.06           N  
ATOM   1670  CA  GLU B  60      12.807  -5.164 177.441  1.00 42.40           C  
ATOM   1671  C   GLU B  60      11.864  -6.252 178.015  1.00 56.86           C  
ATOM   1672  O   GLU B  60      12.323  -7.358 178.289  1.00 50.17           O  
ATOM   1673  CB  GLU B  60      12.130  -3.791 177.261  1.00 49.68           C  
ATOM   1674  CG  GLU B  60      13.084  -2.770 176.629  1.00 46.13           C  
ATOM   1675  CD  GLU B  60      12.407  -1.488 176.135  1.00 56.97           C  
ATOM   1676  OE1 GLU B  60      13.161  -0.500 176.018  1.00 48.75           O  
ATOM   1677  OE2 GLU B  60      11.189  -1.529 175.843  1.00 58.47           O1-
ATOM   1678  H   GLU B  60      14.380  -5.460 176.065  1.00 99.99           H  
ATOM   1679  N   ASP B  61      10.548  -6.025 177.982  1.00 64.11           N  
ATOM   1680  CA  ASP B  61       9.565  -7.020 178.456  1.00 67.76           C  
ATOM   1681  C   ASP B  61       8.732  -7.708 177.365  1.00 66.96           C  
ATOM   1682  O   ASP B  61       7.829  -8.484 177.673  1.00 72.11           O  
ATOM   1683  CB  ASP B  61       8.629  -6.370 179.484  1.00 73.17           C  
ATOM   1684  CG  ASP B  61       9.298  -6.105 180.836  1.00 80.68           C  
ATOM   1685  OD1 ASP B  61      10.455  -6.549 181.029  1.00 77.67           O  
ATOM   1686  OD2 ASP B  61       8.641  -5.425 181.650  1.00 86.85           O1-
ATOM   1687  H   ASP B  61      10.178  -5.140 177.703  1.00 99.99           H  
ATOM   1688  N   LYS B  62       9.135  -7.544 176.109  1.00 58.32           N  
ATOM   1689  CA  LYS B  62       8.355  -8.081 174.984  1.00 62.70           C  
ATOM   1690  C   LYS B  62       8.967  -9.403 174.531  1.00 62.73           C  
ATOM   1691  O   LYS B  62      10.182  -9.512 174.357  1.00 62.54           O  
ATOM   1692  CB  LYS B  62       8.367  -7.124 173.791  1.00 67.38           C  
ATOM   1693  CG  LYS B  62       7.792  -5.750 174.126  1.00 66.79           C  
ATOM   1694  CD  LYS B  62       8.863  -4.673 173.966  1.00 64.63           C  
ATOM   1695  CE  LYS B  62       8.272  -3.273 174.110  1.00 69.37           C  
ATOM   1696  NZ  LYS B  62       7.637  -3.085 175.425  1.00 76.28           N1+
ATOM   1697  H   LYS B  62      10.010  -7.120 175.854  1.00 99.99           H  
ATOM   1698  HZ1 LYS B  62       7.267  -2.158 175.473  1.00 99.99           H  
ATOM   1699  HZ2 LYS B  62       6.904  -3.753 175.535  1.00 99.99           H  
ATOM   1700  HZ3 LYS B  62       8.326  -3.205 176.137  1.00 99.99           H  
ATOM   1701  N   ASN B  63       8.103 -10.407 174.455  1.00 60.90           N  
ATOM   1702  CA  ASN B  63       8.488 -11.704 173.884  1.00 57.61           C  
ATOM   1703  C   ASN B  63       8.658 -11.582 172.362  1.00 59.55           C  
ATOM   1704  O   ASN B  63       7.744 -11.140 171.668  1.00 58.73           O  
ATOM   1705  CB  ASN B  63       7.413 -12.742 174.209  1.00 58.54           C  
ATOM   1706  CG  ASN B  63       7.897 -14.160 173.908  1.00 68.51           C  
ATOM   1707  ND2 ASN B  63       7.056 -15.110 174.224  1.00 76.60           N  
ATOM   1708  OD1 ASN B  63       8.989 -14.430 173.425  1.00 69.44           O  
ATOM   1709  H   ASN B  63       7.181 -10.358 174.841  1.00 99.99           H  
ATOM   1710 1HD2 ASN B  63       7.334 -16.049 174.057  1.00 99.99           H  
ATOM   1711 2HD2 ASN B  63       6.161 -14.883 174.596  1.00 99.99           H  
ATOM   1712  N   ILE B  64       9.845 -11.947 171.888  1.00 56.02           N  
ATOM   1713  CA  ILE B  64      10.137 -11.973 170.442  1.00 58.05           C  
ATOM   1714  C   ILE B  64      10.160 -13.423 169.926  1.00 62.51           C  
ATOM   1715  O   ILE B  64       9.441 -13.746 168.981  1.00 69.83           O  
ATOM   1716  CB  ILE B  64      11.432 -11.193 170.139  1.00 53.38           C  
ATOM   1717  CG1 ILE B  64      11.227  -9.710 170.471  1.00 56.92           C  
ATOM   1718  CG2 ILE B  64      11.868 -11.339 168.674  1.00 52.28           C  
ATOM   1719  CD  ILE B  64      12.556  -8.972 170.624  1.00 58.10           C  
ATOM   1720  H   ILE B  64      10.601 -12.203 172.495  1.00 99.99           H  
ATOM   1721  N   ILE B  65      11.056 -14.237 170.482  1.00 60.02           N  
ATOM   1722  CA  ILE B  65      11.218 -15.647 170.075  1.00 57.12           C  
ATOM   1723  C   ILE B  65      11.220 -16.528 171.332  1.00 63.46           C  
ATOM   1724  O   ILE B  65      11.989 -16.289 172.263  1.00 65.01           O  
ATOM   1725  CB  ILE B  65      12.501 -15.806 169.219  1.00 64.84           C  
ATOM   1726  CG1 ILE B  65      12.393 -15.100 167.853  1.00 66.15           C  
ATOM   1727  CG2 ILE B  65      13.003 -17.251 169.063  1.00 66.71           C  
ATOM   1728  CD  ILE B  65      11.244 -15.548 166.935  1.00 60.30           C  
ATOM   1729  H   ILE B  65      11.584 -13.971 171.291  1.00 99.99           H  
ATOM   1730  N   GLN B  66      10.420 -17.585 171.253  1.00 63.96           N  
ATOM   1731  CA  GLN B  66      10.319 -18.623 172.291  1.00 67.42           C  
ATOM   1732  C   GLN B  66      10.441 -20.006 171.636  1.00 69.93           C  
ATOM   1733  O   GLN B  66       9.478 -20.525 171.064  1.00 67.31           O  
ATOM   1734  CB  GLN B  66       9.006 -18.431 173.064  1.00 68.23           C  
ATOM   1735  CG  GLN B  66       8.674 -19.623 173.977  1.00 76.89           C  
ATOM   1736  CD  GLN B  66       7.640 -19.280 175.031  1.00 88.43           C  
ATOM   1737  NE2 GLN B  66       8.004 -18.435 175.924  1.00 87.91           N  
ATOM   1738  OE1 GLN B  66       6.509 -19.809 175.086  1.00 95.14           O  
ATOM   1739  H   GLN B  66       9.875 -17.759 170.430  1.00 99.99           H  
ATOM   1740 1HE2 GLN B  66       7.443 -18.143 176.683  1.00 99.99           H  
ATOM   1741 2HE2 GLN B  66       8.922 -18.027 175.794  1.00 99.99           H  
ATOM   1742  N   PHE B  67      11.655 -20.537 171.722  1.00 64.02           N  
ATOM   1743  CA  PHE B  67      12.037 -21.785 171.050  1.00 66.40           C  
ATOM   1744  C   PHE B  67      12.430 -22.830 172.087  1.00 82.91           C  
ATOM   1745  O   PHE B  67      13.532 -22.807 172.626  1.00 80.36           O  
ATOM   1746  CB  PHE B  67      13.217 -21.501 170.118  1.00 65.60           C  
ATOM   1747  CG  PHE B  67      13.391 -22.575 169.050  1.00 76.58           C  
ATOM   1748  CD1 PHE B  67      12.319 -23.231 168.451  1.00 87.47           C  
ATOM   1749  CD2 PHE B  67      14.679 -22.936 168.706  1.00 77.05           C  
ATOM   1750  CE1 PHE B  67      12.542 -24.246 167.531  1.00 92.77           C  
ATOM   1751  CE2 PHE B  67      14.896 -23.955 167.794  1.00 81.19           C  
ATOM   1752  CZ  PHE B  67      13.835 -24.618 167.209  1.00 89.90           C  
ATOM   1753  H   PHE B  67      12.392 -20.111 172.259  1.00 99.99           H  
ATOM   1754  N   VAL B  68      11.463 -23.661 172.426  1.00 87.03           N  
ATOM   1755  CA  VAL B  68      11.622 -24.644 173.508  1.00 83.93           C  
ATOM   1756  C   VAL B  68      11.422 -26.049 172.938  1.00 92.55           C  
ATOM   1757  O   VAL B  68      10.490 -26.270 172.166  1.00 98.60           O  
ATOM   1758  CB  VAL B  68      10.644 -24.301 174.653  1.00 99.99           C  
ATOM   1759  CG1 VAL B  68       9.162 -24.322 174.245  1.00 99.99           C  
ATOM   1760  CG2 VAL B  68      10.904 -25.175 175.884  1.00 99.99           C  
ATOM   1761  H   VAL B  68      10.639 -23.776 171.858  1.00 99.99           H  
ATOM   1762  N   HIS B  69      12.351 -26.949 173.260  1.00 78.29           N  
ATOM   1763  CA  HIS B  69      12.278 -28.371 172.853  1.00 87.73           C  
ATOM   1764  C   HIS B  69      12.003 -28.559 171.339  1.00 91.63           C  
ATOM   1765  O   HIS B  69      11.127 -29.315 170.914  1.00 95.89           O  
ATOM   1766  CB  HIS B  69      11.289 -29.132 173.764  1.00 99.99           C  
ATOM   1767  CG  HIS B  69       9.823 -28.691 173.631  1.00 99.99           C  
ATOM   1768  CD2 HIS B  69       9.134 -27.908 174.462  1.00 99.99           C  
ATOM   1769  ND1 HIS B  69       9.041 -28.988 172.611  1.00 99.99           N  
ATOM   1770  CE1 HIS B  69       7.881 -28.377 172.815  1.00 99.99           C  
ATOM   1771  NE2 HIS B  69       7.932 -27.688 173.943  1.00 99.99           N  
ATOM   1772  H   HIS B  69      13.170 -26.704 173.786  1.00 99.99           H  
ATOM   1773  HD1 HIS B  69       9.347 -29.444 171.768  1.00 99.99           H  
ATOM   1774  N   GLY B  70      12.657 -27.714 170.531  1.00 85.31           N  
ATOM   1775  CA  GLY B  70      12.479 -27.724 169.066  1.00 81.52           C  
ATOM   1776  C   GLY B  70      11.179 -27.082 168.544  1.00 86.68           C  
ATOM   1777  O   GLY B  70      11.035 -26.926 167.334  1.00 86.30           O  
ATOM   1778  H   GLY B  70      13.338 -27.044 170.855  1.00 99.99           H  
ATOM   1779  N   GLU B  71      10.237 -26.730 169.421  1.00 92.76           N  
ATOM   1780  CA  GLU B  71       9.013 -26.015 169.009  1.00102.85           C  
ATOM   1781  C   GLU B  71       9.169 -24.505 169.226  1.00102.80           C  
ATOM   1782  O   GLU B  71       9.815 -24.060 170.173  1.00107.18           O  
ATOM   1783  CB  GLU B  71       7.789 -26.498 169.790  1.00 99.99           C  
ATOM   1784  CG  GLU B  71       7.369 -27.937 169.454  1.00 99.99           C  
ATOM   1785  CD  GLU B  71       6.125 -28.408 170.225  1.00 99.99           C  
ATOM   1786  OE1 GLU B  71       5.637 -27.667 171.109  1.00 99.99           O  
ATOM   1787  OE2 GLU B  71       5.707 -29.554 169.955  1.00 99.99           O1-
ATOM   1788  H   GLU B  71      10.344 -26.850 170.413  1.00 99.99           H  
ATOM   1789  N   GLU B  72       8.568 -23.744 168.314  1.00 95.55           N  
ATOM   1790  CA  GLU B  72       8.576 -22.272 168.349  1.00 86.99           C  
ATOM   1791  C   GLU B  72       7.136 -21.786 168.522  1.00 84.95           C  
ATOM   1792  O   GLU B  72       6.295 -21.990 167.646  1.00 83.41           O  
ATOM   1793  CB  GLU B  72       9.185 -21.739 167.043  1.00 99.99           C  
ATOM   1794  CG  GLU B  72       9.361 -20.209 167.011  1.00 99.99           C  
ATOM   1795  CD  GLU B  72      10.270 -19.649 168.107  1.00 99.99           C  
ATOM   1796  OE1 GLU B  72      10.993 -20.453 168.708  1.00 99.99           O  
ATOM   1797  OE2 GLU B  72      10.195 -18.433 168.376  1.00 99.99           O1-
ATOM   1798  H   GLU B  72       8.029 -24.140 167.572  1.00 99.99           H  
ATOM   1799  N   ASP B  73       6.907 -21.062 169.610  1.00 80.39           N  
ATOM   1800  CA  ASP B  73       5.539 -20.700 169.999  1.00 82.13           C  
ATOM   1801  C   ASP B  73       5.191 -19.286 169.509  1.00 86.65           C  
ATOM   1802  O   ASP B  73       5.519 -18.291 170.139  1.00 81.13           O  
ATOM   1803  CB  ASP B  73       5.405 -20.853 171.524  1.00 78.46           C  
ATOM   1804  CG  ASP B  73       3.962 -20.813 172.041  1.00 83.61           C  
ATOM   1805  OD1 ASP B  73       3.160 -20.035 171.483  1.00 88.73           O  
ATOM   1806  OD2 ASP B  73       3.672 -21.597 172.968  1.00 85.98           O1-
ATOM   1807  H   ASP B  73       7.643 -20.715 170.201  1.00 99.99           H  
ATOM   1808  N   LEU B  74       4.656 -19.202 168.295  1.00 95.48           N  
ATOM   1809  CA  LEU B  74       3.997 -17.957 167.854  1.00100.49           C  
ATOM   1810  C   LEU B  74       2.718 -17.816 168.697  1.00104.86           C  
ATOM   1811  O   LEU B  74       2.304 -18.727 169.401  1.00108.90           O  
ATOM   1812  CB  LEU B  74       3.716 -18.014 166.343  1.00 99.99           C  
ATOM   1813  CG  LEU B  74       3.185 -16.705 165.734  1.00 99.99           C  
ATOM   1814  CD1 LEU B  74       3.739 -16.531 164.322  1.00 99.99           C  
ATOM   1815  CD2 LEU B  74       1.656 -16.711 165.624  1.00 99.99           C  
ATOM   1816  H   LEU B  74       4.534 -19.998 167.707  1.00 99.99           H  
ATOM   1817  N   LYS B  75       2.149 -16.623 168.666  1.00101.30           N  
ATOM   1818  CA  LYS B  75       0.960 -16.215 169.447  1.00101.76           C  
ATOM   1819  C   LYS B  75       1.283 -15.848 170.910  1.00103.90           C  
ATOM   1820  O   LYS B  75       0.541 -15.101 171.547  1.00106.26           O  
ATOM   1821  CB  LYS B  75      -0.212 -17.200 169.296  1.00 99.99           C  
ATOM   1822  CG  LYS B  75      -1.519 -16.740 169.943  1.00 99.99           C  
ATOM   1823  CD  LYS B  75      -2.107 -15.512 169.242  1.00 99.99           C  
ATOM   1824  CE  LYS B  75      -3.384 -15.047 169.942  1.00 99.99           C  
ATOM   1825  NZ  LYS B  75      -3.103 -14.513 171.285  1.00 99.99           N1+
ATOM   1826  H   LYS B  75       2.420 -16.013 167.924  1.00 99.99           H  
ATOM   1827  HZ1 LYS B  75      -3.959 -14.234 171.716  1.00 99.99           H  
ATOM   1828  HZ2 LYS B  75      -2.654 -15.213 171.840  1.00 99.99           H  
ATOM   1829  HZ3 LYS B  75      -2.492 -13.726 171.202  1.00 99.99           H  
ATOM   1830  N   VAL B  76       2.466 -16.242 171.365  1.00 98.68           N  
ATOM   1831  CA  VAL B  76       3.066 -15.641 172.573  1.00 84.52           C  
ATOM   1832  C   VAL B  76       3.879 -14.380 172.208  1.00 78.32           C  
ATOM   1833  O   VAL B  76       4.157 -13.542 173.063  1.00 72.09           O  
ATOM   1834  CB  VAL B  76       3.864 -16.675 173.394  1.00 99.99           C  
ATOM   1835  CG1 VAL B  76       5.149 -17.143 172.720  1.00 99.99           C  
ATOM   1836  CG2 VAL B  76       4.184 -16.155 174.797  1.00 99.99           C  
ATOM   1837  H   VAL B  76       2.996 -16.963 170.913  1.00 99.99           H  
ATOM   1838  N   GLN B  77       4.337 -14.323 170.955  1.00 74.49           N  
ATOM   1839  CA  GLN B  77       5.107 -13.192 170.418  1.00 63.62           C  
ATOM   1840  C   GLN B  77       4.332 -11.878 170.630  1.00 63.60           C  
ATOM   1841  O   GLN B  77       3.130 -11.763 170.464  1.00 65.02           O  
ATOM   1842  CB  GLN B  77       5.337 -13.488 168.934  1.00 64.58           C  
ATOM   1843  CG  GLN B  77       6.396 -12.610 168.263  1.00 65.38           C  
ATOM   1844  CD  GLN B  77       6.617 -13.057 166.814  1.00 69.69           C  
ATOM   1845  NE2 GLN B  77       7.799 -13.569 166.535  1.00 64.89           N  
ATOM   1846  OE1 GLN B  77       5.736 -13.024 165.966  1.00 73.24           O  
ATOM   1847  H   GLN B  77       4.188 -15.062 170.303  1.00 99.99           H  
ATOM   1848 1HE2 GLN B  77       7.977 -13.853 165.596  1.00 99.99           H  
ATOM   1849 2HE2 GLN B  77       8.495 -13.635 167.252  1.00 99.99           H  
ATOM   1850  N   HIS B  78       5.003 -10.892 171.201  1.00 64.28           N  
ATOM   1851  CA  HIS B  78       4.388  -9.561 171.334  1.00 63.03           C  
ATOM   1852  C   HIS B  78       3.889  -9.100 169.950  1.00 72.28           C  
ATOM   1853  O   HIS B  78       4.537  -9.333 168.927  1.00 67.90           O  
ATOM   1854  CB  HIS B  78       5.437  -8.594 171.880  1.00 53.43           C  
ATOM   1855  CG  HIS B  78       4.787  -7.291 172.330  1.00 60.10           C  
ATOM   1856  CD2 HIS B  78       4.620  -6.896 173.591  1.00 62.56           C  
ATOM   1857  ND1 HIS B  78       4.389  -6.301 171.529  1.00 67.28           N  
ATOM   1858  CE1 HIS B  78       4.022  -5.282 172.304  1.00 64.00           C  
ATOM   1859  NE2 HIS B  78       4.161  -5.644 173.568  1.00 62.50           N  
ATOM   1860  H   HIS B  78       5.916 -11.025 171.584  1.00 99.99           H  
ATOM   1861  HD1 HIS B  78       3.956  -5.080 174.370  1.00 99.99           H  
ATOM   1862  N   SER B  79       2.744  -8.422 169.950  1.00 78.26           N  
ATOM   1863  CA  SER B  79       2.131  -7.878 168.718  1.00 80.02           C  
ATOM   1864  C   SER B  79       3.095  -6.994 167.911  1.00 74.49           C  
ATOM   1865  O   SER B  79       3.060  -7.010 166.684  1.00 77.97           O  
ATOM   1866  CB  SER B  79       0.874  -7.068 169.043  1.00 84.68           C  
ATOM   1867  OG  SER B  79       1.198  -6.037 169.984  1.00 84.02           O  
ATOM   1868  H   SER B  79       2.272  -8.187 170.800  1.00 99.99           H  
ATOM   1869  HG  SER B  79       2.190  -5.999 170.110  1.00 99.99           H  
ATOM   1870  N   SER B  80       4.026  -6.341 168.615  1.00 64.78           N  
ATOM   1871  CA  SER B  80       5.069  -5.491 168.004  1.00 66.72           C  
ATOM   1872  C   SER B  80       5.945  -6.210 166.963  1.00 70.43           C  
ATOM   1873  O   SER B  80       6.309  -5.609 165.955  1.00 68.63           O  
ATOM   1874  CB  SER B  80       5.952  -4.902 169.114  1.00 70.04           C  
ATOM   1875  OG  SER B  80       7.157  -4.336 168.598  1.00 78.60           O  
ATOM   1876  H   SER B  80       4.111  -6.433 169.615  1.00 99.99           H  
ATOM   1877  HG  SER B  80       7.754  -4.022 169.336  1.00 99.99           H  
ATOM   1878  N   TYR B  81       6.182  -7.509 167.161  1.00 72.13           N  
ATOM   1879  CA  TYR B  81       7.138  -8.260 166.326  1.00 70.72           C  
ATOM   1880  C   TYR B  81       6.513  -9.336 165.422  1.00 79.69           C  
ATOM   1881  O   TYR B  81       7.234 -10.095 164.766  1.00 78.08           O  
ATOM   1882  CB  TYR B  81       8.197  -8.891 167.236  1.00 70.27           C  
ATOM   1883  CG  TYR B  81       9.109  -7.841 167.870  1.00 64.89           C  
ATOM   1884  CD1 TYR B  81      10.232  -7.407 167.180  1.00 54.89           C  
ATOM   1885  CD2 TYR B  81       8.837  -7.346 169.140  1.00 66.19           C  
ATOM   1886  CE1 TYR B  81      11.086  -6.471 167.753  1.00 57.84           C  
ATOM   1887  CE2 TYR B  81       9.692  -6.412 169.717  1.00 61.85           C  
ATOM   1888  CZ  TYR B  81      10.807  -5.969 169.014  1.00 60.58           C  
ATOM   1889  OH  TYR B  81      11.626  -5.034 169.568  1.00 61.39           O  
ATOM   1890  H   TYR B  81       5.699  -8.054 167.849  1.00 99.99           H  
ATOM   1891  HH  TYR B  81      12.401  -4.855 168.954  1.00 99.99           H  
ATOM   1892  N   ARG B  82       5.183  -9.332 165.317  1.00 86.56           N  
ATOM   1893  CA  ARG B  82       4.460 -10.281 164.448  1.00 90.40           C  
ATOM   1894  C   ARG B  82       4.925 -10.099 163.003  1.00 92.01           C  
ATOM   1895  O   ARG B  82       5.163  -8.962 162.615  1.00 95.49           O  
ATOM   1896  CB  ARG B  82       2.953 -10.015 164.497  1.00 99.99           C  
ATOM   1897  CG  ARG B  82       2.365 -10.264 165.884  1.00 99.99           C  
ATOM   1898  CD  ARG B  82       2.527 -11.730 166.250  1.00 99.99           C  
ATOM   1899  NE  ARG B  82       1.950 -11.974 167.575  1.00 99.99           N  
ATOM   1900  CZ  ARG B  82       1.932 -13.148 168.170  1.00 99.99           C  
ATOM   1901  NH1 ARG B  82       2.494 -14.196 167.603  1.00 99.99           N1+
ATOM   1902  NH2 ARG B  82       1.343 -13.317 169.338  1.00 99.99           N  
ATOM   1903  H   ARG B  82       4.602  -8.656 165.776  1.00 99.99           H  
ATOM   1904  HE  ARG B  82       1.640 -11.171 168.085  1.00 99.99           H  
ATOM   1905 1HH1 ARG B  82       2.480 -15.019 168.136  1.00 99.99           H  
ATOM   1906 2HH1 ARG B  82       2.885 -14.116 166.686  1.00 99.99           H  
ATOM   1907 1HH2 ARG B  82       1.352 -14.195 169.809  1.00 99.99           H  
ATOM   1908 2HH2 ARG B  82       1.093 -12.512 169.877  1.00 99.99           H  
ATOM   1909  N   GLN B  83       5.239 -11.227 162.358  1.00 87.13           N  
ATOM   1910  CA  GLN B  83       5.688 -11.355 160.944  1.00 76.86           C  
ATOM   1911  C   GLN B  83       7.050 -10.709 160.597  1.00 75.44           C  
ATOM   1912  O   GLN B  83       7.477 -10.743 159.442  1.00 77.28           O  
ATOM   1913  CB  GLN B  83       4.592 -10.896 159.959  1.00 99.99           C  
ATOM   1914  CG  GLN B  83       4.418  -9.373 159.936  1.00 99.99           C  
ATOM   1915  CD  GLN B  83       3.286  -8.836 159.087  1.00 99.99           C  
ATOM   1916  NE2 GLN B  83       3.658  -7.844 158.318  1.00 99.99           N  
ATOM   1917  OE1 GLN B  83       2.124  -9.217 159.161  1.00 99.99           O  
ATOM   1918  H   GLN B  83       5.227 -12.095 162.850  1.00 99.99           H  
ATOM   1919 1HE2 GLN B  83       2.982  -7.445 157.715  1.00 99.99           H  
ATOM   1920 2HE2 GLN B  83       4.598  -7.513 158.389  1.00 99.99           H  
ATOM   1921  N   ARG B  84       7.759 -10.209 161.608  1.00 71.86           N  
ATOM   1922  CA  ARG B  84       9.020  -9.469 161.394  1.00 67.95           C  
ATOM   1923  C   ARG B  84      10.236 -10.110 162.080  1.00 63.77           C  
ATOM   1924  O   ARG B  84      11.376  -9.755 161.778  1.00 62.58           O  
ATOM   1925  CB  ARG B  84       8.887  -8.051 161.950  1.00 68.55           C  
ATOM   1926  CG  ARG B  84       7.620  -7.307 161.517  1.00 71.23           C  
ATOM   1927  CD  ARG B  84       7.416  -6.051 162.364  1.00 68.14           C  
ATOM   1928  NE  ARG B  84       8.602  -5.197 162.220  1.00 68.54           N  
ATOM   1929  CZ  ARG B  84       9.353  -4.726 163.214  1.00 64.32           C  
ATOM   1930  NH1 ARG B  84      10.417  -4.012 162.914  1.00 64.50           N1+
ATOM   1931  NH2 ARG B  84       9.054  -4.948 164.488  1.00 62.33           N  
ATOM   1932  H   ARG B  84       7.382 -10.131 162.534  1.00 99.99           H  
ATOM   1933  HE  ARG B  84       8.919  -5.056 161.284  1.00 99.99           H  
ATOM   1934 1HH1 ARG B  84      10.968  -3.642 163.662  1.00 99.99           H  
ATOM   1935 2HH1 ARG B  84      10.670  -3.829 161.962  1.00 99.99           H  
ATOM   1936 1HH2 ARG B  84       9.604  -4.570 165.233  1.00 99.99           H  
ATOM   1937 2HH2 ARG B  84       8.231  -5.474 164.700  1.00 99.99           H  
ATOM   1938  N   ALA B  85       9.973 -10.971 163.065  1.00 63.78           N  
ATOM   1939  CA  ALA B  85      11.020 -11.626 163.860  1.00 62.66           C  
ATOM   1940  C   ALA B  85      11.035 -13.131 163.593  1.00 61.09           C  
ATOM   1941  O   ALA B  85      10.026 -13.821 163.758  1.00 61.36           O  
ATOM   1942  CB  ALA B  85      10.731 -11.381 165.338  1.00 58.80           C  
ATOM   1943  H   ALA B  85       9.043 -11.245 163.305  1.00 99.99           H  
ATOM   1944  N   ARG B  86      12.192 -13.595 163.138  1.00 61.59           N  
ATOM   1945  CA  ARG B  86      12.424 -15.021 162.873  1.00 69.63           C  
ATOM   1946  C   ARG B  86      13.763 -15.455 163.481  1.00 69.49           C  
ATOM   1947  O   ARG B  86      14.745 -14.712 163.473  1.00 56.55           O  
ATOM   1948  CB  ARG B  86      12.403 -15.248 161.357  1.00 99.99           C  
ATOM   1949  CG  ARG B  86      12.513 -16.730 160.981  1.00 99.99           C  
ATOM   1950  CD  ARG B  86      12.464 -16.936 159.469  1.00 99.99           C  
ATOM   1951  NE  ARG B  86      13.617 -16.303 158.804  1.00 99.99           N  
ATOM   1952  CZ  ARG B  86      13.801 -16.225 157.486  1.00 99.99           C  
ATOM   1953  NH1 ARG B  86      12.909 -16.722 156.643  1.00 99.99           N1+
ATOM   1954  NH2 ARG B  86      14.887 -15.660 156.983  1.00 99.99           N  
ATOM   1955  H   ARG B  86      12.978 -12.990 162.973  1.00 99.99           H  
ATOM   1956  HE  ARG B  86      14.297 -15.887 159.408  1.00 99.99           H  
ATOM   1957 1HH1 ARG B  86      13.043 -16.653 155.658  1.00 99.99           H  
ATOM   1958 2HH1 ARG B  86      12.096 -17.155 157.026  1.00 99.99           H  
ATOM   1959 1HH2 ARG B  86      15.003 -15.589 155.996  1.00 99.99           H  
ATOM   1960 2HH2 ARG B  86      15.535 -15.195 157.588  1.00 99.99           H  
ATOM   1961  N   LEU B  87      13.750 -16.675 164.006  1.00 68.09           N  
ATOM   1962  CA  LEU B  87      14.972 -17.361 164.443  1.00 60.63           C  
ATOM   1963  C   LEU B  87      15.408 -18.309 163.317  1.00 71.17           C  
ATOM   1964  O   LEU B  87      14.621 -19.123 162.835  1.00 79.21           O  
ATOM   1965  CB  LEU B  87      14.667 -18.135 165.730  1.00 56.87           C  
ATOM   1966  CG  LEU B  87      15.874 -18.908 166.271  1.00 56.80           C  
ATOM   1967  CD1 LEU B  87      16.964 -17.977 166.814  1.00 54.75           C  
ATOM   1968  CD2 LEU B  87      15.407 -19.886 167.343  1.00 57.27           C  
ATOM   1969  H   LEU B  87      12.909 -17.208 164.089  1.00 99.99           H  
ATOM   1970  N   LEU B  88      16.694 -18.237 162.986  1.00 77.01           N  
ATOM   1971  CA  LEU B  88      17.259 -18.957 161.828  1.00 79.25           C  
ATOM   1972  C   LEU B  88      17.914 -20.256 162.317  1.00 84.20           C  
ATOM   1973  O   LEU B  88      18.975 -20.254 162.943  1.00 84.35           O  
ATOM   1974  CB  LEU B  88      18.285 -18.070 161.108  1.00 81.74           C  
ATOM   1975  CG  LEU B  88      17.830 -16.621 160.866  1.00 77.18           C  
ATOM   1976  CD1 LEU B  88      19.017 -15.790 160.383  1.00 67.71           C  
ATOM   1977  CD2 LEU B  88      16.694 -16.530 159.847  1.00 77.40           C  
ATOM   1978  H   LEU B  88      17.344 -17.675 163.500  1.00 99.99           H  
ATOM   1979  N   LYS B  89      17.252 -21.365 162.000  1.00 92.06           N  
ATOM   1980  CA  LYS B  89      17.532 -22.679 162.614  1.00 87.63           C  
ATOM   1981  C   LYS B  89      18.895 -23.271 162.247  1.00 91.05           C  
ATOM   1982  O   LYS B  89      19.639 -23.645 163.147  1.00 89.46           O  
ATOM   1983  CB  LYS B  89      16.495 -23.740 162.232  1.00 88.91           C  
ATOM   1984  CG  LYS B  89      15.036 -23.284 162.174  1.00 91.44           C  
ATOM   1985  CD  LYS B  89      14.444 -22.847 163.514  1.00 87.38           C  
ATOM   1986  CE  LYS B  89      12.928 -22.801 163.341  1.00 84.71           C  
ATOM   1987  NZ  LYS B  89      12.273 -22.037 164.409  1.00 77.66           N1+
ATOM   1988  H   LYS B  89      16.470 -21.350 161.376  1.00 99.99           H  
ATOM   1989  HZ1 LYS B  89      11.285 -22.064 164.261  1.00 99.99           H  
ATOM   1990  HZ2 LYS B  89      12.499 -22.432 165.300  1.00 99.99           H  
ATOM   1991  HZ3 LYS B  89      12.596 -21.093 164.361  1.00 99.99           H  
ATOM   1992  N   ASP B  90      19.234 -23.277 160.953  1.00 95.76           N  
ATOM   1993  CA  ASP B  90      20.475 -23.914 160.447  1.00 97.27           C  
ATOM   1994  C   ASP B  90      21.747 -23.475 161.187  1.00 94.17           C  
ATOM   1995  O   ASP B  90      22.707 -24.230 161.324  1.00 95.54           O  
ATOM   1996  CB  ASP B  90      20.648 -23.692 158.932  1.00 99.99           C  
ATOM   1997  CG  ASP B  90      20.754 -22.236 158.451  1.00 99.99           C  
ATOM   1998  OD1 ASP B  90      21.240 -21.372 159.213  1.00 99.99           O  
ATOM   1999  OD2 ASP B  90      20.246 -21.978 157.345  1.00 99.99           O1-
ATOM   2000  H   ASP B  90      18.656 -22.848 160.261  1.00 99.99           H  
ATOM   2001  N   GLN B  91      21.687 -22.261 161.724  1.00 83.34           N  
ATOM   2002  CA  GLN B  91      22.794 -21.640 162.438  1.00 82.41           C  
ATOM   2003  C   GLN B  91      22.971 -22.201 163.854  1.00 79.61           C  
ATOM   2004  O   GLN B  91      24.092 -22.252 164.366  1.00 81.22           O  
ATOM   2005  CB  GLN B  91      22.484 -20.151 162.400  1.00 99.99           C  
ATOM   2006  CG  GLN B  91      23.639 -19.330 162.939  1.00 99.99           C  
ATOM   2007  CD  GLN B  91      25.044 -19.533 162.328  1.00 99.99           C  
ATOM   2008  NE2 GLN B  91      25.997 -20.140 163.015  1.00 99.99           N  
ATOM   2009  OE1 GLN B  91      25.310 -19.030 161.256  1.00 99.99           O  
ATOM   2010  H   GLN B  91      20.886 -21.669 161.628  1.00 99.99           H  
ATOM   2011 1HE2 GLN B  91      26.894 -20.194 162.570  1.00 99.99           H  
ATOM   2012 2HE2 GLN B  91      25.874 -20.493 163.939  1.00 99.99           H  
ATOM   2013  N   LEU B  92      21.889 -22.717 164.434  1.00 70.43           N  
ATOM   2014  CA  LEU B  92      21.922 -23.317 165.777  1.00 73.15           C  
ATOM   2015  C   LEU B  92      22.931 -24.462 165.891  1.00 75.88           C  
ATOM   2016  O   LEU B  92      23.647 -24.505 166.883  1.00 63.59           O  
ATOM   2017  CB  LEU B  92      20.555 -23.848 166.207  1.00 71.32           C  
ATOM   2018  CG  LEU B  92      19.473 -22.773 166.312  1.00 71.14           C  
ATOM   2019  CD1 LEU B  92      18.170 -23.488 166.627  1.00 68.49           C  
ATOM   2020  CD2 LEU B  92      19.760 -21.740 167.405  1.00 58.59           C  
ATOM   2021  H   LEU B  92      20.988 -22.730 163.987  1.00 99.99           H  
ATOM   2022  N   SER B  93      23.040 -25.313 164.871  1.00 70.51           N  
ATOM   2023  CA  SER B  93      23.989 -26.451 164.871  1.00 82.68           C  
ATOM   2024  C   SER B  93      25.466 -26.034 164.847  1.00 82.85           C  
ATOM   2025  O   SER B  93      26.343 -26.826 165.180  1.00 83.85           O  
ATOM   2026  CB  SER B  93      23.690 -27.416 163.723  1.00 98.10           C  
ATOM   2027  OG  SER B  93      22.287 -27.702 163.710  1.00106.16           O  
ATOM   2028  H   SER B  93      22.399 -25.324 164.103  1.00 99.99           H  
ATOM   2029  HG  SER B  93      22.100 -28.375 162.994  1.00 99.99           H  
ATOM   2030  N   LEU B  94      25.720 -24.798 164.411  1.00 79.21           N  
ATOM   2031  CA  LEU B  94      27.028 -24.143 164.604  1.00 75.24           C  
ATOM   2032  C   LEU B  94      27.087 -23.268 165.870  1.00 76.10           C  
ATOM   2033  O   LEU B  94      28.021 -22.485 166.050  1.00 83.84           O  
ATOM   2034  CB  LEU B  94      27.386 -23.298 163.369  1.00 71.48           C  
ATOM   2035  CG  LEU B  94      28.269 -23.988 162.316  1.00 80.55           C  
ATOM   2036  CD1 LEU B  94      29.615 -24.433 162.901  1.00 83.34           C  
ATOM   2037  CD2 LEU B  94      27.543 -25.140 161.616  1.00 84.05           C  
ATOM   2038  H   LEU B  94      25.024 -24.235 163.965  1.00 99.99           H  
ATOM   2039  N   GLY B  95      26.104 -23.446 166.762  1.00 87.65           N  
ATOM   2040  CA  GLY B  95      25.986 -22.695 168.025  1.00 83.81           C  
ATOM   2041  C   GLY B  95      25.719 -21.198 167.838  1.00 82.09           C  
ATOM   2042  O   GLY B  95      26.395 -20.371 168.448  1.00 79.72           O  
ATOM   2043  H   GLY B  95      25.359 -24.125 166.658  1.00 99.99           H  
ATOM   2044  N   ASN B  96      24.772 -20.856 166.970  1.00 82.28           N  
ATOM   2045  CA  ASN B  96      24.419 -19.439 166.814  1.00 81.67           C  
ATOM   2046  C   ASN B  96      22.912 -19.226 166.711  1.00 76.58           C  
ATOM   2047  O   ASN B  96      22.205 -19.848 165.921  1.00 68.71           O  
ATOM   2048  CB  ASN B  96      25.223 -18.915 165.643  1.00 89.08           C  
ATOM   2049  CG  ASN B  96      25.076 -17.446 165.247  1.00 97.01           C  
ATOM   2050  ND2 ASN B  96      26.215 -16.841 165.410  1.00101.66           N  
ATOM   2051  OD1 ASN B  96      24.093 -16.909 164.773  1.00 99.58           O  
ATOM   2052  H   ASN B  96      24.286 -21.496 166.371  1.00 99.99           H  
ATOM   2053 1HD2 ASN B  96      26.304 -15.878 165.176  1.00 99.99           H  
ATOM   2054 2HD2 ASN B  96      26.964 -17.411 165.711  1.00 99.99           H  
ATOM   2055  N   ALA B  97      22.474 -18.512 167.730  1.00 65.88           N  
ATOM   2056  CA  ALA B  97      21.076 -18.075 167.842  1.00 63.44           C  
ATOM   2057  C   ALA B  97      20.995 -16.658 167.267  1.00 62.40           C  
ATOM   2058  O   ALA B  97      21.261 -15.664 167.939  1.00 63.83           O  
ATOM   2059  CB  ALA B  97      20.646 -18.129 169.308  1.00 68.70           C  
ATOM   2060  H   ALA B  97      23.097 -18.148 168.431  1.00 99.99           H  
ATOM   2061  N   ALA B  98      20.819 -16.620 165.952  1.00 63.41           N  
ATOM   2062  CA  ALA B  98      20.709 -15.351 165.221  1.00 68.91           C  
ATOM   2063  C   ALA B  98      19.244 -14.915 165.187  1.00 68.52           C  
ATOM   2064  O   ALA B  98      18.364 -15.681 164.784  1.00 61.88           O  
ATOM   2065  CB  ALA B  98      21.247 -15.526 163.800  1.00 79.51           C  
ATOM   2066  H   ALA B  98      20.719 -17.444 165.394  1.00 99.99           H  
ATOM   2067  N   LEU B  99      19.010 -13.729 165.738  1.00 62.84           N  
ATOM   2068  CA  LEU B  99      17.683 -13.105 165.665  1.00 56.82           C  
ATOM   2069  C   LEU B  99      17.629 -12.173 164.454  1.00 57.32           C  
ATOM   2070  O   LEU B  99      18.378 -11.199 164.369  1.00 59.08           O  
ATOM   2071  CB  LEU B  99      17.340 -12.357 166.963  1.00 53.94           C  
ATOM   2072  CG  LEU B  99      16.019 -11.569 166.895  1.00 52.66           C  
ATOM   2073  CD1 LEU B  99      14.834 -12.449 166.485  1.00 54.17           C  
ATOM   2074  CD2 LEU B  99      15.727 -10.906 168.240  1.00 50.03           C  
ATOM   2075  H   LEU B  99      19.729 -13.177 166.173  1.00 99.99           H  
ATOM   2076  N   GLN B 100      16.726 -12.509 163.540  1.00 62.52           N  
ATOM   2077  CA  GLN B 100      16.501 -11.683 162.348  1.00 59.51           C  
ATOM   2078  C   GLN B 100      15.220 -10.859 162.512  1.00 61.33           C  
ATOM   2079  O   GLN B 100      14.134 -11.406 162.704  1.00 60.14           O  
ATOM   2080  CB  GLN B 100      16.426 -12.574 161.107  1.00 62.53           C  
ATOM   2081  CG  GLN B 100      16.263 -11.717 159.850  1.00 63.85           C  
ATOM   2082  CD  GLN B 100      16.479 -12.545 158.594  1.00 78.37           C  
ATOM   2083  NE2 GLN B 100      17.720 -12.597 158.157  1.00 79.54           N  
ATOM   2084  OE1 GLN B 100      15.576 -13.128 158.029  1.00 80.83           O  
ATOM   2085  H   GLN B 100      16.119 -13.307 163.628  1.00 99.99           H  
ATOM   2086 1HE2 GLN B 100      17.889 -13.123 157.330  1.00 99.99           H  
ATOM   2087 2HE2 GLN B 100      18.450 -12.132 158.648  1.00 99.99           H  
ATOM   2088  N   ILE B 101      15.414  -9.550 162.407  1.00 57.09           N  
ATOM   2089  CA  ILE B 101      14.327  -8.558 162.391  1.00 55.52           C  
ATOM   2090  C   ILE B 101      14.357  -7.905 161.004  1.00 60.34           C  
ATOM   2091  O   ILE B 101      15.397  -7.416 160.552  1.00 63.11           O  
ATOM   2092  CB  ILE B 101      14.537  -7.510 163.508  1.00 56.54           C  
ATOM   2093  CG1 ILE B 101      14.532  -8.146 164.912  1.00 64.82           C  
ATOM   2094  CG2 ILE B 101      13.566  -6.318 163.416  1.00 57.72           C  
ATOM   2095  CD  ILE B 101      13.201  -8.760 165.366  1.00 68.48           C  
ATOM   2096  H   ILE B 101      16.336  -9.165 162.271  1.00 99.99           H  
ATOM   2097  N   THR B 102      13.179  -7.831 160.405  1.00 62.54           N  
ATOM   2098  CA  THR B 102      13.027  -7.210 159.077  1.00 61.92           C  
ATOM   2099  C   THR B 102      12.227  -5.911 159.210  1.00 62.87           C  
ATOM   2100  O   THR B 102      11.439  -5.730 160.137  1.00 66.24           O  
ATOM   2101  CB  THR B 102      12.355  -8.136 158.049  1.00 61.86           C  
ATOM   2102  CG2 THR B 102      13.062  -9.493 157.933  1.00 63.27           C  
ATOM   2103  OG1 THR B 102      10.973  -8.301 158.371  1.00 61.33           O  
ATOM   2104  H   THR B 102      12.331  -8.172 160.824  1.00 99.99           H  
ATOM   2105  HG1 THR B 102      10.534  -8.900 157.699  1.00 99.99           H  
ATOM   2106  N   ASP B 103      12.551  -4.970 158.324  1.00 62.96           N  
ATOM   2107  CA  ASP B 103      11.961  -3.621 158.273  1.00 66.08           C  
ATOM   2108  C   ASP B 103      12.021  -2.942 159.653  1.00 55.92           C  
ATOM   2109  O   ASP B 103      11.005  -2.679 160.296  1.00 55.81           O  
ATOM   2110  CB  ASP B 103      10.530  -3.689 157.710  1.00 76.95           C  
ATOM   2111  CG  ASP B 103       9.899  -2.305 157.525  1.00 86.97           C  
ATOM   2112  OD1 ASP B 103      10.675  -1.329 157.390  1.00 86.88           O  
ATOM   2113  OD2 ASP B 103       8.654  -2.258 157.425  1.00 91.99           O1-
ATOM   2114  H   ASP B 103      13.236  -5.150 157.623  1.00 99.99           H  
ATOM   2115  N   VAL B 104      13.246  -2.635 160.059  1.00 52.54           N  
ATOM   2116  CA  VAL B 104      13.527  -2.052 161.385  1.00 55.38           C  
ATOM   2117  C   VAL B 104      12.746  -0.737 161.550  1.00 52.19           C  
ATOM   2118  O   VAL B 104      12.814   0.161 160.713  1.00 60.73           O  
ATOM   2119  CB  VAL B 104      15.048  -1.853 161.561  1.00 55.19           C  
ATOM   2120  CG1 VAL B 104      15.395  -1.140 162.871  1.00 53.99           C  
ATOM   2121  CG2 VAL B 104      15.778  -3.200 161.562  1.00 56.32           C  
ATOM   2122  H   VAL B 104      14.050  -2.791 159.475  1.00 99.99           H  
ATOM   2123  N   LYS B 105      12.065  -0.647 162.683  1.00 46.84           N  
ATOM   2124  CA  LYS B 105      11.355   0.575 163.095  1.00 48.24           C  
ATOM   2125  C   LYS B 105      12.118   1.246 164.245  1.00 46.90           C  
ATOM   2126  O   LYS B 105      12.870   0.596 164.974  1.00 47.23           O  
ATOM   2127  CB  LYS B 105       9.900   0.251 163.481  1.00 99.99           C  
ATOM   2128  CG  LYS B 105       9.754  -0.654 164.708  1.00 99.99           C  
ATOM   2129  CD  LYS B 105       8.302  -1.007 165.018  1.00 99.99           C  
ATOM   2130  CE  LYS B 105       8.234  -1.950 166.217  1.00 99.99           C  
ATOM   2131  NZ  LYS B 105       6.836  -2.225 166.576  1.00 99.99           N1+
ATOM   2132  H   LYS B 105      11.986  -1.425 163.313  1.00 99.99           H  
ATOM   2133  HZ1 LYS B 105       6.819  -2.870 167.346  1.00 99.99           H  
ATOM   2134  HZ2 LYS B 105       6.365  -1.380 166.820  1.00 99.99           H  
ATOM   2135  HZ3 LYS B 105       6.385  -2.666 165.800  1.00 99.99           H  
ATOM   2136  N   LEU B 106      11.802   2.517 164.477  1.00 41.61           N  
ATOM   2137  CA  LEU B 106      12.389   3.269 165.605  1.00 40.21           C  
ATOM   2138  C   LEU B 106      12.049   2.646 166.966  1.00 40.53           C  
ATOM   2139  O   LEU B 106      12.944   2.467 167.787  1.00 38.10           O  
ATOM   2140  CB  LEU B 106      11.960   4.738 165.589  1.00 37.96           C  
ATOM   2141  CG  LEU B 106      12.843   5.596 164.680  1.00 45.04           C  
ATOM   2142  CD1 LEU B 106      12.110   6.899 164.367  1.00 44.14           C  
ATOM   2143  CD2 LEU B 106      14.177   5.922 165.362  1.00 42.71           C  
ATOM   2144  H   LEU B 106      11.063   2.972 163.983  1.00 99.99           H  
ATOM   2145  N   GLN B 107      10.822   2.133 167.090  1.00 45.61           N  
ATOM   2146  CA  GLN B 107      10.397   1.368 168.282  1.00 53.25           C  
ATOM   2147  C   GLN B 107      11.254   0.128 168.594  1.00 57.46           C  
ATOM   2148  O   GLN B 107      11.290  -0.323 169.734  1.00 53.22           O  
ATOM   2149  CB  GLN B 107       8.925   0.957 168.187  1.00 62.07           C  
ATOM   2150  CG  GLN B 107       7.939   2.102 168.448  1.00 76.15           C  
ATOM   2151  CD  GLN B 107       7.938   2.609 169.898  1.00 86.07           C  
ATOM   2152  NE2 GLN B 107       7.266   3.721 170.113  1.00 89.04           N  
ATOM   2153  OE1 GLN B 107       8.505   2.051 170.822  1.00 86.54           O  
ATOM   2154  H   GLN B 107      10.092   2.322 166.436  1.00 99.99           H  
ATOM   2155 1HE2 GLN B 107       7.263   4.058 171.052  1.00 99.99           H  
ATOM   2156 2HE2 GLN B 107       6.751   4.169 169.394  1.00 99.99           H  
ATOM   2157  N   ASP B 108      11.996  -0.370 167.602  1.00 53.08           N  
ATOM   2158  CA  ASP B 108      12.900  -1.517 167.818  1.00 45.18           C  
ATOM   2159  C   ASP B 108      14.204  -1.171 168.546  1.00 40.64           C  
ATOM   2160  O   ASP B 108      14.979  -2.069 168.870  1.00 36.89           O  
ATOM   2161  CB  ASP B 108      13.238  -2.221 166.509  1.00 39.69           C  
ATOM   2162  CG  ASP B 108      12.013  -2.851 165.868  1.00 58.75           C  
ATOM   2163  OD1 ASP B 108      11.157  -3.421 166.584  1.00 63.79           O  
ATOM   2164  OD2 ASP B 108      11.955  -2.662 164.642  1.00 51.23           O1-
ATOM   2165  H   ASP B 108      12.127   0.117 166.735  1.00 99.99           H  
ATOM   2166  N   ALA B 109      14.514   0.115 168.681  1.00 39.93           N  
ATOM   2167  CA  ALA B 109      15.727   0.533 169.405  1.00 39.45           C  
ATOM   2168  C   ALA B 109      15.579   0.216 170.898  1.00 39.16           C  
ATOM   2169  O   ALA B 109      14.504   0.374 171.472  1.00 34.76           O  
ATOM   2170  CB  ALA B 109      15.961   2.033 169.216  1.00 41.17           C  
ATOM   2171  H   ALA B 109      13.849   0.847 168.513  1.00 99.99           H  
ATOM   2172  N   GLY B 110      16.690  -0.237 171.484  1.00 39.72           N  
ATOM   2173  CA  GLY B 110      16.766  -0.545 172.921  1.00 45.01           C  
ATOM   2174  C   GLY B 110      17.675  -1.743 173.192  1.00 47.27           C  
ATOM   2175  O   GLY B 110      18.478  -2.142 172.347  1.00 41.97           O  
ATOM   2176  H   GLY B 110      17.555  -0.386 170.985  1.00 99.99           H  
ATOM   2177  N   VAL B 111      17.459  -2.331 174.361  1.00 45.05           N  
ATOM   2178  CA  VAL B 111      18.289  -3.433 174.875  1.00 44.72           C  
ATOM   2179  C   VAL B 111      17.527  -4.751 174.658  1.00 39.71           C  
ATOM   2180  O   VAL B 111      16.384  -4.915 175.090  1.00 36.27           O  
ATOM   2181  CB  VAL B 111      18.621  -3.191 176.365  1.00 49.22           C  
ATOM   2182  CG1 VAL B 111      19.452  -4.328 176.971  1.00 43.72           C  
ATOM   2183  CG2 VAL B 111      19.386  -1.877 176.569  1.00 44.48           C  
ATOM   2184  H   VAL B 111      16.695  -2.071 174.948  1.00 99.99           H  
ATOM   2185  N   TYR B 112      18.211  -5.644 173.958  1.00 37.16           N  
ATOM   2186  CA  TYR B 112      17.753  -7.008 173.659  1.00 45.00           C  
ATOM   2187  C   TYR B 112      18.536  -7.991 174.532  1.00 37.82           C  
ATOM   2188  O   TYR B 112      19.676  -7.729 174.916  1.00 37.81           O  
ATOM   2189  CB  TYR B 112      18.022  -7.342 172.187  1.00 42.66           C  
ATOM   2190  CG  TYR B 112      17.105  -6.580 171.231  1.00 44.74           C  
ATOM   2191  CD1 TYR B 112      17.269  -5.213 171.040  1.00 42.62           C  
ATOM   2192  CD2 TYR B 112      16.115  -7.261 170.531  1.00 38.86           C  
ATOM   2193  CE1 TYR B 112      16.442  -4.524 170.164  1.00 43.90           C  
ATOM   2194  CE2 TYR B 112      15.288  -6.573 169.653  1.00 39.16           C  
ATOM   2195  CZ  TYR B 112      15.454  -5.213 169.466  1.00 43.32           C  
ATOM   2196  OH  TYR B 112      14.619  -4.574 168.600  1.00 40.78           O  
ATOM   2197  H   TYR B 112      19.140  -5.435 173.621  1.00 99.99           H  
ATOM   2198  HH  TYR B 112      14.838  -3.579 168.657  1.00 99.99           H  
ATOM   2199  N   ARG B 113      17.861  -9.069 174.903  1.00 39.86           N  
ATOM   2200  CA  ARG B 113      18.494 -10.159 175.662  1.00 39.22           C  
ATOM   2201  C   ARG B 113      18.422 -11.486 174.913  1.00 46.83           C  
ATOM   2202  O   ARG B 113      17.377 -11.878 174.390  1.00 46.29           O  
ATOM   2203  CB  ARG B 113      17.882 -10.302 177.058  1.00 40.61           C  
ATOM   2204  CG  ARG B 113      18.263  -9.104 177.927  1.00 40.24           C  
ATOM   2205  CD  ARG B 113      17.608  -9.179 179.304  1.00 45.24           C  
ATOM   2206  NE  ARG B 113      17.455  -7.805 179.815  1.00 57.28           N  
ATOM   2207  CZ  ARG B 113      16.384  -7.028 179.637  1.00 63.11           C  
ATOM   2208  NH1 ARG B 113      15.326  -7.463 178.963  1.00 55.34           N1+
ATOM   2209  NH2 ARG B 113      16.368  -5.789 180.112  1.00 71.66           N  
ATOM   2210  H   ARG B 113      16.884  -9.172 174.694  1.00 99.99           H  
ATOM   2211  HE  ARG B 113      18.209  -7.463 180.373  1.00 99.99           H  
ATOM   2212 1HH1 ARG B 113      14.512  -6.903 178.843  1.00 99.99           H  
ATOM   2213 2HH1 ARG B 113      15.347  -8.401 178.620  1.00 99.99           H  
ATOM   2214 1HH2 ARG B 113      15.561  -5.221 179.983  1.00 99.99           H  
ATOM   2215 2HH2 ARG B 113      17.164  -5.431 180.603  1.00 99.99           H  
ATOM   2216  N   CYS B 114      19.580 -12.132 174.903  1.00 40.79           N  
ATOM   2217  CA  CYS B 114      19.764 -13.463 174.322  1.00 49.99           C  
ATOM   2218  C   CYS B 114      19.916 -14.476 175.463  1.00 57.48           C  
ATOM   2219  O   CYS B 114      20.961 -14.542 176.112  1.00 58.21           O  
ATOM   2220  CB  CYS B 114      21.022 -13.415 173.456  1.00 42.92           C  
ATOM   2221  SG  CYS B 114      21.345 -15.011 172.639  1.00 82.97           S  
ATOM   2222  H   CYS B 114      20.420 -11.700 175.252  1.00 99.99           H  
ATOM   2223  N   MET B 115      18.815 -15.162 175.749  1.00 51.64           N  
ATOM   2224  CA  MET B 115      18.733 -16.139 176.851  1.00 52.46           C  
ATOM   2225  C   MET B 115      18.697 -17.558 176.279  1.00 52.48           C  
ATOM   2226  O   MET B 115      17.810 -17.902 175.496  1.00 49.10           O  
ATOM   2227  CB  MET B 115      17.452 -15.950 177.663  1.00 50.35           C  
ATOM   2228  CG  MET B 115      17.313 -14.602 178.365  1.00 51.90           C  
ATOM   2229  SD  MET B 115      15.786 -14.604 179.369  1.00 55.92           S  
ATOM   2230  CE  MET B 115      15.312 -12.900 179.201  1.00 42.76           C  
ATOM   2231  H   MET B 115      17.977 -15.083 175.196  1.00 99.99           H  
ATOM   2232  N   ILE B 116      19.691 -18.353 176.660  1.00 46.39           N  
ATOM   2233  CA  ILE B 116      19.812 -19.734 176.151  1.00 49.87           C  
ATOM   2234  C   ILE B 116      20.133 -20.690 177.307  1.00 56.70           C  
ATOM   2235  O   ILE B 116      20.941 -20.398 178.190  1.00 54.20           O  
ATOM   2236  CB  ILE B 116      20.844 -19.834 175.000  1.00 51.06           C  
ATOM   2237  CG1 ILE B 116      20.428 -18.937 173.821  1.00 47.80           C  
ATOM   2238  CG2 ILE B 116      21.009 -21.281 174.500  1.00 56.44           C  
ATOM   2239  CD  ILE B 116      21.563 -18.653 172.831  1.00 48.17           C  
ATOM   2240  H   ILE B 116      20.315 -18.107 177.409  1.00 99.99           H  
ATOM   2241  N   SER B 117      19.449 -21.827 177.243  1.00 53.37           N  
ATOM   2242  CA  SER B 117      19.707 -22.979 178.116  1.00 55.44           C  
ATOM   2243  C   SER B 117      20.038 -24.184 177.225  1.00 59.60           C  
ATOM   2244  O   SER B 117      19.329 -24.443 176.250  1.00 61.52           O  
ATOM   2245  CB  SER B 117      18.455 -23.258 178.951  1.00 55.17           C  
ATOM   2246  OG  SER B 117      18.746 -24.253 179.935  1.00 58.76           O  
ATOM   2247  H   SER B 117      18.751 -21.973 176.534  1.00 99.99           H  
ATOM   2248  HG  SER B 117      19.701 -24.525 179.830  1.00 99.99           H  
ATOM   2249  N   TYR B 118      21.135 -24.861 177.562  1.00 63.88           N  
ATOM   2250  CA  TYR B 118      21.627 -26.048 176.829  1.00 68.67           C  
ATOM   2251  C   TYR B 118      22.687 -26.774 177.675  1.00 68.75           C  
ATOM   2252  O   TYR B 118      23.887 -26.548 177.526  1.00 68.25           O  
ATOM   2253  CB  TYR B 118      22.203 -25.599 175.473  1.00 71.77           C  
ATOM   2254  CG  TYR B 118      22.522 -26.773 174.547  1.00 77.14           C  
ATOM   2255  CD1 TYR B 118      21.477 -27.455 173.942  1.00 80.22           C  
ATOM   2256  CD2 TYR B 118      23.834 -27.141 174.275  1.00 75.47           C  
ATOM   2257  CE1 TYR B 118      21.741 -28.504 173.074  1.00 81.00           C  
ATOM   2258  CE2 TYR B 118      24.101 -28.196 173.407  1.00 76.21           C  
ATOM   2259  CZ  TYR B 118      23.049 -28.876 172.801  1.00 79.39           C  
ATOM   2260  OH  TYR B 118      23.276 -29.904 171.934  1.00 85.84           O  
ATOM   2261  H   TYR B 118      21.724 -24.557 178.321  1.00 99.99           H  
ATOM   2262  HH  TYR B 118      24.266 -30.045 171.859  1.00 99.99           H  
ATOM   2263  N   GLY B 119      22.190 -27.523 178.674  1.00 72.18           N  
ATOM   2264  CA  GLY B 119      23.055 -28.203 179.666  1.00 75.53           C  
ATOM   2265  C   GLY B 119      23.945 -27.173 180.379  1.00 76.63           C  
ATOM   2266  O   GLY B 119      25.168 -27.277 180.410  1.00 86.91           O  
ATOM   2267  H   GLY B 119      21.203 -27.665 178.823  1.00 99.99           H  
ATOM   2268  N   GLY B 120      23.254 -26.174 180.941  1.00 60.97           N  
ATOM   2269  CA  GLY B 120      23.867 -24.913 181.381  1.00 56.91           C  
ATOM   2270  C   GLY B 120      23.046 -23.757 180.797  1.00 60.45           C  
ATOM   2271  O   GLY B 120      22.176 -23.973 179.949  1.00 57.76           O  
ATOM   2272  H   GLY B 120      22.255 -26.185 181.036  1.00 99.99           H  
ATOM   2273  N   ALA B 121      23.083 -22.630 181.494  1.00 49.71           N  
ATOM   2274  CA  ALA B 121      22.328 -21.446 181.059  1.00 53.01           C  
ATOM   2275  C   ALA B 121      23.096 -20.156 181.322  1.00 54.68           C  
ATOM   2276  O   ALA B 121      23.866 -20.054 182.274  1.00 50.01           O  
ATOM   2277  CB  ALA B 121      20.971 -21.402 181.769  1.00 45.94           C  
ATOM   2278  H   ALA B 121      23.587 -22.526 182.355  1.00 99.99           H  
ATOM   2279  N   ASP B 122      22.857 -19.206 180.431  1.00 57.17           N  
ATOM   2280  CA  ASP B 122      23.423 -17.854 180.510  1.00 55.33           C  
ATOM   2281  C   ASP B 122      22.607 -16.957 179.573  1.00 50.78           C  
ATOM   2282  O   ASP B 122      21.712 -17.427 178.865  1.00 54.40           O  
ATOM   2283  CB  ASP B 122      24.903 -17.891 180.091  1.00 57.43           C  
ATOM   2284  CG  ASP B 122      25.674 -16.616 180.445  1.00 57.54           C  
ATOM   2285  OD1 ASP B 122      25.321 -15.981 181.469  1.00 56.16           O  
ATOM   2286  OD2 ASP B 122      26.562 -16.272 179.637  1.00 44.14           O1-
ATOM   2287  H   ASP B 122      22.219 -19.346 179.666  1.00 99.99           H  
ATOM   2288  N   TYR B 123      22.777 -15.659 179.763  1.00 49.68           N  
ATOM   2289  CA  TYR B 123      22.240 -14.690 178.805  1.00 47.87           C  
ATOM   2290  C   TYR B 123      23.240 -13.554 178.600  1.00 43.94           C  
ATOM   2291  O   TYR B 123      24.097 -13.313 179.450  1.00 43.30           O  
ATOM   2292  CB  TYR B 123      20.877 -14.175 179.285  1.00 43.55           C  
ATOM   2293  CG  TYR B 123      20.962 -12.981 180.229  1.00 38.71           C  
ATOM   2294  CD1 TYR B 123      21.240 -13.172 181.573  1.00 35.92           C  
ATOM   2295  CD2 TYR B 123      20.760 -11.706 179.721  1.00 41.66           C  
ATOM   2296  CE1 TYR B 123      21.305 -12.072 182.421  1.00 38.69           C  
ATOM   2297  CE2 TYR B 123      20.817 -10.611 180.569  1.00 38.48           C  
ATOM   2298  CZ  TYR B 123      21.097 -10.797 181.912  1.00 40.21           C  
ATOM   2299  OH  TYR B 123      21.274  -9.702 182.695  1.00 42.32           O  
ATOM   2300  H   TYR B 123      23.261 -15.256 180.542  1.00 99.99           H  
ATOM   2301  HH  TYR B 123      20.905  -8.897 182.238  1.00 99.99           H  
ATOM   2302  N   LYS B 124      23.044 -12.862 177.490  1.00 38.22           N  
ATOM   2303  CA  LYS B 124      23.782 -11.630 177.187  1.00 46.70           C  
ATOM   2304  C   LYS B 124      22.837 -10.555 176.657  1.00 51.95           C  
ATOM   2305  O   LYS B 124      21.738 -10.856 176.187  1.00 51.92           O  
ATOM   2306  CB  LYS B 124      24.922 -11.890 176.197  1.00 45.10           C  
ATOM   2307  CG  LYS B 124      26.077 -12.710 176.782  1.00 46.23           C  
ATOM   2308  CD  LYS B 124      26.639 -12.081 178.062  1.00 55.13           C  
ATOM   2309  CE  LYS B 124      27.908 -12.774 178.550  1.00 60.77           C  
ATOM   2310  NZ  LYS B 124      29.092 -12.030 178.096  1.00 64.49           N1+
ATOM   2311  H   LYS B 124      22.299 -13.090 176.858  1.00 99.99           H  
ATOM   2312  HZ1 LYS B 124      29.914 -12.511 178.399  1.00 99.99           H  
ATOM   2313  HZ2 LYS B 124      29.085 -11.962 177.100  1.00 99.99           H  
ATOM   2314  HZ3 LYS B 124      29.068 -11.116 178.500  1.00 99.99           H  
ATOM   2315  N   ARG B 125      23.272  -9.311 176.803  1.00 44.67           N  
ATOM   2316  CA  ARG B 125      22.498  -8.168 176.304  1.00 42.16           C  
ATOM   2317  C   ARG B 125      23.169  -7.539 175.086  1.00 43.95           C  
ATOM   2318  O   ARG B 125      24.388  -7.579 174.918  1.00 49.32           O  
ATOM   2319  CB  ARG B 125      22.349  -7.082 177.361  1.00 42.21           C  
ATOM   2320  CG  ARG B 125      21.629  -7.563 178.620  1.00 51.21           C  
ATOM   2321  CD  ARG B 125      21.566  -6.444 179.660  1.00 66.03           C  
ATOM   2322  NE  ARG B 125      22.914  -5.879 179.862  1.00 73.18           N  
ATOM   2323  CZ  ARG B 125      23.802  -6.237 180.786  1.00 75.43           C  
ATOM   2324  NH1 ARG B 125      23.529  -7.193 181.665  1.00 72.82           N1+
ATOM   2325  NH2 ARG B 125      25.003  -5.676 180.801  1.00 78.28           N  
ATOM   2326  H   ARG B 125      24.156  -9.089 177.217  1.00 99.99           H  
ATOM   2327  HE  ARG B 125      23.193  -5.217 179.169  1.00 99.99           H  
ATOM   2328 1HH1 ARG B 125      24.187  -7.454 182.368  1.00 99.99           H  
ATOM   2329 2HH1 ARG B 125      22.644  -7.646 181.613  1.00 99.99           H  
ATOM   2330 1HH2 ARG B 125      25.663  -5.942 181.500  1.00 99.99           H  
ATOM   2331 2HH2 ARG B 125      25.244  -4.979 180.128  1.00 99.99           H  
ATOM   2332  N   ILE B 126      22.302  -7.013 174.236  1.00 38.92           N  
ATOM   2333  CA  ILE B 126      22.692  -6.320 173.001  1.00 37.18           C  
ATOM   2334  C   ILE B 126      21.904  -5.003 172.968  1.00 37.88           C  
ATOM   2335  O   ILE B 126      20.694  -5.000 173.183  1.00 39.27           O  
ATOM   2336  CB  ILE B 126      22.365  -7.181 171.762  1.00 38.23           C  
ATOM   2337  CG1 ILE B 126      22.933  -8.612 171.873  1.00 39.95           C  
ATOM   2338  CG2 ILE B 126      22.913  -6.468 170.523  1.00 49.21           C  
ATOM   2339  CD  ILE B 126      22.668  -9.548 170.685  1.00 46.66           C  
ATOM   2340  H   ILE B 126      21.316  -7.026 174.432  1.00 99.99           H  
ATOM   2341  N   THR B 127      22.580  -3.922 172.609  1.00 43.05           N  
ATOM   2342  CA  THR B 127      21.918  -2.611 172.455  1.00 40.60           C  
ATOM   2343  C   THR B 127      21.783  -2.304 170.960  1.00 39.04           C  
ATOM   2344  O   THR B 127      22.748  -2.393 170.209  1.00 44.22           O  
ATOM   2345  CB  THR B 127      22.729  -1.516 173.169  1.00 47.28           C  
ATOM   2346  CG2 THR B 127      22.019  -0.158 173.137  1.00 50.18           C  
ATOM   2347  OG1 THR B 127      22.936  -1.895 174.533  1.00 54.12           O  
ATOM   2348  H   THR B 127      23.583  -3.919 172.541  1.00 99.99           H  
ATOM   2349  HG1 THR B 127      23.461  -1.186 175.005  1.00 99.99           H  
ATOM   2350  N   VAL B 128      20.578  -1.930 170.552  1.00 40.74           N  
ATOM   2351  CA  VAL B 128      20.287  -1.509 169.168  1.00 45.43           C  
ATOM   2352  C   VAL B 128      19.938  -0.015 169.186  1.00 40.08           C  
ATOM   2353  O   VAL B 128      19.038   0.409 169.909  1.00 38.62           O  
ATOM   2354  CB  VAL B 128      19.127  -2.345 168.578  1.00 42.09           C  
ATOM   2355  CG1 VAL B 128      18.633  -1.826 167.220  1.00 36.58           C  
ATOM   2356  CG2 VAL B 128      19.547  -3.808 168.406  1.00 36.29           C  
ATOM   2357  H   VAL B 128      19.790  -1.929 171.178  1.00 99.99           H  
ATOM   2358  N   LYS B 129      20.633   0.728 168.334  1.00 44.35           N  
ATOM   2359  CA  LYS B 129      20.308   2.132 168.029  1.00 42.37           C  
ATOM   2360  C   LYS B 129      19.795   2.175 166.583  1.00 40.46           C  
ATOM   2361  O   LYS B 129      20.372   1.564 165.680  1.00 37.48           O  
ATOM   2362  CB  LYS B 129      21.561   3.012 168.104  1.00 43.80           C  
ATOM   2363  CG  LYS B 129      22.398   2.906 169.384  1.00 53.42           C  
ATOM   2364  CD  LYS B 129      21.733   3.494 170.630  1.00 59.01           C  
ATOM   2365  CE  LYS B 129      22.825   3.979 171.585  1.00 61.70           C  
ATOM   2366  NZ  LYS B 129      22.757   3.329 172.904  1.00 61.30           N1+
ATOM   2367  H   LYS B 129      21.438   0.362 167.850  1.00 99.99           H  
ATOM   2368  HZ1 LYS B 129      23.482   3.696 173.486  1.00 99.99           H  
ATOM   2369  HZ2 LYS B 129      21.868   3.516 173.321  1.00 99.99           H  
ATOM   2370  HZ3 LYS B 129      22.880   2.344 172.796  1.00 99.99           H  
ATOM   2371  N   VAL B 130      18.718   2.926 166.387  1.00 34.06           N  
ATOM   2372  CA  VAL B 130      18.103   3.081 165.057  1.00 40.01           C  
ATOM   2373  C   VAL B 130      18.301   4.528 164.588  1.00 40.92           C  
ATOM   2374  O   VAL B 130      17.856   5.474 165.235  1.00 36.27           O  
ATOM   2375  CB  VAL B 130      16.605   2.700 165.075  1.00 33.19           C  
ATOM   2376  CG1 VAL B 130      15.965   2.832 163.688  1.00 33.59           C  
ATOM   2377  CG2 VAL B 130      16.386   1.265 165.562  1.00 35.48           C  
ATOM   2378  H   VAL B 130      18.256   3.413 167.129  1.00 99.99           H  
ATOM   2379  N   ASN B 131      19.087   4.668 163.527  1.00 35.43           N  
ATOM   2380  CA  ASN B 131      19.196   5.942 162.796  1.00 40.97           C  
ATOM   2381  C   ASN B 131      18.000   6.115 161.867  1.00 42.70           C  
ATOM   2382  O   ASN B 131      17.526   5.143 161.284  1.00 42.05           O  
ATOM   2383  CB  ASN B 131      20.490   5.997 161.982  1.00 37.59           C  
ATOM   2384  CG  ASN B 131      21.722   6.238 162.860  1.00 38.69           C  
ATOM   2385  ND2 ASN B 131      21.531   6.892 163.992  1.00 38.03           N  
ATOM   2386  OD1 ASN B 131      22.837   5.897 162.516  1.00 42.86           O  
ATOM   2387  H   ASN B 131      19.548   3.878 163.106  1.00 99.99           H  
ATOM   2388 1HD2 ASN B 131      22.332   7.063 164.558  1.00 99.99           H  
ATOM   2389 2HD2 ASN B 131      20.615   7.151 164.273  1.00 99.99           H  
ATOM   2390  N   ALA B 132      17.482   7.333 161.793  1.00 26.11           N  
ATOM   2391  CA  ALA B 132      16.309   7.601 160.947  1.00 27.18           C  
ATOM   2392  C   ALA B 132      16.302   9.033 160.402  1.00 37.15           C  
ATOM   2393  O   ALA B 132      16.718   9.952 161.111  1.00 41.96           O  
ATOM   2394  CB  ALA B 132      15.036   7.352 161.762  1.00 28.25           C  
ATOM   2395  H   ALA B 132      17.780   8.095 162.371  1.00 99.99           H  
ATOM   2396  N   PRO B 133      15.857   9.219 159.151  1.00 33.16           N  
ATOM   2397  CA  PRO B 133      15.635  10.563 158.598  1.00 31.31           C  
ATOM   2398  C   PRO B 133      14.507  11.288 159.341  1.00 30.95           C  
ATOM   2399  O   PRO B 133      13.592  10.670 159.888  1.00 30.14           O  
ATOM   2400  CB  PRO B 133      15.338  10.349 157.111  1.00 34.83           C  
ATOM   2401  CG  PRO B 133      14.840   8.906 157.028  1.00 34.03           C  
ATOM   2402  CD  PRO B 133      15.617   8.180 158.128  1.00 30.85           C  
ATOM   2403  N   TYR B 134      14.549  12.613 159.242  1.00 24.04           N  
ATOM   2404  CA  TYR B 134      13.584  13.511 159.906  1.00 31.60           C  
ATOM   2405  C   TYR B 134      12.113  13.124 159.676  1.00 35.48           C  
ATOM   2406  O   TYR B 134      11.373  12.935 160.638  1.00 42.09           O  
ATOM   2407  CB  TYR B 134      13.816  14.943 159.416  1.00 26.62           C  
ATOM   2408  CG  TYR B 134      12.930  15.934 160.168  1.00 30.29           C  
ATOM   2409  CD1 TYR B 134      13.393  16.482 161.355  1.00 37.95           C  
ATOM   2410  CD2 TYR B 134      11.659  16.254 159.698  1.00 33.35           C  
ATOM   2411  CE1 TYR B 134      12.590  17.359 162.070  1.00 45.37           C  
ATOM   2412  CE2 TYR B 134      10.853  17.128 160.417  1.00 34.40           C  
ATOM   2413  CZ  TYR B 134      11.330  17.685 161.595  1.00 38.87           C  
ATOM   2414  OH  TYR B 134      10.577  18.586 162.286  1.00 47.26           O  
ATOM   2415  H   TYR B 134      15.314  13.077 158.795  1.00 99.99           H  
ATOM   2416  HH  TYR B 134       9.704  18.726 161.826  1.00 99.99           H  
ATOM   2417  N   ALA B 135      11.761  12.833 158.423  1.00 37.98           N  
ATOM   2418  CA  ALA B 135      10.365  12.522 158.051  1.00 44.50           C  
ATOM   2419  C   ALA B 135       9.833  11.255 158.744  1.00 36.79           C  
ATOM   2420  O   ALA B 135       8.726  11.265 159.281  1.00 34.04           O  
ATOM   2421  CB  ALA B 135      10.235  12.412 156.531  1.00 40.38           C  
ATOM   2422  H   ALA B 135      12.432  12.739 157.689  1.00 99.99           H  
ATOM   2423  N   ALA B 136      10.725  10.280 158.940  1.00 36.54           N  
ATOM   2424  CA  ALA B 136      10.399   9.051 159.688  1.00 35.19           C  
ATOM   2425  C   ALA B 136      10.248   9.313 161.195  1.00 39.85           C  
ATOM   2426  O   ALA B 136       9.257   8.897 161.797  1.00 47.63           O  
ATOM   2427  CB  ALA B 136      11.477   7.991 159.453  1.00 34.47           C  
ATOM   2428  H   ALA B 136      11.690  10.377 158.699  1.00 99.99           H  
ATOM   2429  N   ALA B 137      11.109  10.178 161.738  1.00 29.99           N  
ATOM   2430  CA  ALA B 137      11.086  10.498 163.176  1.00 33.53           C  
ATOM   2431  C   ALA B 137       9.891  11.384 163.546  1.00 38.72           C  
ATOM   2432  O   ALA B 137       9.327  11.221 164.619  1.00 39.24           O  
ATOM   2433  CB  ALA B 137      12.395  11.157 163.615  1.00 30.38           C  
ATOM   2434  H   ALA B 137      11.691  10.785 161.191  1.00 99.99           H  
ATOM   2435  N   LEU B 138       9.424  12.193 162.592  1.00 34.38           N  
ATOM   2436  CA  LEU B 138       8.253  13.067 162.775  1.00 45.26           C  
ATOM   2437  C   LEU B 138       6.950  12.254 162.775  1.00 46.87           C  
ATOM   2438  O   LEU B 138       6.120  12.440 163.664  1.00 54.96           O  
ATOM   2439  CB  LEU B 138       8.223  14.138 161.680  1.00 35.27           C  
ATOM   2440  CG  LEU B 138       7.026  15.088 161.818  1.00 52.50           C  
ATOM   2441  CD1 LEU B 138       7.232  16.120 162.931  1.00 40.24           C  
ATOM   2442  CD2 LEU B 138       6.733  15.746 160.471  1.00 58.29           C  
ATOM   2443  H   LEU B 138       9.830  12.218 161.678  1.00 99.99           H  
ATOM   2444  N   GLU B 139       6.866  11.261 161.885  1.00 41.97           N  
ATOM   2445  CA  GLU B 139       5.729  10.319 161.872  1.00 45.29           C  
ATOM   2446  C   GLU B 139       5.659   9.547 163.204  1.00 47.29           C  
ATOM   2447  O   GLU B 139       4.585   9.348 163.766  1.00 55.06           O  
ATOM   2448  CB  GLU B 139       5.854   9.377 160.668  1.00 42.17           C  
ATOM   2449  CG  GLU B 139       4.758   8.302 160.636  1.00 52.76           C  
ATOM   2450  CD  GLU B 139       4.739   7.454 159.360  1.00 57.30           C  
ATOM   2451  OE1 GLU B 139       3.642   6.936 159.064  1.00 68.82           O  
ATOM   2452  OE2 GLU B 139       5.802   7.328 158.709  1.00 54.83           O1-
ATOM   2453  H   GLU B 139       7.587  11.072 161.214  1.00 99.99           H  
ATOM   2454  N   HIS B 140       6.836   9.196 163.718  1.00 52.08           N  
ATOM   2455  CA  HIS B 140       6.993   8.577 165.042  1.00 56.52           C  
ATOM   2456  C   HIS B 140       6.757   9.550 166.214  1.00 61.43           C  
ATOM   2457  O   HIS B 140       6.413   9.101 167.300  1.00 59.63           O  
ATOM   2458  CB  HIS B 140       8.394   7.959 165.092  1.00 57.27           C  
ATOM   2459  CG  HIS B 140       8.780   7.436 166.483  1.00 66.32           C  
ATOM   2460  CD2 HIS B 140       9.601   8.040 167.336  1.00 64.48           C  
ATOM   2461  ND1 HIS B 140       8.352   6.313 167.029  1.00 76.40           N  
ATOM   2462  CE1 HIS B 140       8.909   6.211 168.239  1.00 72.05           C  
ATOM   2463  NE2 HIS B 140       9.683   7.270 168.422  1.00 69.66           N  
ATOM   2464  H   HIS B 140       7.697   9.340 163.226  1.00 99.99           H  
ATOM   2465  HD1 HIS B 140       7.708   5.668 166.618  1.00 99.99           H  
ATOM   2466  N   HIS B 141       6.983  10.842 165.993  1.00 65.36           N  
ATOM   2467  CA  HIS B 141       7.005  11.853 167.063  1.00 64.70           C  
ATOM   2468  C   HIS B 141       5.633  12.041 167.721  1.00 80.57           C  
ATOM   2469  O   HIS B 141       5.484  11.721 168.893  1.00 93.56           O  
ATOM   2470  CB  HIS B 141       7.568  13.181 166.543  1.00 61.20           C  
ATOM   2471  CG  HIS B 141       7.967  14.085 167.715  1.00 65.91           C  
ATOM   2472  CD2 HIS B 141       7.587  15.345 167.902  1.00 58.52           C  
ATOM   2473  ND1 HIS B 141       8.727  13.718 168.733  1.00 69.57           N  
ATOM   2474  CE1 HIS B 141       8.832  14.759 169.561  1.00 69.04           C  
ATOM   2475  NE2 HIS B 141       8.134  15.761 169.045  1.00 62.23           N  
ATOM   2476  H   HIS B 141       7.250  11.189 165.094  1.00 99.99           H  
ATOM   2477  HD1 HIS B 141       9.140  12.815 168.862  1.00 99.99           H  
ATOM   2478  N   HIS B 142       4.677  12.573 166.953  1.00 84.28           N  
ATOM   2479  CA  HIS B 142       3.284  12.848 167.393  1.00 94.98           C  
ATOM   2480  C   HIS B 142       3.114  13.155 168.897  1.00 97.25           C  
ATOM   2481  O   HIS B 142       3.398  14.301 169.309  1.00 91.42           O  
ATOM   2482  CB  HIS B 142       2.336  11.710 166.946  1.00 97.89           C  
ATOM   2483  CG  HIS B 142       2.609  10.311 167.553  1.00 99.66           C  
ATOM   2484  CD2 HIS B 142       2.097   9.757 168.659  1.00102.50           C  
ATOM   2485  ND1 HIS B 142       3.479   9.450 167.068  1.00 95.85           N  
ATOM   2486  CE1 HIS B 142       3.553   8.406 167.896  1.00 97.25           C  
ATOM   2487  NE2 HIS B 142       2.701   8.594 168.891  1.00101.94           N  
ATOM   2488  OXT HIS B 142       2.726  12.201 169.594  1.00 99.99           O1-
ATOM   2489  H   HIS B 142       4.873  12.829 166.008  1.00 99.99           H  
ATOM   2490  HD1 HIS B 142       3.947   9.537 166.188  1.00 99.99           H  
TER   
CONECT    1    3    4    6
CONECT    2    5   10   16
CONECT    3    1    7   16
CONECT    4    1    5
CONECT    5    2    4
CONECT    6    1    8
CONECT    7    3    9
CONECT    8    6    9
CONECT    9    7    8
CONECT   10    2   11   15
CONECT   11   10   12
CONECT   12   11   13
CONECT   13   12   14
CONECT   14   13   15
CONECT   15   10   14
CONECT   16    2    3
END
